# Supplementary material for: MirGeneDB 2.1: toward a complete sampling of all major animal phyla
Source: Nucleic Acids Res. 2021 Nov 25;50(D1):D204–10. doi: 10.1093/nar/gkab1101 (PMC8728216; doi:10.1093/nar/gkab1101)
Supplement: gkab1101_Supplemental_Files [file gkab1101_supplemental_files.zip]

Archive with 2 entries (2 files):
- Supplementary-Table1.txt
- Supplementary-Table2.xlsx
