# Supplementary material for: MirGeneDB 2.1: toward a complete sampling of all major animal phyla
Source: Nucleic Acids Res. 2021 Nov 25;50(D1):D204–10. doi: 10.1093/nar/gkab1101 (PMC8728216; doi:10.1093/nar/gkab1101)
Supplement: gkab1101_Supplemental_Files [file gkab1101_supplemental_files.zip › Supplementary-Table1.txt]

aae/aae.txt
A.aegypti	female_soma_1	Lewis et al 2018	https://www.ncbi.nlm.nih.gov/pubmed/29203920	SRR5961503
A.aegypti	female_germline_1	Lewis et al 2018	https://www.ncbi.nlm.nih.gov/pubmed/29203920	SRR5961504
A.aegypti	female_soma_2	Lewis et al 2018	https://www.ncbi.nlm.nih.gov/pubmed/29203920	SRR5961505
A.aegypti	female_germline_1	Lewis et al 2018	https://www.ncbi.nlm.nih.gov/pubmed/29203920	SRR5961506
A.aegypti	adults_mixed_1	Etebari et al 2015	https://www.ncbi.nlm.nih.gov/pubmed/26514826	SRR1518423	
A.aegypti	adults_mixed_1	Etebari et al 2015	https://www.ncbi.nlm.nih.gov/pubmed/26514826	SRR1518424	
A.aegypti	adults_mixed_1	Etebari et al 2015	https://www.ncbi.nlm.nih.gov/pubmed/26514826	SRR1518425	
aca/Aca.txt
Anolis	skeletal muscle	Hutchins et al. 2016	https://www.ncbi.nlm.nih.gov/pubmed/27150582	SRR1918200
Anolis	whole brain	Hutchins et al. 2016	https://www.ncbi.nlm.nih.gov/pubmed/27150582	SRR1918201
Anolis	25 day regenerating tail base	Hutchins et al. 2016	https://www.ncbi.nlm.nih.gov/pubmed/27150582	SRR1918202, SRR1918204, SRR1918205
Anolis	25 day regenerating tail tip	Hutchins et al. 2016	https://www.ncbi.nlm.nih.gov/pubmed/27150582	SRR1918206
Anolis	total animal	Lyson et al. 2012	https://www.ncbi.nlm.nih.gov/pubmed/21775315	na
ami/ami.txt
Alligator	total animal	Lyson et al. 2012	https://www.ncbi.nlm.nih.gov/pubmed/21775315	na
aqu/
Amphimedon	Juvenile	Calcino et al. 2018	https://pubmed.ncbi.nlm.nih.gov/30382896/	SRR7734360
Amphimedon	Adult	Calcino et al. 2018	https://pubmed.ncbi.nlm.nih.gov/30382896/	SRR7734361
Amphimedon	pre-competenet larvae	Calcino et al. 2018	https://pubmed.ncbi.nlm.nih.gov/30382896/	SRR7734362
Amphimedon	competent larvae	Calcino et al. 2018	https://pubmed.ncbi.nlm.nih.gov/30382896/	SRR7734363	
asu/Asu.txt
Ascaris	Zygotes	Wang J. et al. 2011	https://www.ncbi.nlm.nih.gov/pubmed/21685128	SRR096847,SRR096875,SRR096865,SRR096882,SRR096848,SRR096876,SRR096866,SRR096883,SRR096849,SRR096877,SRR096867,SRR096884,SRR096850,SRR096878
Ascaris	Testis	Wang J. et al. 2012	https://www.ncbi.nlm.nih.gov/pubmed/21685128	SRR096862,SRR096840,SRR096868,SRR096887,SRR096841,SRR96862
Ascaris	Ovaries	Wang J. et al. 2013	https://www.ncbi.nlm.nih.gov/pubmed/21685129	SRR096846,SRR096874,SRR096844,SRR096845,SRR096872,SRR096873,SRR096888
Ascaris	Spermatids	Wang J. et al. 2014	https://www.ncbi.nlm.nih.gov/pubmed/21685130	SRR096843,SRR096871,SRR096864
Ascaris	Seminal_vesicles	Wang J. et al. 2015	https://www.ncbi.nlm.nih.gov/pubmed/21685131	SRR096863
Ascaris	Embryo_mixed	Wang J. et al. 2016	https://www.ncbi.nlm.nih.gov/pubmed/21685132	SRR096889
Ascaris	128_cell	Wang J. et al. 2017	https://www.ncbi.nlm.nih.gov/pubmed/21685133	SRR096886,SRR096890
Ascaris	Larva	Wang J. et al. 2018	https://www.ncbi.nlm.nih.gov/pubmed/21685134	SRR096860,SRR096861
Ascaris	0hrembryo	Wang J. et al. 2019	https://www.ncbi.nlm.nih.gov/pubmed/21685135	SRR096851
Ascaris	24hrembryo	Wang J. et al. 2020	https://www.ncbi.nlm.nih.gov/pubmed/21685136	SRR096852
Ascaris	46hrembryo	Wang J. et al. 2021	https://www.ncbi.nlm.nih.gov/pubmed/21685137	SRR096853
Ascaris	64hrembryo	Wang J. et al. 2022	https://www.ncbi.nlm.nih.gov/pubmed/21685138	SRR096854
Ascaris	116hrembryo	Wang J. et al. 2023	https://www.ncbi.nlm.nih.gov/pubmed/21685139	SRR096856
Ascaris	96hrembryo	Wang J. et al. 2024	https://www.ncbi.nlm.nih.gov/pubmed/21685140	SRR096855
Ascaris	6dayembryo	Wang J. et al. 2025	https://www.ncbi.nlm.nih.gov/pubmed/21685141	SRR096857
Ascaris	7dayembryo	Wang J. et al. 2026	https://www.ncbi.nlm.nih.gov/pubmed/21685142	SRR096858
Ascaris	8dayembryo	Wang J. et al. 2027	https://www.ncbi.nlm.nih.gov/pubmed/21685143	SRR096859
bfl/bfl.txt
Lancelet	total animal 	Wheeler et al. 2009	https://www.ncbi.nlm.nih.gov/pubmed/19196333	na
bge/bge.txt
B.germanica	control_1	Ylla&Fromm et al 2016	https://www.ncbi.nlm.nih.gov/pubmed/27883064	SRR3666045
B.germanica	control_2	Ylla&Fromm et al 2016	https://www.ncbi.nlm.nih.gov/pubmed/27883064	SRR3666046
B.germanica	X_Dicer-KO_1	Ylla&Fromm et al 2016	https://www.ncbi.nlm.nih.gov/pubmed/27883064	SRR3666047
B.germanica	X_Dicer-KO_2	Ylla&Fromm et al 2016	https://www.ncbi.nlm.nih.gov/pubmed/27883064	SRR3666048
B.germanica	non_fecundated_eggs_1	Ylla et al 2017	https://www.ncbi.nlm.nih.gov/pubmed/29020923	SRR4252606
B.germanica	non_fecundated_eggs_2	Ylla et al 2017	https://www.ncbi.nlm.nih.gov/pubmed/29020923	SRR4252605
B.germanica	embryo_day_0_1	Ylla et al 2017	https://www.ncbi.nlm.nih.gov/pubmed/29020923	SRR4252607
B.germanica	embryo_day_1_1	Ylla et al 2017	https://www.ncbi.nlm.nih.gov/pubmed/29020923	SRR4252609
B.germanica	embryo_day_0_2	Ylla et al 2017	https://www.ncbi.nlm.nih.gov/pubmed/29020923	SRR4252608
B.germanica	embryo_day_1_2	Ylla et al 2017	https://www.ncbi.nlm.nih.gov/pubmed/29020923	SRR4252610
B.germanica	embryo_day_2_1	Ylla et al 2017	https://www.ncbi.nlm.nih.gov/pubmed/29020923	SRR4252612
B.germanica	embryo_day_2_2	Ylla et al 2017	https://www.ncbi.nlm.nih.gov/pubmed/29020923	SRR4252611
B.germanica	embryo_day_6_1	Ylla et al 2017	https://www.ncbi.nlm.nih.gov/pubmed/29020923	SRR4252613
B.germanica	embryo_day_6_2	Ylla et al 2017	https://www.ncbi.nlm.nih.gov/pubmed/29020923	SRR4252614
B.germanica	embryo_day_13_1	Ylla et al 2017	https://www.ncbi.nlm.nih.gov/pubmed/29020923	SRR4252615
B.germanica	embryo_day_13_2	Ylla et al 2017	https://www.ncbi.nlm.nih.gov/pubmed/29020923	SRR4252616
B.germanica	Nymph_1_1	Ylla et al 2017	https://www.ncbi.nlm.nih.gov/pubmed/29020923	SRR4252617
B.germanica	Nymph_1_2	Ylla et al 2017	https://www.ncbi.nlm.nih.gov/pubmed/29020923	SRR4252618
B.germanica	Nymph_3_1	Ylla et al 2017	https://www.ncbi.nlm.nih.gov/pubmed/29020923	SRR4252620
B.germanica	Nymph_3_2	Ylla et al 2017	https://www.ncbi.nlm.nih.gov/pubmed/29020923	SRR4252619
B.germanica	Nymph_5_1	Ylla et al 2017	https://www.ncbi.nlm.nih.gov/pubmed/29020923	SRR4252621
B.germanica	Nymph_5_2	Ylla et al 2017	https://www.ncbi.nlm.nih.gov/pubmed/29020923	SRR4252622
B.germanica	Nymph_6_1	Ylla et al 2017	https://www.ncbi.nlm.nih.gov/pubmed/29020923	SRR4252623
B.germanica	Nymph_6_2	Ylla et al 2017	https://www.ncbi.nlm.nih.gov/pubmed/29020923	SRR4252624
B.germanica	Adult_female_1	Ylla et al 2017	https://www.ncbi.nlm.nih.gov/pubmed/29020923	SRR4252625
B.germanica	Adult_female_2	Ylla et al 2017	https://www.ncbi.nlm.nih.gov/pubmed/29020923	SRR4252626
B.germanica	Ovaries_adult	Cristino et al 2011	https://www.ncbi.nlm.nih.gov/pubmed/21552535	SRR060166
B.germanica	Nymph_6_3	Cristino et al 2011	https://www.ncbi.nlm.nih.gov/pubmed/21552535	SRR060167
bla
European lancelet	adult_male	Pinzón et al. 2019	https://pubmed.ncbi.nlm.nih.gov/30779744/	SRR6334492:SRR6334493:SRR6334494:SRR6334495
European lancelet	adult_female	Pinzón et al. 2019	https://pubmed.ncbi.nlm.nih.gov/30779744/	SRR6334506:SRR6334507:SRR6334514:SRR6334515
European lancelet	embryo_8h	Pinzón et al. 2019	https://pubmed.ncbi.nlm.nih.gov/30779744/	SRR6334502:SRR6334503:SRR6334504:SRR6334505
European lancelet	embryo_60h	Pinzón et al. 2019	https://pubmed.ncbi.nlm.nih.gov/30779744/	SRR6334510:SRR6334511:SRR6334512:SRR6334513
European lancelet	embryo_36h	Pinzón et al. 2019	https://pubmed.ncbi.nlm.nih.gov/30779744/	SRR6334496:SRR6334497:SRR6334508:SRR6334509
European lancelet	embryo_15h	Pinzón et al. 2019	https://pubmed.ncbi.nlm.nih.gov/30779744/	SRR6334498:SRR6334499:SRR6334500
European lancelet	embryo_15h	Pinzón et al. 2019	https://pubmed.ncbi.nlm.nih.gov/30779744/	SRR6334498:SRR6334499:SRR6334500:SRR6334501
bpl
rotifer		total animal	Fromm et al. 2021	this paper	n.a

bta/bta.txt
Cow	longissimus_thoracis	Sun et al. 2010	https://www.ncbi.nlm.nih.gov/pmc/articles/PMC3938653/	SRR926610
Cow	adult_backfat	Sun et al. 2010	https://www.ncbi.nlm.nih.gov/pmc/articles/PMC3938653/	SRR926609
Cow	embryo_backfat	Sun et al. 2010	https://www.ncbi.nlm.nih.gov/pmc/articles/PMC3938653/	SRR926608
Cow	CD14+milk_derived_monocytes	Lawless et al. 2014	https://www.ncbi.nlm.nih.gov/pubmed/24470219	SRR1020299_SRR1020348
Cow	lactation_mammary_gland	Liz et al. 2012	https://www.ncbi.nlm.nih.gov/pubmed/23270386	SRR518057
Cow	non-lactation_mammary_gland	Liz et al. 2012	https://www.ncbi.nlm.nih.gov/pubmed/23270386	SRR518058
Cow	kidney-cells	Glazov et al. 2009	https://www.ncbi.nlm.nih.gov/pubmed/19633723	SRR20463_SRR020465
Cow	heart	Penso-Dolfin et al. 2018	https://www.biorxiv.org/content/early/2018/01/31/257006	SRR6662627:SRR6662666:SRR6662638:SRR6662639
Cow	cerebellum	Penso-Dolfin et al. 2018	https://www.biorxiv.org/content/early/2018/01/31/257006	SRR6662658:SRR6662634:SRR6662635
Cow	hypothalamus	Penso-Dolfin et al. 2018	https://www.biorxiv.org/content/early/2018/01/31/257006	SRR6662628:SRR6662672:SRR6662640:SRR6662641
Cow	testis	Penso-Dolfin et al. 2018	https://www.biorxiv.org/content/early/2018/01/31/257006	SRR6662630:SRR6662670:SRR6662693:SRR6662694
Cow	kidney	Penso-Dolfin et al. 2018	https://www.biorxiv.org/content/early/2018/01/31/257006	SRR6662629:SRR6662671:SRR6662632:SRR6662633
Cow	cortex	Penso-Dolfin et al. 2018	https://www.biorxiv.org/content/early/2018/01/31/257006	SRR6662626:SRR6662665:SRR6662636:SRR6662637
Cow	corium	Bell et al. 2019	n.a	SRR8452132
Cow	brainstem	Bell et al. 2019	n.a	SRR8452132
Cow	submandibular lymph node	Bell et al. 2019	n.a	SRR8452130
Cow	retina	Bell et al. 2019	n.a	SRR8452129
Cow	penis	Bell et al. 2019	n.a	SRR8452128
Cow	oral papillae	Bell et al. 2019	n.a	SRR8452127
Cow	optic nerve	Bell et al. 2019	n.a	SRR8452126
Cow	iris	Bell et al. 2019	n.a	SRR8452125
Cow	dental pulp	Bell et al. 2019	n.a	SRR8452124
Cow	bone marrow	Bell et al. 2019	n.a	SRR8452123
cbr/cbr.txt
C.briggsae	young_adult_hermaphrodite	Shi et al. 2013	https://www.ncbi.nlm.nih.gov/pubmed/23363624	SRR585538
C.briggsae	early_embryo	Shi et al. 2013	https://www.ncbi.nlm.nih.gov/pubmed/23363624	SRR585539
C.briggsae	young_adult_male	Shi et al. 2013	https://www.ncbi.nlm.nih.gov/pubmed/23363624	SRR585540
C.briggsae	200_males	Ren et al. 2018	https://www.ncbi.nlm.nih.gov/pubmed/29325078	SRR2979640
cel/cel.txt
C.elegans	young adult_hermaphrodite	Shi et al. 2013	https://www.ncbi.nlm.nih.gov/pubmed/23363624	SRR585535
C.elegans	early embryo	Shi et al. 2013	https://www.ncbi.nlm.nih.gov/pubmed/23363624	SRR585536
C.elegans	young adult_male	Shi et al. 2013	https://www.ncbi.nlm.nih.gov/pubmed/23363624	SRR585537
C.elegans	mixed	Ahmed et al. 2013	https://www.ncbi.nlm.nih.gov/pubmed/23729632	SRR582883,SRR582885
C.elegans	dauer	Ahmed et al. 2013	https://www.ncbi.nlm.nih.gov/pubmed/23729632	SRR582886
C.elegans	WT	Alberti et al. 2018	https://www.ncbi.nlm.nih.gov/pubmed/29481550	SRR6112539
cfa/Cfa.txt
Canis	Blood	Penso-Dolfin et al. 2016	https://www.ncbi.nlm.nih.gov/pubmed/27119849	SRR3587076
Canis	Heart	Penso-Dolfin et al. 2016	https://www.ncbi.nlm.nih.gov/pubmed/27119849	SRR3587077
Canis	Liver	Penso-Dolfin et al. 2016	https://www.ncbi.nlm.nih.gov/pubmed/27119849	SRR3587078
Canis	Smooth_Muscle	Penso-Dolfin et al. 2016	https://www.ncbi.nlm.nih.gov/pubmed/27119849	SRR3587080
Canis	Testis	Penso-Dolfin et al. 2016	https://www.ncbi.nlm.nih.gov/pubmed/27119849	SRR3587081
Canis	Ovary	Penso-Dolfin et al. 2016	https://www.ncbi.nlm.nih.gov/pubmed/27119849	SRR3587082
Canis	Lung	Penso-Dolfin et al. 2016	https://www.ncbi.nlm.nih.gov/pubmed/27119849	SRR3587083
Canis	Brain	Penso-Dolfin et al. 2016	https://www.ncbi.nlm.nih.gov/pubmed/27119849	SRR3587084
Canis	Kidney	Penso-Dolfin et al. 2016	https://www.ncbi.nlm.nih.gov/pubmed/27119849	SRR3587085
Canis	Skin	Penso-Dolfin et al. 2016	https://www.ncbi.nlm.nih.gov/pubmed/27119849	SRR3587086
Canis	Cerebellum	Penso-Dolfin et al. 2018	https://www.ncbi.nlm.nih.gov/pubmed/30451897	SRR6662622:SRR6662676:SRR6662689:SRR6662690
Canis	Cortex.fa	Penso-Dolfin et al. 2018	https://www.ncbi.nlm.nih.gov/pubmed/30451897	SRR6662653:SRR6662656:SRR6662652:SRR6662624:SRR6662657 
Canis	Kidney2.fa	Penso-Dolfin et al. 2018	https://www.ncbi.nlm.nih.gov/pubmed/30451897	SRR6662647:SRR6662674:SRR6662687:SRR6662688
Canis	Hypothalamus.fa	Penso-Dolfin et al. 2018	https://www.ncbi.nlm.nih.gov/pubmed/30451897	SRR6662623:SRR6662675:SRR6662691:SRR6662692 
Canis	Testis2.fa	Penso-Dolfin et al. 2018	https://www.ncbi.nlm.nih.gov/pubmed/30451897	SRR6662646:SRR6662673:SRR6662700:SRR6662699 
Canis	Historic_skin1.fa	Smith et al. 201	https://www.ncbi.nlm.nih.gov/pubmed/31361744	SRR8090324	 
Canis	Historic_skin2.fa	Smith et al. 201	https://www.ncbi.nlm.nih.gov/pubmed/31361744	SRR8090323	 
Canis	Ancient_liver.fa	Smith et al. 201	https://www.ncbi.nlm.nih.gov/pubmed/31361744	SRR8090327	 
Canis	Ancient_cartilage.fa	Smith et al. 201	https://www.ncbi.nlm.nih.gov/pubmed/31361744	SRR8090328	 
Canis	Ancient_muscle.fa	Smith et al. 201	https://www.ncbi.nlm.nih.gov/pubmed/31361744	SRR8090326	 
cgi/cgi.txt
Oyster	haemocytes	Zhou et al. 2014	https://www.ncbi.nlm.nih.gov/pmc/articles/PMC3916443/	 SRR1066790-SRR1066793
Oyster	haemocytes	Zhou et al. 2014	https://www.ncbi.nlm.nih.gov/pmc/articles/PMC3916443/	 SRR1066790-SRR1066793
Oyster	F-gonad	Xu et al. 2014	https://www.ncbi.nlm.nih.gov/pmc/articles/PMC4138081/	SRR317141
Oyster	Blastula	Xu et al. 2014	https://www.ncbi.nlm.nih.gov/pmc/articles/PMC4138081/	SRR317148
Oyster	Remainder	Xu et al. 2014	https://www.ncbi.nlm.nih.gov/pmc/articles/PMC4138081/	SRR317144
Oyster	female	Xu et al. 2014	https://www.ncbi.nlm.nih.gov/pmc/articles/PMC4138081/	SRR317145
Oyster	male	Xu et al. 2014	https://www.ncbi.nlm.nih.gov/pmc/articles/PMC4138081/	SRR317146
Oyster	L-palps	Xu et al. 2014	https://www.ncbi.nlm.nih.gov/pmc/articles/PMC4138081/	SRR317140
Oyster	D-gland	Xu et al. 2014	https://www.ncbi.nlm.nih.gov/pmc/articles/PMC4138081/	SRR317136
Oyster	Juvenile	Xu et al. 2014	https://www.ncbi.nlm.nih.gov/pmc/articles/PMC4138081/	SRR317154
Oyster	Umbo	Xu et al. 2014	https://www.ncbi.nlm.nih.gov/pmc/articles/PMC4138081/	SRR317151
Oyster	late	Xu et al. 2014	https://www.ncbi.nlm.nih.gov/pmc/articles/PMC4138081/	SRR317143
Oyster	Pediveliger	Xu et al. 2014	https://www.ncbi.nlm.nih.gov/pmc/articles/PMC4138081/	SRR317152
Oyster	A-muscle	Xu et al. 2014	https://www.ncbi.nlm.nih.gov/pmc/articles/PMC4138081/	SRR317138
Oyster	early	Xu et al. 2014	https://www.ncbi.nlm.nih.gov/pmc/articles/PMC4138081/	SRR317142
Oyster	Mantle_inner	Xu et al. 2014	https://www.ncbi.nlm.nih.gov/pmc/articles/PMC4138081/	SRR317135
Oyster	D-shape	Xu et al. 2014	https://www.ncbi.nlm.nih.gov/pmc/articles/PMC4138081/	SRR317150
Oyster	Mantle_outer	Xu et al. 2014	https://www.ncbi.nlm.nih.gov/pmc/articles/PMC4138081/	SRR317134
Oyster	Spat	Xu et al. 2014	https://www.ncbi.nlm.nih.gov/pmc/articles/PMC4138081/	SRR317153
Oyster	Egg	Xu et al. 2014	https://www.ncbi.nlm.nih.gov/pmc/articles/PMC4138081/	SRR317147
Oyster	Hemolymph	Xu et al. 2014	https://www.ncbi.nlm.nih.gov/pmc/articles/PMC4138081/	SRR317139
Oyster	Gill	Xu et al. 2014	https://www.ncbi.nlm.nih.gov/pmc/articles/PMC4138081/	SRR317137
Oyster	Trochophore	Xu et al. 2014	https://www.ncbi.nlm.nih.gov/pmc/articles/PMC4138081/	SRR317149
cin/cin.txt
Ciona_intestinalis	Late_Embryo	Shi et al. 2009	https://www.ncbi.nlm.nih.gov/pubmed/19151725	SRR014355
Ciona_intestinalis	Larva	Hendrix et al. 2010	https://www.ncbi.nlm.nih.gov/pubmed/20370911	SRR038843
Ciona_intestinalis	Gastrula 	Hendrix et al. 2010	https://www.ncbi.nlm.nih.gov/pubmed/20370911	SRR038844
Ciona_intestinalis_robusta	Siphon_0days_postamputation_1 	Spina et al. 2009	https://www.ncbi.nlm.nih.gov/pubmed/28432214	SRR3953077
Ciona_intestinalis_robusta	Siphon_0days_postamputation_2 	Spina et al. 2009	https://www.ncbi.nlm.nih.gov/pubmed/28432214	SRR3953078
Ciona_intestinalis_robusta	Siphon_0days_postamputation_3 	Spina et al. 2009	https://www.ncbi.nlm.nih.gov/pubmed/28432214	SRR3953079
Ciona_intestinalis_robusta	Siphon_1days_postamputation_1 	Spina et al. 2009	https://www.ncbi.nlm.nih.gov/pubmed/28432214	SRR3953080
Ciona_intestinalis_robusta	Siphon_1days_postamputation_2 	Spina et al. 2009	https://www.ncbi.nlm.nih.gov/pubmed/28432214	SRR3953081
Ciona_intestinalis_robusta	Siphon_1days_postamputation_3 	Spina et al. 2009	https://www.ncbi.nlm.nih.gov/pubmed/28432214	SRR3953082
Ciona_intestinalis_robusta	Siphon_3days_postamputation_1 	Spina et al. 2009	https://www.ncbi.nlm.nih.gov/pubmed/28432214	SRR3953083
Ciona_intestinalis_robusta	Siphon_3days_postamputation_2 	Spina et al. 2009	https://www.ncbi.nlm.nih.gov/pubmed/28432214	SRR3953084
Ciona_intestinalis_robusta	Siphon_3days_postamputation_3 	Spina et al. 2009	https://www.ncbi.nlm.nih.gov/pubmed/28432214	SRR3953085
Ciona_intestinalis_robusta	Siphon_8days_postamputation 	Spina et al. 2009	https://www.ncbi.nlm.nih.gov/pubmed/28432214	SRR3953086
cli/cli.txt
Pigeon	total animal	Lyson et al. 2012	https://www.ncbi.nlm.nih.gov/pubmed/21775315	na
cmi/cmi.txt
Elephant shark	ovary	Venkatesh et al 2014	https://pubmed.ncbi.nlm.nih.gov/24402279/	SRR12545166
Elephant shark	muscle	Venkatesh et al 2014	https://pubmed.ncbi.nlm.nih.gov/24402279/	SRR12545167
Elephant shark	liver	Venkatesh et al 2014	https://pubmed.ncbi.nlm.nih.gov/24402279/	SRR12545168
Elephant shark	kidney	Venkatesh et al 2014	https://pubmed.ncbi.nlm.nih.gov/24402279/	SRR12545169
Elephant shark	intestine	Venkatesh et al 2014	https://pubmed.ncbi.nlm.nih.gov/24402279/	SRR12545170
Elephant shark	heart	Venkatesh et al 2014	https://pubmed.ncbi.nlm.nih.gov/24402279/	SRR12545171
Elephant shark	gills	Venkatesh et al 2014	https://pubmed.ncbi.nlm.nih.gov/24402279/	SRR12545172
Elephant shark	eye	Venkatesh et al 2014	https://pubmed.ncbi.nlm.nih.gov/24402279/	SRR12545173
Elephant shark	uterus	Venkatesh et al 2014	https://pubmed.ncbi.nlm.nih.gov/24402279/	SRR12545174
Elephant shark	testis	Venkatesh et al 2014	https://pubmed.ncbi.nlm.nih.gov/24402279/	SRR12545175
Elephant shark	spleen	Venkatesh et al 2014	https://pubmed.ncbi.nlm.nih.gov/24402279/	SRR12545176
Elephant shark	skin	Venkatesh et al 2014	https://pubmed.ncbi.nlm.nih.gov/24402279/	SRR12545177
Elephant shark	rectal_gland	Venkatesh et al 2014	https://pubmed.ncbi.nlm.nih.gov/24402279/	SRR12545178
Elephant shark	pancreas	Venkatesh et al 2014	https://pubmed.ncbi.nlm.nih.gov/24402279/	SRR12545179
Elephant shark	ovary_uterus	Venkatesh et al 2014	https://pubmed.ncbi.nlm.nih.gov/24402279/	SRR12545180
Elephant shark	brain	Venkatesh et al 2014	https://pubmed.ncbi.nlm.nih.gov/24402279/	SRR12545181
Elephant shark	blood	Venkatesh et al 2014	https://pubmed.ncbi.nlm.nih.gov/24402279/	SRR12545182
cpi/cpi.txt
Turtle	Total_Animal 	Lyson et al. 2012	https://www.ncbi.nlm.nih.gov/pubmed/21775315	na
Turtle	Telencephalon_Anoxia	Riggs et al. 2018	https://www.ncbi.nlm.nih.gov/pubmed/30042786	SRR5296394:SRR5296395:SRR5296396:SRR5296397
Turtle	Telencephalon_Control	Riggs et al. 2018	https://www.ncbi.nlm.nih.gov/pubmed/30042786	SRR5296390:SRR5296391:SRR5296392:SRR5296393
Turtle	Telencephalon_Recovery 	Riggs et al. 2018	https://www.ncbi.nlm.nih.gov/pubmed/30042786	SRR5296389:SRR5296398:SRR5296399:SRR5296400
cpo/Cpo.txt
Guinea pig	total_animal	Tarver et al 2016	http://www.ncbi.nlm.nih.gov/pubmed/26733575	SRR3097338
csc/csc.txt
Centruroides sculpturatus	Male prosoma	Lewi et al 2018	https://pubmed.ncbi.nlm.nih.gov/29203920/	SRR5958582
Centruroides sculpturatus	Female prosoma	Lewi et al 2018	https://pubmed.ncbi.nlm.nih.gov/29203920/	SRR5958583
Centruroides sculpturatus	Male prosoma	Lewi et al 2018	https://pubmed.ncbi.nlm.nih.gov/29203920/	SRR5958584
Centruroides sculpturatus	Male germline	Lewi et al 2018	https://pubmed.ncbi.nlm.nih.gov/29203920/	SRR5958585
Centruroides sculpturatus	Female prosoma	Lewi et al 2018	https://pubmed.ncbi.nlm.nih.gov/29203920/	SRR5958586
Centruroides sculpturatus	Female germline	Lewi et al 2018	https://pubmed.ncbi.nlm.nih.gov/29203920/	SRR5958587
cte/cte.txt
Capitella	total animal 	Wheeler et al. 2009	https://www.ncbi.nlm.nih.gov/pubmed/19196333	na
dan/dan.txt
D.ananassae	female_embryo	Mohammed et al 2018	https://www.ncbi.nlm.nih.gov/pubmed/29233922	SRR5461077
dma/dma.txt
Daphnia magna	F0_eggs_young	Hearn et al 2018	https://pubmed.ncbi.nlm.nih.gov/29420841/	ERR2281550:ERR2281594:ERR2281595:ERR2281596:ERR2281551:ERR2281597:ERR2281598:ERR2281599
Daphnia magna	F0_eggs_old	Hearn et al 2018	https://pubmed.ncbi.nlm.nih.gov/29420841/	ERR2281545:ERR2281591:ERR2281592:ERR2281593:ERR2281546:ERR2281547:ERR2281548:ERR2281549
Daphnia magna	F3_young	Hearn et al 2018	https://pubmed.ncbi.nlm.nih.gov/29420841/	ERR2281541:ERR2281574:ERR2281544:ERR2281578:ERR2281581:ERR2281584:ERR2281587:ERR2281590
Daphnia magna	F1_young	Hearn et al 2018	https://pubmed.ncbi.nlm.nih.gov/29420841/	ERR2281572:ERR2281573:ERR2281543:ERR2281577:ERR2281580:ERR2281583:ERR2281586:ERR2281589
Daphnia magna	F0_young	Hearn et al 2018	https://pubmed.ncbi.nlm.nih.gov/29420841/	ERR2281571:ERR2281542:ERR2281575:ERR2281576:ERR2281579:ERR2281582:ERR2281585:ERR2281588
Daphnia magna	F0_LOW	Hearn et al 2018	https://pubmed.ncbi.nlm.nih.gov/29420841/	ERR2281498:ERR2281499:ERR2281501:ERR2281503:ERR2281494:ERR2281495:ERR2281496:ERR2281497
Daphnia magna	F0_NORMAL	Hearn et al 2018	https://pubmed.ncbi.nlm.nih.gov/29420841/	ERR2281492:ERR2281493:ERR2281500:ERR2281502:ERR2281488:ERR2281489:ERR2281490:ERR2281491
Daphnia magna	F1_LOW	Hearn et al 2018	https://pubmed.ncbi.nlm.nih.gov/29420841/	ERR2281505:ERR2281507:ERR2281509:ERR2281511:ERR2281513:ERR2281515:ERR2281517:ERR2281519
Daphnia magna	F1_NORMAL	Hearn et al 2018	https://pubmed.ncbi.nlm.nih.gov/29420841/	ERR2281504:ERR2281506:ERR2281508:ERR2281510:ERR2281512:ERR2281514:ERR2281516:ERR2281518
Daphnia magna	F3_LOW	Hearn et al 2018	https://pubmed.ncbi.nlm.nih.gov/29420841/	ERR2281521:ERR2281523:ERR2281525:ERR2281527:ERR2281529:ERR2281531:ERR2281533:ERR2281535
Daphnia magna	F3_NORMAL	Hearn et al 2018	https://pubmed.ncbi.nlm.nih.gov/29420841/	ERR2281520:ERR2281522:ERR2281524:ERR2281526:ERR2281528:ERR2281530:ERR2281532:ERR2281534
Daphnia magna	F0_OLD	Hearn et al 2018	https://pubmed.ncbi.nlm.nih.gov/29420841/	ERR2281536:ERR2281554:ERR2281556:ERR2281559:ERR2281562:ERR2281564:ERR2281539:ERR2281569
Daphnia magna	F1_OLD	Hearn et al 2018	https://pubmed.ncbi.nlm.nih.gov/29420841/	ERR2281552:ERR2281537:ERR2281557:ERR2281560:ERR2281563:ERR2281565:ERR2281567:ERR2281540
Daphnia magna	F3_OLD	Hearn et al 2018	https://pubmed.ncbi.nlm.nih.gov/29420841/	ERR2281553:ERR2281555:ERR2281558:ERR2281561:ERR2281538:ERR2281566:ERR2281568:ERR2281570
dme/dme.txt
Drosophila melanogaster	female_head	Fukunaga et al. 2013	https://www.ncbi.nlm.nih.gov/pubmed/23063653	SRR498250-SRR498359
Drosophila melanogaster	female_ovary	Fukunaga et al. 2013	https://www.ncbi.nlm.nih.gov/pubmed/23063653	SRR498260-SRR498369
Drosophila melanogaster	late third instar larvae (=18BPF)	Yeh et al. 2014	https://www.ncbi.nlm.nih.gov/pubmed/24951729	SRR1275477,SRR1275478,SRR1275481
Drosophila melanogaster	white prepupae	Yeh et al. 2014	https://www.ncbi.nlm.nih.gov/pubmed/24951729	SRR1275479,SRR1275480,SRR1275482
Drosophila melanogaster	L3 salivary glands 	Fagegaltier et al. 2014	https://www.ncbi.nlm.nih.gov/pubmed/25081570	SRR1259518-SRR1259519
Drosophila melanogaster	Head 1-2 day old	Fagegaltier et al. 2014	https://www.ncbi.nlm.nih.gov/pubmed/25081570	SRR1259520-SRR1259521
Drosophila melanogaster	Body (head removed) 1-2 day old	Fagegaltier et al. 2014	https://www.ncbi.nlm.nih.gov/pubmed/25081570	SRR1259522-SRR1259523
dmo/dmo.txt
D.mojavensis	male_body	Mohammed et al 2018	https://www.ncbi.nlm.nih.gov/pubmed/29233922	SRR5461085
D.mojavensis	male_head	Mohammed et al 2018	https://www.ncbi.nlm.nih.gov/pubmed/29233922	SRR5461086
D.mojavensis	female_body	Mohammed et al 2018	https://www.ncbi.nlm.nih.gov/pubmed/29233922	SRR5461087
D.mojavensis	embryo_1	Mohammed et al 2018	https://www.ncbi.nlm.nih.gov/pubmed/29233922	SRR5461088
dno/Dno.txt
Armadillo	total_animal	Tarver et al 2016	http://www.ncbi.nlm.nih.gov/pubmed/26733575	na
dpu/dpu.txt
Daphnia pulex	total animal 	Wheeler et al. 2009	https://www.ncbi.nlm.nih.gov/pubmed/19196333	na
dre/Dre.txt
Danio	brain_female	Vaz et al 2015	http://www.ncbi.nlm.nih.gov/pmc/articles/PMC4647824/	SRR1265740:SRR1265741:SRR1265742
Danio	brain_male	Vaz et al 2015	http://www.ncbi.nlm.nih.gov/pmc/articles/PMC4647824/	SRR1265739:SRR1265737:SRR1265738
Danio	embryo	Vaz et al 2015	http://www.ncbi.nlm.nih.gov/pmc/articles/PMC4647824/	SRR1265734:SRR1265735:SRR1265736
Danio	eye	Vaz et al 2015	http://www.ncbi.nlm.nih.gov/pmc/articles/PMC4647824/	SRR1265761:SRR1265762:SRR1265763
Danio	gut_female	Vaz et al 2015	http://www.ncbi.nlm.nih.gov/pmc/articles/PMC4647824/	SRR1265746:SRR1265747:SRR1265748
Danio	gut_male	Vaz et al 2015	http://www.ncbi.nlm.nih.gov/pmc/articles/PMC4647824/	SRR1265743:SRR1265744:SRR1265745
Danio	heart	Vaz et al 2015	http://www.ncbi.nlm.nih.gov/pmc/articles/PMC4647824/	SRR1265764:SRR1265765:SRR1265766
Danio	liver_female	Vaz et al 2015	http://www.ncbi.nlm.nih.gov/pmc/articles/PMC4647824/	SRR1265752:SRR1265753:SRR1265754
Danio	liver_male	Vaz et al 2015	http://www.ncbi.nlm.nih.gov/pmc/articles/PMC4647824/	SRR1265749:SRR1265750:SRR1265751
Danio	testis	Vaz et al 2015	http://www.ncbi.nlm.nih.gov/pmc/articles/PMC4647824/	SRR1265760:SRR1265759:SRR1265758
Danio	ovary	Vaz et al 2015	http://www.ncbi.nlm.nih.gov/pmc/articles/PMC4647824/	SRR1265755:SRR1265756:SRR1265757
dsi/dsi.txt
D.simulans	head	Mohammed et al 2018	https://www.ncbi.nlm.nih.gov/pubmed/29233922	SRR5461105
D.simulans	whole_embryo	Mohammed et al 2018	https://www.ncbi.nlm.nih.gov/pubmed/29233922	SRR5461106
dya/dya.txt
D.yakuba	head	Mohammed et al 2018	https://www.ncbi.nlm.nih.gov/pubmed/29233922	SRR5461125
D.yakuba	whole_embryo	Mohammed et al 2018	https://www.ncbi.nlm.nih.gov/pubmed/29233922	SRR5461127
ebu/ebu.txt
hagfish	total_animal	Heimberg et al. 2010	https://pubmed.ncbi.nlm.nih.gov/20959416/	na
emu/emu.txt
Ephydatia	adult	Robinson 2015	https://pubmed.ncbi.nlm.nih.gov/26553380/	na
Ephydatia	gemulle	Robinson 2015	https://pubmed.ncbi.nlm.nih.gov/26553380/	na
Ephydatia	juvenile	Robinson 2015	https://pubmed.ncbi.nlm.nih.gov/26553380/	na
esc/esc.txt
squid	light-organs	Moriano-Gutierrez et al 2021	https://pubmed.ncbi.nlm.nih.gov/33975964/	SRR11669613:SRR11669616
squid	cell-free haemolymph	Moriano-Gutierrez et al 2021	https://pubmed.ncbi.nlm.nih.gov/33141816/	SRR11637382,SRR11637383
efe/efe.txt
Eisenia	bodywall	Bhambri et al 2017	https://www.biorxiv.org/content/early/2017/08/25/180612	SRR5927137
ete/ete.txt
Tenrec	total_animal	Tarver et al 2016	http://www.ncbi.nlm.nih.gov/pubmed/26733575	na
gga/Gga.txt
chicken	adipose_male	McCarthy et al 2019	https://pubmed.ncbi.nlm.nih.gov/31210271/	SRR927179
chicken	cerebellum_male	McCarthy et al 2019	https://pubmed.ncbi.nlm.nih.gov/31210271/	SRR927182
chicken	cerebellum_female	McCarthy et al 2019	https://pubmed.ncbi.nlm.nih.gov/31210271/	SRR927183
chicken	cerebrum_male	McCarthy et al 2019	https://pubmed.ncbi.nlm.nih.gov/31210271/	SRR927192
chicken	cerebrum_female	McCarthy et al 2019	https://pubmed.ncbi.nlm.nih.gov/31210271/	SRR927193
chicken	testis	McCarthy et al 2019	https://pubmed.ncbi.nlm.nih.gov/31210271/	SRR927194
chicken	ovary	McCarthy et al 2019	https://pubmed.ncbi.nlm.nih.gov/31210271/	SRR927195
chicken	heart_male	McCarthy et al 2019	https://pubmed.ncbi.nlm.nih.gov/31210271/	SRR927196
chicken	heart_female	McCarthy et al 2019	https://pubmed.ncbi.nlm.nih.gov/31210271/	SRR927197
chicken	hypothalamus_male	McCarthy et al 2019	https://pubmed.ncbi.nlm.nih.gov/31210271/	SRR927198
chicken	hypothalamus_female	McCarthy et al 2019	https://pubmed.ncbi.nlm.nih.gov/31210271/	SRR927199
chicken	kidney_male	McCarthy et al 2019	https://pubmed.ncbi.nlm.nih.gov/31210271/	SRR927200
chicken	liver_male	McCarthy et al 2019	https://pubmed.ncbi.nlm.nih.gov/31210271/	SRR927206
chicken	liver_female	McCarthy et al 2019	https://pubmed.ncbi.nlm.nih.gov/31210271/	SRR927207
chicken	lung_male	McCarthy et al 2019	https://pubmed.ncbi.nlm.nih.gov/31210271/	SRR927208
chicken	lung_female	McCarthy et al 2019	https://pubmed.ncbi.nlm.nih.gov/31210271/	SRR927209
chicken	breast_muscle_male	McCarthy et al 2019	https://pubmed.ncbi.nlm.nih.gov/31210271/	SRR927210
chicken	parietal_nerve_male	McCarthy et al 2019	https://pubmed.ncbi.nlm.nih.gov/31210271/	SRR927212
chicken	parietal_nerve_female	McCarthy et al 2019	https://pubmed.ncbi.nlm.nih.gov/31210271/	SRR927213
chicken	proventirculus_male	McCarthy et al 2019	https://pubmed.ncbi.nlm.nih.gov/31210271/	SRR927214
chicken	proventriculus_female	McCarthy et al 2019	https://pubmed.ncbi.nlm.nih.gov/31210271/	SRR927215
chicken	spleen_male	McCarthy et al 2019	https://pubmed.ncbi.nlm.nih.gov/31210271/	SRR927216
chicken	adrenal_male	McCarthy et al 2019	https://pubmed.ncbi.nlm.nih.gov/31210271/	SRR927178
chicken	adipose_female	McCarthy et al 2019	https://pubmed.ncbi.nlm.nih.gov/31210271/	SRR927181
chicken	kidney_female	McCarthy et al 2019	https://pubmed.ncbi.nlm.nih.gov/31210271/	SRR927201
chicken	breast_muscle_female	McCarthy et al 2019	https://pubmed.ncbi.nlm.nih.gov/31210271/	SRR927211
gja/gja.txt
gecko	total_animal	Field et al 2012	https://pubmed.ncbi.nlm.nih.gov/24798503/	na
gmo/gmo.txt
cod	brain	Andreassen et al. 2016	https://pubmed.ncbi.nlm.nih.gov/27128807/	SRR2039435
cod	gills	Andreassen et al. 2016	https://pubmed.ncbi.nlm.nih.gov/27128807/	SRR2039267
cod	head_kidney	Andreassen et al. 2016	https://pubmed.ncbi.nlm.nih.gov/27128807/	SRR2039266
cod	intestine	Andreassen et al. 2016	https://pubmed.ncbi.nlm.nih.gov/27128807/	SRR2039404
cod	liver	Andreassen et al. 2016	https://pubmed.ncbi.nlm.nih.gov/27128807/	SRR2039436
cod	skin	Andreassen et al. 2016	https://pubmed.ncbi.nlm.nih.gov/27128807/	SRR2039332
cod	spleen	Andreassen et al. 2016	https://pubmed.ncbi.nlm.nih.gov/27128807/	SRR2039437
cod	white_muscle	Andreassen et al. 2016	https://pubmed.ncbi.nlm.nih.gov/27128807/	SRR2039265
hme/hme.txt
Heliconius melpomene	Female thorax	Lewi et al 2018	https://pubmed.ncbi.nlm.nih.gov/29203920/	SRR5616877
Heliconius melpomene	Female thorax	Lewi et al 2018	https://pubmed.ncbi.nlm.nih.gov/29203920/	SRR5616880
Heliconius melpomene	Male thorax	Lewi et al 2018	https://pubmed.ncbi.nlm.nih.gov/29203920/	SRR5616882
Heliconius melpomene	Male thorax	Lewi et al 2018	https://pubmed.ncbi.nlm.nih.gov/29203920/	SRR5616878
Heliconius melpomene	Female germline	Lewi et al 2018	https://pubmed.ncbi.nlm.nih.gov/29203920/	SRR5616879
Heliconius melpomene	Male germline	Lewi et al 2018	https://pubmed.ncbi.nlm.nih.gov/29203920/	SRR5616881
hsa/hsa.txt
Human	Bodyfluid_blood	El-Mogy_et_al_2018	http://www.ncbi.nlm.nih.gov/pubmed/29843592	SRR6880331:SRR6880330:SRR6880329:SRR6880328
Human	Bodyfluid_serum	El-Mogy_et_al_2018	http://www.ncbi.nlm.nih.gov/pubmed/29843592	SRR6880341:SRR6880340:SRR6880343:SRR6880342
Human	Bodyfluid_cell-free_urine	El-Mogy_et_al_2018	http://www.ncbi.nlm.nih.gov/pubmed/29843592	SRR6880348:SRR6880349:SRR6880347:SRR6880346
Human	Bodyfluid_urine	El-Mogy_et_al_2018	http://www.ncbi.nlm.nih.gov/pubmed/29843592	SRR6880350:SRR6880351:SRR6880352:SRR6880353
Human	Bodyfluid_cell-free_saliva	El-Mogy_et_al_2018	http://www.ncbi.nlm.nih.gov/pubmed/29843592	SRR6880354:SRR6880355:SRR6880356:SRR6880357
Human	Bodyfluid_saliva	El-Mogy_et_al_2018	http://www.ncbi.nlm.nih.gov/pubmed/29843592	SRR6880345:SRR6880344:SRR6880337:SRR6880336
Human	Bodyfluid_plasma	El-Mogy_et_al_2018	http://www.ncbi.nlm.nih.gov/pubmed/29843592	SRR6880327:SRR6880326:SRR6880339:SRR6880338
Human	Bodyfluid_leukocytes	El-Mogy_et_al_2018	http://www.ncbi.nlm.nih.gov/pubmed/29843592	SRR6880335:SRR6880334:SRR6880333:SRR6880332
Human	Brain	Li_et_al_2018	https://www.ncbi.nlm.nih.gov/pubmed/29233923	SRR6853289
Human	Brain_fetal	Li_et_al_2018	https://www.ncbi.nlm.nih.gov/pubmed/29233923	SRR6853295
Human	Cerebellum	Li_et_al_2018	https://www.ncbi.nlm.nih.gov/pubmed/29233923	SRR6853290
Human	Colorectum	Neerincx_et_al_2015	https://www.ncbi.nlm.nih.gov/pubmed/26436952	EGAD00001001644
Human	Heart	Li_et_al_2018	https://www.ncbi.nlm.nih.gov/pubmed/29233923	SRR6853301
Human	Kidney	Li_et_al_2018	https://www.ncbi.nlm.nih.gov/pubmed/29233923	SRR6853294
Human	Liver	Lopez_et_al_2015	http://www.ncbi.nlm.nih.gov/pubmed/26130076	SRR2061810:SRR2061809:SRR2061808:SRR2061807
Human	Liver_fetal	Li_et_al_2018	https://www.ncbi.nlm.nih.gov/pubmed/29233923	SRR6853297
Human	Lung	Li_et_al_2018	https://www.ncbi.nlm.nih.gov/pubmed/29233923	SRR6853298
Human	Pancreas	Faghihi_et_al_2010	http://www.ncbi.nlm.nih.gov/pubmed/20507594	SRR040574:SRR040800
Human	Placenta	Li_et_al_2018	https://www.ncbi.nlm.nih.gov/pubmed/29233923	SRR6853300
Human	Skeletal_muscle	Li_et_al_2018	https://www.ncbi.nlm.nih.gov/pubmed/29233923	SRR6853299
Human	Skin	Joyce_et_al_2011	https://www.ncbi.nlm.nih.gov/pubmed/21807764	SRR330904-SRR330923
Human	Small_intestine	Li_et_al_2018	https://www.ncbi.nlm.nih.gov/pubmed/29233923	SRR6853296
Human	Spinal_cord	Li_et_al_2018	https://www.ncbi.nlm.nih.gov/pubmed/29233923	SRR6853285
Human	Spleen	Li_et_al_2018	https://www.ncbi.nlm.nih.gov/pubmed/29233923	SRR6853286
Human	Stomach	Li_et_al_2018	https://www.ncbi.nlm.nih.gov/pubmed/29233923	SRR6853287
Human	Testis	Li_et_al_2018	https://www.ncbi.nlm.nih.gov/pubmed/29233923	SRR6853288
Human	Thymus	Li_et_al_2018	https://www.ncbi.nlm.nih.gov/pubmed/29233923	SRR6853302
Human	Uterus	Li_et_al_2018	https://www.ncbi.nlm.nih.gov/pubmed/29233923	SRR6853303
Human	X_cell-lines_combined	McCall_et_al._2017	https://www.ncbi.nlm.nih.gov/pubmed/28877962	SRR5127211
Human	X_DCR_knockout_1.fas	Kim_et_al_2016	http://www.ncbi.nlm.nih.gov/pubmed/26976605	SRR3174967
Human	X_DCR_knockout_2.fas	Kim_et_al_2016	http://www.ncbi.nlm.nih.gov/pubmed/26976605	SRR3174968
Human	X_DROSHA_knockout_1.fas	Kim_et_al_2016	http://www.ncbi.nlm.nih.gov/pubmed/26976605	SRR3174962
Human	X_DROSHA_knockout_2.fas	Kim_et_al_2016	http://www.ncbi.nlm.nih.gov/pubmed/26976605	SRR3174963
Human	X_XPO_knockout_1.fas	Kim_et_al_2016	http://www.ncbi.nlm.nih.gov/pubmed/26976605	SRR3174965
Human	X_XPO_knockout_2.fas	Kim_et_al_2016	http://www.ncbi.nlm.nih.gov/pubmed/26976605	SRR3174966
hvu/hvu.txt
Hydra vulgaris	1 day foot regenerating head set 1	Krishna et al 2013	https://pubmed.ncbi.nlm.nih.gov/23166307/	SRR2051267
Hydra vulgaris	1 day foot regenerating head set 2	Krishna et al 2013	https://pubmed.ncbi.nlm.nih.gov/23166307/	SRR2051268
Hydra vulgaris	3 hour foot regenerating head set 1	Krishna et al 2013	https://pubmed.ncbi.nlm.nih.gov/23166307/	SRR2051269
Hydra vulgaris	3 hour foot regenerating head set 2	Krishna et al 2013	https://pubmed.ncbi.nlm.nih.gov/23166307/	SRR2051270
Hydra vulgaris	Uncut set 1	Krishna et al 2013	https://pubmed.ncbi.nlm.nih.gov/23166307/	SRR2051271
Hydra vulgaris	Uncut set 2	Krishna et al 2013	https://pubmed.ncbi.nlm.nih.gov/23166307/	SRR2051272
Hydra vulgaris	2 day foot regenerating head set 1	Krishna et al 2013	https://pubmed.ncbi.nlm.nih.gov/23166307/	SRR2051273
Hydra vulgaris	2 day foot regenerating head set 2	Krishna et al 2013	https://pubmed.ncbi.nlm.nih.gov/23166307/	SRR2051274
Hydra vulgaris	3 day foot regenerating head set 1	Krishna et al 2013	https://pubmed.ncbi.nlm.nih.gov/23166307/	SRR2051275
Hydra vulgaris	3 day foot regenerating head set 2	Krishna et al 2013	https://pubmed.ncbi.nlm.nih.gov/23166307/	SRR2051276
isc/Isc.txt
Ixodes	total_animal	Wheeler et al. 2009	https://www.ncbi.nlm.nih.gov/pubmed/19196333	na
Ixodes	mid_gut_adult_12	Kotsyfakis_et_al._2015	https://www.ncbi.nlm.nih.gov/pubmed/25765539	SRX2384430
Ixodes	mid_gut_adult_24	Kotsyfakis_et_al._2015	https://www.ncbi.nlm.nih.gov/pubmed/25765539	SRX2384426
Ixodes	mid_gut_adult_36	Kotsyfakis_et_al._2015	https://www.ncbi.nlm.nih.gov/pubmed/25765539	SRX2384425
Ixodes	salivary_glads_adult_12	Kotsyfakis_et_al._2015	https://www.ncbi.nlm.nih.gov/pubmed/25765539	SRX2384431
Ixodes	salivary_glads_adult_24	Kotsyfakis_et_al._2015	https://www.ncbi.nlm.nih.gov/pubmed/25765539	SRX2384424
Ixodes	salivary_glads_adult_36	Kotsyfakis_et_al._2015	https://www.ncbi.nlm.nih.gov/pubmed/25765539	SRX2384433
Ixodes	Saliva	Kotsyfakis_et_al._2015	https://www.ncbi.nlm.nih.gov/pubmed/25765539	SRX2384427
lgi/lgi.txt
Lottia	total animal 	Wheeler et al. 2009	https://www.ncbi.nlm.nih.gov/pubmed/19196333	na
mdo/mdo.txt
Opossum	brain	Meunier et al. 2012	https://www.ncbi.nlm.nih.gov/pubmed/23034410	SRR553587
Opossum	cerebellum	Meunier et al. 2012	https://www.ncbi.nlm.nih.gov/pubmed/23034410	SRR553588
Opossum	heart	Meunier et al. 2012	https://www.ncbi.nlm.nih.gov/pubmed/23034410	SRR553589
Opossum	kidney	Meunier et al. 2012	https://www.ncbi.nlm.nih.gov/pubmed/23034410	SRR553590
Opossum	testes	Meunier et al. 2012	https://www.ncbi.nlm.nih.gov/pubmed/23034410	SRR553591
loc/loc.txt
spotted gar	Brain	Braasch et al 2016	https://pubmed.ncbi.nlm.nih.gov/26950095/	SRR2473355
spotted gar	Brain	Braasch et al 2016	https://pubmed.ncbi.nlm.nih.gov/26950095/	SRR2473356
spotted gar	Heart	Braasch et al 2016	https://pubmed.ncbi.nlm.nih.gov/26950095/	SRR2473345
spotted gar	Heart	Braasch et al 2016	https://pubmed.ncbi.nlm.nih.gov/26950095/	SRR2473346
spotted gar	Heart	Braasch et al 2016	https://pubmed.ncbi.nlm.nih.gov/26950095/	SRR2473357
spotted gar	Heart	Braasch et al 2016	https://pubmed.ncbi.nlm.nih.gov/26950095/	SRR2473358
spotted gar	Ovary	Braasch et al 2016	https://pubmed.ncbi.nlm.nih.gov/26950095/	SRR2473226
spotted gar	Ovary	Braasch et al 2016	https://pubmed.ncbi.nlm.nih.gov/26950095/	SRR2473341
spotted gar	Ovary	Braasch et al 2016	https://pubmed.ncbi.nlm.nih.gov/26950095/	SRR2473349
spotted gar	Ovary	Braasch et al 2016	https://pubmed.ncbi.nlm.nih.gov/26950095/	SRR2473350
spotted gar	Testis	Braasch et al 2016	https://pubmed.ncbi.nlm.nih.gov/26950095/	SRR2473353
spotted gar	Testis	Braasch et al 2016	https://pubmed.ncbi.nlm.nih.gov/26950095/	SRR2473354
spotted gar	Testis	Braasch et al 2016	https://pubmed.ncbi.nlm.nih.gov/26950095/	SRR2473359
spotted gar	Testis	Braasch et al 2016	https://pubmed.ncbi.nlm.nih.gov/26950095/	SRR2473360
spotted gar	total_animal.fa	Heimberg et al 2010	https://pubmed.ncbi.nlm.nih.gov/20959416/	na
lpo/lpo.txt
Limulus	total_animal	na	na	na
Limulus	female_germline	Lewi et al 2018	https://pubmed.ncbi.nlm.nih.gov/29203920/	SRR5602509
Limulus	male_germline	Lewi et al 2018	https://pubmed.ncbi.nlm.nih.gov/29203920/	SRR5602511
Limulus	female_soma_o	Lewi et al 2018	https://pubmed.ncbi.nlm.nih.gov/29203920/	SRR5602508
Limulus	male_soma	Lewi et al 2018	https://pubmed.ncbi.nlm.nih.gov/29203920/	SRR5602512
Limulus	female_soma	Lewi et al 2018	https://pubmed.ncbi.nlm.nih.gov/29203920/	SRR5602510
mal/mal.txt
Swamp eel	female	Gao et al 2014	https://pubmed.ncbi.nlm.nih.gov/25427634/	SRR3598541
Swamp eel	intersex	Gao et al 2014	https://pubmed.ncbi.nlm.nih.gov/25427634/	SRR3598542
Swamp eel	male	Gao et al 2014	https://pubmed.ncbi.nlm.nih.gov/25427634/	SRR3598543
Swamp eel	female	Gao et al 2014	https://pubmed.ncbi.nlm.nih.gov/25427634/	SRR3630968
Swamp eel	male	Gao et al 2014	https://pubmed.ncbi.nlm.nih.gov/25427634/	SRR330970
mml/mml.txt
Macaque	Bone_marrow	Peng et al. 2015	https://www.ncbi.nlm.nih.gov/pubmed/25392405	SRR1955933
Macaque	Brain_cerebellum	Peng et al. 2015	https://www.ncbi.nlm.nih.gov/pubmed/25392405	SRR1955934
Macaque	Brain_frontal_cortex	Peng et al. 2015	https://www.ncbi.nlm.nih.gov/pubmed/25392405	SRR1955935
Macaque	Liver	Peng et al. 2015	https://www.ncbi.nlm.nih.gov/pubmed/25392405	SRR1955936
Macaque	Heart	Peng et al. 2015	https://www.ncbi.nlm.nih.gov/pubmed/25392405	SRR1955937
Macaque	Kidney	Peng et al. 2015	https://www.ncbi.nlm.nih.gov/pubmed/25392405	SRR1955938
Macaque	Lung	Peng et al. 2015	https://www.ncbi.nlm.nih.gov/pubmed/25392405	SRR1955939
Macaque	Lymph_node	Peng et al. 2015	https://www.ncbi.nlm.nih.gov/pubmed/25392405	SRR1955940
Macaque	Brain_Pituitary_Gland	Peng et al. 2015	https://www.ncbi.nlm.nih.gov/pubmed/25392405	SRR1955941
Macaque	Skeletal_muscle	Peng et al. 2015	https://www.ncbi.nlm.nih.gov/pubmed/25392405	SRR1955942
Macaque	Spleen	Peng et al. 2015	https://www.ncbi.nlm.nih.gov/pubmed/25392405	SRR1955943
Macaque	Thymus	Peng et al. 2015	https://www.ncbi.nlm.nih.gov/pubmed/25392405	SRR1955944
Macaque	Testes	Peng et al. 2015	https://www.ncbi.nlm.nih.gov/pubmed/25392405	SRR1955945
mmu/Mmu.txt
Mouse	pro B cells 	Kuchen et al. 2010	https://www.ncbi.nlm.nih.gov/pubmed/20605486	SRR042443
Mouse	pre B cells 	Kuchen et al. 2010	https://www.ncbi.nlm.nih.gov/pubmed/20605486	SRR042444
Mouse	immature B cells 	Kuchen et al. 2010	https://www.ncbi.nlm.nih.gov/pubmed/20605486	SRR042445
Mouse	mature B cells (spleen) 	Kuchen et al. 2010	https://www.ncbi.nlm.nih.gov/pubmed/20605486	SRR042446-SRR042447
Mouse	B1 B cells 	Kuchen et al. 2010	https://www.ncbi.nlm.nih.gov/pubmed/20605486	SRR042452
Mouse	marginal zone B cells (spleen) 	Kuchen et al. 2010	https://www.ncbi.nlm.nih.gov/pubmed/20605486	SRR042453
Mouse	germinal center B cells (lymph node) 	Kuchen et al. 2010	https://www.ncbi.nlm.nih.gov/pubmed/20605486	SRR042454
Mouse	plasma cells 	Kuchen et al. 2010	https://www.ncbi.nlm.nih.gov/pubmed/20605486	SRR042455
Mouse	hematopoetic progenitor cells 	Kuchen et al. 2010	https://www.ncbi.nlm.nih.gov/pubmed/20605486	SRR042456
Mouse	mast cells 	Kuchen et al. 2010	https://www.ncbi.nlm.nih.gov/pubmed/20605486	SRR042457
Mouse	basophil cells 	Kuchen et al. 2010	https://www.ncbi.nlm.nih.gov/pubmed/20605486	SRR042458
Mouse	neutrophil cells 	Kuchen et al. 2010	https://www.ncbi.nlm.nih.gov/pubmed/20605486	SRR042459-SRR042460
Mouse	dendritic cells 	Kuchen et al. 2010	https://www.ncbi.nlm.nih.gov/pubmed/20605486	SRR042461
Mouse	macrophages 	Kuchen et al. 2010	https://www.ncbi.nlm.nih.gov/pubmed/20605486	SRR042462
Mouse	natural killer cells 	Kuchen et al. 2010	https://www.ncbi.nlm.nih.gov/pubmed/20605486	SRR042463
Mouse	CD4+CD8+ T cells (thymus) 	Kuchen et al. 2010	https://www.ncbi.nlm.nih.gov/pubmed/20605486	SRR042464
Mouse	CD4+ T cells (spleen) 	Kuchen et al. 2010	https://www.ncbi.nlm.nih.gov/pubmed/20605486	SRR042465
Mouse	CD8+ T cells (spleen) 	Kuchen et al. 2010	https://www.ncbi.nlm.nih.gov/pubmed/20605486	SRR042466
Mouse	Th1 cells 	Kuchen et al. 2010	https://www.ncbi.nlm.nih.gov/pubmed/20605486	SRR042468
Mouse	Th2 cells 	Kuchen et al. 2010	https://www.ncbi.nlm.nih.gov/pubmed/20605486	SRR042469
Mouse	Th17 cells 	Kuchen et al. 2010	https://www.ncbi.nlm.nih.gov/pubmed/20605486	SRR042470
Mouse	TFHS cells 	Kuchen et al. 2010	https://www.ncbi.nlm.nih.gov/pubmed/20605486	SRR042471
Mouse	iTreg cells 	Kuchen et al. 2010	https://www.ncbi.nlm.nih.gov/pubmed/20605486	SRR042472
Mouse	nTreg cells 	Kuchen et al. 2010	https://www.ncbi.nlm.nih.gov/pubmed/20605486	SRR042473
Mouse	embryonic stem cells 	Kuchen et al. 2010	https://www.ncbi.nlm.nih.gov/pubmed/20605486	SRR042474
Mouse	embryonic fibroblast cells 	Kuchen et al. 2010	https://www.ncbi.nlm.nih.gov/pubmed/20605486	SRR042475
Mouse	heart	Kuchen et al. 2010	https://www.ncbi.nlm.nih.gov/pubmed/20605486	SRR042476
Mouse	brain	Kuchen et al. 2010	https://www.ncbi.nlm.nih.gov/pubmed/20605486	SRR042477
Mouse	lung	Kuchen et al. 2010	https://www.ncbi.nlm.nih.gov/pubmed/20605486	SRR042478
Mouse	liver	Kuchen et al. 2010	https://www.ncbi.nlm.nih.gov/pubmed/20605486	SRR042479
Mouse	kidney	Kuchen et al. 2010	https://www.ncbi.nlm.nih.gov/pubmed/20605486	SRR042480
Mouse	pancreas	Kuchen et al. 2010	https://www.ncbi.nlm.nih.gov/pubmed/20605486	SRR042481
Mouse	skin	Kuchen et al. 2010	https://www.ncbi.nlm.nih.gov/pubmed/20605486	SRR042482
Mouse	skeletal muscle	Kuchen et al. 2010	https://www.ncbi.nlm.nih.gov/pubmed/20605486	SRR042483
Mouse	salivary glands	Kuchen et al. 2010	https://www.ncbi.nlm.nih.gov/pubmed/20605486	SRR042484
Mouse	testes	Kuchen et al. 2010	https://www.ncbi.nlm.nih.gov/pubmed/20605486	SRR042485
Mouse	ovaries	Kuchen et al. 2010	https://www.ncbi.nlm.nih.gov/pubmed/20605486	SRR042486
Mouse	Brain_female	Li et al 2018	https://www.ncbi.nlm.nih.gov/pubmed/29233923	SRR6853291
Mouse	Spinal_cord_female	Li et al 2018	https://www.ncbi.nlm.nih.gov/pubmed/29233923	SRR125552
Mouse	Cerebellum_female	Li et al 2018	https://www.ncbi.nlm.nih.gov/pubmed/29233923	SRR6853292
mun/mun.txt
microcaecila	total_animal	na	na	na
nve/nve.txt
Nematostella	Adult_female	Modepalli et al 2018	https://pubmed.ncbi.nlm.nih.gov/30118479/	SRR5230257:SRR5230280
Nematostella	Adult_male	Modepalli et al 2018	https://pubmed.ncbi.nlm.nih.gov/30118479/	SRR5230281:SRR5230304
Nematostella	Blastula	Modepalli et al 2018	https://pubmed.ncbi.nlm.nih.gov/30118479/	SRR5230189:SRR5230208
Nematostella	Juvenile_Adult_mixed	Modepalli et al 2018	https://pubmed.ncbi.nlm.nih.gov/30118479/	na	
Nematostella	Late_planula	Modepalli et al 2018	https://pubmed.ncbi.nlm.nih.gov/30118479/	SRR5230213:SRR5230216,SRR5230221:SRR5230224,SRR5230229:SRR5230232
Nematostella	Primary_polyp	Modepalli et al 2018	https://pubmed.ncbi.nlm.nih.gov/30118479/	SRR5230237:SRR5230256
oan/oan.txt
Platypus	brain	Meunier et al. 2012	https://www.ncbi.nlm.nih.gov/pubmed/23034410	SRR553592
Platypus	cerebellum	Meunier et al. 2012	https://www.ncbi.nlm.nih.gov/pubmed/23034410	SRR553593
Platypus	heart	Meunier et al. 2012	https://www.ncbi.nlm.nih.gov/pubmed/23034410	SRR553594
Platypus	kidney	Meunier et al. 2012	https://www.ncbi.nlm.nih.gov/pubmed/23034410	SRR553595
Platypus	testes	Meunier et al. 2012	https://www.ncbi.nlm.nih.gov/pubmed/23034410	SRR553596
obi/obi.txt
Octopus bimaculoides	total_animal	na	na	na
ocu/Ocu.txt
Rabbit	total_animal	Tarver et al 2016	http://www.ncbi.nlm.nih.gov/pubmed/26733575	unpublished
Rabbit	heart	Penso-Dolfin et al. 2018	https://www.biorxiv.org/content/early/2018/01/31/257006	SRR6662685:SRR6662619:SRR6662618 
Rabbit	wholebrain	Penso-Dolfin et al. 2018	https://www.biorxiv.org/content/early/2018/01/31/257006	SRR6662660:SRR6662654:SRR6662613:SRR6662612
Rabbit	testis	Penso-Dolfin et al. 2018	https://www.biorxiv.org/content/early/2018/01/31/257006	SRR6662612:SRR6662664:SRR6662680:SRR6662659:SRR6662655:SRR6662615:SRR6662614
Rabbit	kidney	Penso-Dolfin et al. 2018	https://www.biorxiv.org/content/early/2018/01/31/257006	SRR6662662:SRR6662686:SRR6662617:SRR6662616
pbv/pbv.txt
python	total_animal	Field et al 2012	https://pubmed.ncbi.nlm.nih.gov/24798503/	na
pma

pfl/pfl.txt
Ptychodera	total_animal	Kadri et al. 2011	https://www.ncbi.nlm.nih.gov/pubmed/22216218	n.a.
pmi/pmi.txt
Patriria	total_animal	Kadri et al. 2011	https://www.ncbi.nlm.nih.gov/pubmed/22216218	n.a.
Patriria	embryos 	Kadri et al. 2011	https://www.ncbi.nlm.nih.gov/pubmed/22216218	n.a.
rno/Rat.txt
Rat	liver_1	Yang et al. 2014	http://www.ncbi.nlm.nih.gov/pubmed/24472605	SRR768350
Rat	liver_2	Ignacio et al 2015	http://www.ncbi.nlm.nih.gov/pubmed/26341662	SRR2143330
Rat	brain	Ignacio et al 2015	http://www.ncbi.nlm.nih.gov/pubmed/26341662	SRR2143323:SRR2143324:SRR2143325
Rat	heart	Ignacio et al 2015	http://www.ncbi.nlm.nih.gov/pubmed/26341662	SRR2143327
Rat	kidney	Ignacio et al 2015	http://www.ncbi.nlm.nih.gov/pubmed/26341662	SRR2143328
Rat	large_intestine	Ignacio et al 2015	http://www.ncbi.nlm.nih.gov/pubmed/26341662	SRR2143329
Rat	fat_subcutanous	Ignacio et al 2015	http://www.ncbi.nlm.nih.gov/pubmed/26341662	SRR2143326
Rat	lung	Ignacio et al 2015	http://www.ncbi.nlm.nih.gov/pubmed/26341662	SRR2143331
Rat	muscle	Ignacio et al 2015	http://www.ncbi.nlm.nih.gov/pubmed/26341662	SRR2143332
Rat	pancreas	Ignacio et al 2015	http://www.ncbi.nlm.nih.gov/pubmed/26341662	SRR2143333
Rat	skin	Ignacio et al 2015	http://www.ncbi.nlm.nih.gov/pubmed/26341662	SRR2143337
Rat	small_intestine	Ignacio et al 2015	http://www.ncbi.nlm.nih.gov/pubmed/26341662	SRR2143338
Rat	spleen	Ignacio et al 2015	http://www.ncbi.nlm.nih.gov/pubmed/26341662	SRR2143339
Rat	stomach	Ignacio et al 2015	http://www.ncbi.nlm.nih.gov/pubmed/26341662	SRR2143340
Rat	testes	Ignacio et al 2015	http://www.ncbi.nlm.nih.gov/pubmed/26341662	SRR2143341
Rat	thymus	Ignacio et al 2015	http://www.ncbi.nlm.nih.gov/pubmed/26341662	SRR2143342
sha/Sha.txt
Tasmanian Devil	Bone_marrow	Murchison et al. 2010	https://www.ncbi.nlm.nih.gov/pubmed/20044575	SRR034108
Tasmanian Devil	Brain	Murchison et al. 2011	https://www.ncbi.nlm.nih.gov/pubmed/20044575	SRR034105
Tasmanian Devil	Heart	Murchison et al. 2012	https://www.ncbi.nlm.nih.gov/pubmed/20044575	SRR034106
Tasmanian Devil	Kidney	Murchison et al. 2013	https://www.ncbi.nlm.nih.gov/pubmed/20044575	SRR034104
Tasmanian Devil	Liver	Murchison et al. 2014	https://www.ncbi.nlm.nih.gov/pubmed/20044575	SRR034107
Tasmanian Devil	Lymphnode	Murchison et al. 2015	https://www.ncbi.nlm.nih.gov/pubmed/20044575	SRR034117
Tasmanian Devil	Pancreas	Murchison et al. 2016	https://www.ncbi.nlm.nih.gov/pubmed/20044575	SRR034109
Tasmanian Devil	Skin	Murchison et al. 2017	https://www.ncbi.nlm.nih.gov/pubmed/20044575	SRR034110
Tasmanian Devil	Spleen	Murchison et al. 2018	https://www.ncbi.nlm.nih.gov/pubmed/20044575	SRR034111
Tasmanian Devil	Testis	Murchison et al. 2019	https://www.ncbi.nlm.nih.gov/pubmed/20044575	SRR034116
sko/sko.txt
Acorn worm	total animal 	Wheeler et al. 2009	https://www.ncbi.nlm.nih.gov/pubmed/19196333	na
spu/spu.txt
Strongylocentrotus	32-cell_stage_embryo	Song et al. 2012	https://www.ncbi.nlm.nih.gov/pubmed/22155525	SRR409093
Strongylocentrotus	Egg	Song et al. 2012	https://www.ncbi.nlm.nih.gov/pubmed/22155525	SRR409092
Strongylocentrotus	Ovaries	Song et al. 2012	https://www.ncbi.nlm.nih.gov/pubmed/22155525	SRR409091
Strongylocentrotus	Pluteus	Song et al. 2012	https://www.ncbi.nlm.nih.gov/pubmed/22155525	SRR409096
Strongylocentrotus	Gastrula	Song et al. 2012	https://www.ncbi.nlm.nih.gov/pubmed/22155525	SRR409095
Strongylocentrotus	Blastula	Song et al. 2012	https://www.ncbi.nlm.nih.gov/pubmed/22155525	SRR409094
Strongylocentrotus	total_animal	Kadri et al. 2011	https://www.ncbi.nlm.nih.gov/pubmed/22216218	n.a.
sto/sto.txt
Catshark	total animal	Heimberg et al 2010	https://www.ncbi.nlm.nih.gov/pubmed/20959416	n.a.
tca/tca.txt
Tribolium	adult individuals	Marco et al. 2010	https://www.ncbi.nlm.nih.gov/pubmed/20817720	SRR089660
Tribolium	early embryos (0-5 days)	Marco et al. 2010	https://www.ncbi.nlm.nih.gov/pubmed/20817720	SRR089661
Tribolium	oocytes	Ninova et al. 2016	https://www.ncbi.nlm.nih.gov/pubmed/26518483	SRR1687586
Tribolium	oocytes	Ninova et al. 2016	https://www.ncbi.nlm.nih.gov/pubmed/26518483	SRR1687587
Tribolium	embryos 0-5h	Ninova et al. 2016	https://www.ncbi.nlm.nih.gov/pubmed/26518483	SRR1687588
Tribolium	embryos 0-5h	Ninova et al. 2016	https://www.ncbi.nlm.nih.gov/pubmed/26518483	SRR1687589
Tribolium	embryos 8-16h	Ninova et al. 2016	https://www.ncbi.nlm.nih.gov/pubmed/26518483	SRR1687590
Tribolium	embryos 16-20h	Ninova et al. 2016	https://www.ncbi.nlm.nih.gov/pubmed/26518483	SRR1687591
Tribolium	embryos 20-24h	Ninova et al. 2016	https://www.ncbi.nlm.nih.gov/pubmed/26518483	SRR1687592
Tribolium	embryos 24-34h	Ninova et al. 2016	https://www.ncbi.nlm.nih.gov/pubmed/26518483	SRR1687593
Tribolium	embryos 34-48h	Ninova et al. 2016	https://www.ncbi.nlm.nih.gov/pubmed/26518483	SRR1687594
Tribolium	embryos 48-144h	Ninova et al. 2016	https://www.ncbi.nlm.nih.gov/pubmed/26518483	SRR1687595
Tribolium	female_soma_1	Lewis et al. 2018	https://www.ncbi.nlm.nih.gov/pubmed/29203920	SRR5615774
Tribolium	female_soma_2	Lewis et al. 2018	https://www.ncbi.nlm.nih.gov/pubmed/29203920	SRR5615775
Tribolium	female_germline_1	Lewis et al. 2018	https://www.ncbi.nlm.nih.gov/pubmed/29203920	SRR5615776
Tribolium	female_germline_2	Lewis et al. 2018	https://www.ncbi.nlm.nih.gov/pubmed/29203920	SRR5615777
tgu/tgu.txt
Zebrafinch	female_brain	Luo  et al. 2012	https://www.ncbi.nlm.nih.gov/pubmed/23268654	n.a.
Zebrafinch	female_heart	Luo  et al. 2012	https://www.ncbi.nlm.nih.gov/pubmed/23268654	n.a.
Zebrafinch	female_liver	Luo  et al. 2012	https://www.ncbi.nlm.nih.gov/pubmed/23268654	n.a.
Zebrafinch	female_muscle	Luo  et al. 2012	https://www.ncbi.nlm.nih.gov/pubmed/23268654	n.a.
Zebrafinch	male_brain	Luo  et al. 2012	https://www.ncbi.nlm.nih.gov/pubmed/23268654	n.a.
Zebrafinch	male_heart	Luo  et al. 2012	https://www.ncbi.nlm.nih.gov/pubmed/23268654	n.a.
Zebrafinch	male_liver	Luo  et al. 2012	https://www.ncbi.nlm.nih.gov/pubmed/23268654	n.a.
Zebrafinch	male_muscle	Luo  et al. 2012	https://www.ncbi.nlm.nih.gov/pubmed/23268654	n.a.
xtr/xtr.txt
Xenopus	brain	Warnefors et al. 2014	https://www.ncbi.nlm.nih.gov/pubmed/24964909	SRR1231993
Xenopus	heart	Warnefors et al. 2014	https://www.ncbi.nlm.nih.gov/pubmed/24964909	SRR1231994
