# Supplementary material for: MirGeneDB 2.1: toward a complete sampling of all major animal phyla
Source: Nucleic Acids Res. 2021 Nov 25;50(D1):D204–10. doi: 10.1093/nar/gkab1101 (PMC8728216; doi:10.1093/nar/gkab1101)
Supplement: gkab1101_Supplemental_Files [file gkab1101_supplemental_files.zip › Supplementary-Table2.xlsx]

## Sheet: summary
species	name-change	new entry	deleted	kept		total		% name-change	%deleted	%added
Aqu	0	8	0	0		8
Bla	0	195	0	0		195
Bpl	0	41	0	0		41
Cmi	0	271	0	0		271
Csc	0	100	0	0		100
Dma	0	80	0	0		80
Dsi	0	159	0	0		159
Dya	0	148	0	0		148
Ebu	0	180	0	0		180
Emu	0	7	0	0		7
Esc	0	147	0	0		147
Gja	0	259	0	0		259
Gmo	0	338	0	0		338
Hvu	0	26	0	0		26
Lch	0	232	0	0		232
Loc	0	269	0	0		269
Lpo	0	293	0	0		293
Mal	0	338	0	0		338
Mun	0	245	0	0		245
Npo	0	78	0	0		78
Nve	0	30	0	0		30
Obi	0	173	0	0		173
Ovu	0	177	0	0		177
Pbv	0	248	0	0		248
Pma	0	216	0	0		216
Sme	0	107	0	0		107
Spt	0	225	0	0		225
Tni	0	283	0	0		283
Xbo	0	44	0	0		44
Xla	0	502	0	0		502
Isc	13	6	0	45		64		20.3125	0	9.375
Aae	28	0	0	87		115		24.3478	0	0
Aca	129	3	2	125		257		50.1946	0.77821	1.16732
Ami	137	10	1	127		274		50	0.364964	3.64964
Asu	25	3	0	68		96		26.0417	0	3.125
Bfl	43	47	2	41		131		32.8244	1.52672	35.8779
Bge	35	4	2	100		139		25.1799	1.43885	2.8777
Bta	161	15	0	275		451		35.6984	0	3.32594
Cbr	31	5	4	148		184		16.8478	2.17391	2.71739
Cel	19	3	3	123		145		13.1034	2.06897	2.06897
Cfa	153	9	0	283		445		34.382	0	2.02247
Cgi	43	1	14	92		136		31.6176	10.2941	0.735294
Cin	15	1	52	88		104		14.4231	50	0.961538
Cli	120	1	0	126		247		48.583	0	0.404858
Cpi	145	8	1	138		291		49.8282	0.343643	2.74914
Cpo	146	5	2	243		394		37.0558	0.507614	1.26904
Cte	31	0	0	71		102		30.3922	0	0
Dan	40	2	3	111		153		26.1438	1.96078	1.30719
Dme	35	2	9	114		151		23.1788	5.96026	1.3245
Dmo	34	1	1	122		157		21.6561	0.636943	0.636943
Dno	138	5	1	229		372		37.0968	0.268817	1.34409
Dpu	29	2	0	53		84		34.5238	0	2.38095
Dre	206	21	2	178		405		50.8642	0.493827	5.18519
Efe	44	1	2	146		191		23.0366	1.04712	0.52356
Ete	131	10	3	201		342		38.3041	0.877193	2.92398
Gga	122	16	0	136		274		44.5255	0	5.83942
Hme	43	7	0	77		127		33.8583	0	5.51181
Hsa	182	10	7	361		553		32.9114	1.26582	1.80832
Lan	22	4	0	72		98		22.449	0	4.08163
Lgi	27	2	0	53		82		32.9268	0	2.43902
Mdo	142	3	7	356		501		28.3433	1.39721	0.598802
Mml	176	13	2	315		504		34.9206	0.396825	2.57937
Mmu	149	4	3	289		442		33.7104	0.678733	0.904977
Oan	144	4	0	250		398		36.1809	0	1.00503
Ocu	134	16	1	230		380		35.2632	0.263158	4.21053
Pfl	20	4	3	60		84		23.8095	3.57143	4.7619
Pmi	15	0	1	41		56		26.7857	1.78571	0
Rno	143	4	9	255		402		35.5721	2.23881	0.995025
Sha	149	3	18	295		447		33.3333	4.02685	0.671141
Sko	17	3	8	58		78		21.7949	10.2564	3.84615
Spu	17	1	2	42		60		28.3333	3.33333	1.66667
Sto	128	14	0	101		243		52.6749	0	5.76132
Tca	23	9	0	161		193		11.9171	0	4.66321
Tgu	126	17	4	105		248		50.8065	1.6129	6.85484
Xtr	141	11	0	93		245		57.551	0	4.4898
SUM	3851	310	169	6684		10845	AVG (%)	32.7401	2.47931	3.34761
%of total	35.5095	2.85846	1.55832	61.6321

## Sheet: Hsa
miRfamily	species	update	oldID	newID
Hsa-Mir-8	Hsa	NAME	Hsa-Mir-8-P2a_pre	Hsa-Mir-8-P1a_pre
Hsa-Mir-8	Hsa	SUCCEED	Hsa-Mir-8-P3a_pre	Hsa-Mir-8-P3a_pre
Hsa-Mir-8	Hsa	NAME	Hsa-Mir-8-P2b_pre	Hsa-Mir-8-P1b_pre
Hsa-Mir-8	Hsa	NAME	Hsa-Mir-8-P1a_pre	Hsa-Mir-8-P2a_pre
Hsa-Mir-8	Hsa	NAME	Hsa-Mir-8-P1b_pre	Hsa-Mir-8-P2b_pre
Hsa-Mir-551	Hsa	SUCCEED	Hsa-Mir-551-P1_pre	Hsa-Mir-551-P1_pre
Hsa-Mir-551	Hsa	SUCCEED	Hsa-Mir-551-P2_pre	Hsa-Mir-551-P2_pre
Hsa-Mir-34	Hsa	SUCCEED	Hsa-Mir-34-P1_pre	Hsa-Mir-34-P1_pre
Hsa-Mir-34	Hsa	SUCCEED	Hsa-Mir-34-P2a_pre	Hsa-Mir-34-P2a_pre
Hsa-Mir-34	Hsa	SUCCEED	Hsa-Mir-34-P2b_pre	Hsa-Mir-34-P2b_pre
Hsa-Mir-34	Hsa	SUCCEED	Hsa-Mir-34-P3b_pre	Hsa-Mir-34-P3b_pre
Hsa-Mir-34	Hsa	NAME	Hsa-Mir-34-P3c_pre	Hsa-Mir-34-P3a-v1_pre
Hsa-Mir-34	Hsa	NAME	Hsa-Mir-34-P3a_pre	Hsa-Mir-34-P3a-v2_pre
Hsa-Mir-34	Hsa	NEW	null	Hsa-Mir-34-P3c_pre
Hsa-Mir-552	Hsa	SUCCEED	Hsa-Mir-552_pre	Hsa-Mir-552_pre
Hsa-Mir-5581	Hsa	SUCCEED	Hsa-Mir-5581_pre	Hsa-Mir-5581_pre
Hsa-Mir-30	Hsa	NAME	Hsa-Mir-30-P1b_pre	Hsa-Mir-30-P1d_pre
Hsa-Mir-30	Hsa	NAME	Hsa-Mir-30-P2b_pre	Hsa-Mir-30-P2d_pre
Hsa-Mir-30	Hsa	NAME	Hsa-Mir-30-P2a_pre	Hsa-Mir-30-P2b_pre
Hsa-Mir-30	Hsa	NAME	Hsa-Mir-30-P1a_pre	Hsa-Mir-30-P1b_pre
Hsa-Mir-30	Hsa	NAME	Hsa-Mir-30-P1c_pre	Hsa-Mir-30-P1a_pre
Hsa-Mir-30	Hsa	NAME	Hsa-Mir-30-P2c_pre	Hsa-Mir-30-P2a_pre
Hsa-Mir-101	Hsa	NAME	Hsa-Mir-101-P1-v2_pre	Hsa-Mir-101-P1-v1_pre
Hsa-Mir-101	Hsa	NAME	Hsa-Mir-101-P2-v2_pre	Hsa-Mir-101-P2-v1_pre
Hsa-Mir-101	Hsa	NAME	Hsa-Mir-101-P1-v1_pre	Hsa-Mir-101-P1-v2_pre
Hsa-Mir-101	Hsa	NAME	Hsa-Mir-101-P2-v1_pre	Hsa-Mir-101-P2-v2_pre
Hsa-Mir-186	Hsa	SUCCEED	Hsa-Mir-186_pre	Hsa-Mir-186_pre
Hsa-Mir-760	Hsa	SUCCEED	Hsa-Mir-760_pre	Hsa-Mir-760_pre
Hsa-Mir-137	Hsa	NAME	Hsa-Mir-137-P1-v2_pre	Hsa-Mir-137-P1-v2_pre
Hsa-Mir-137	Hsa	SUCCEED	Hsa-Mir-137-P1-v1_pre	Hsa-Mir-137-P1-v1_pre
Hsa-Mir-197	Hsa	SUCCEED	Hsa-Mir-197_pre	Hsa-Mir-197_pre
Hsa-Mir-190	Hsa	NAME	Hsa-Mir-190-P1_pre	Hsa-Mir-190-P1_pre
Hsa-Mir-190	Hsa	NAME	Hsa-Mir-190-P2_pre	Hsa-Mir-190-P3_pre
Hsa-Mir-92	Hsa	NAME	Hsa-Mir-92-P1c_pre	Hsa-Mir-92-P1d_pre
Hsa-Mir-92	Hsa	SUCCEED	Hsa-Mir-92-P1a_pre	Hsa-Mir-92-P1a_pre
Hsa-Mir-92	Hsa	SUCCEED	Hsa-Mir-92-P2a_pre	Hsa-Mir-92-P2a_pre
Hsa-Mir-92	Hsa	NAME	Hsa-Mir-92-P2c_pre	Hsa-Mir-92-P2d_pre
Hsa-Mir-92	Hsa	NAME	Hsa-Mir-92-P1b_pre	Hsa-Mir-92-P1c_pre
Hsa-Mir-92	Hsa	NAME	Hsa-Mir-92-P2b_pre	Hsa-Mir-92-P2c_pre
Hsa-Mir-9	Hsa	NAME	Hsa-Mir-9-P1_pre	Hsa-Mir-9-P1_pre
Hsa-Mir-9	Hsa	NAME	Hsa-Mir-9-P3_pre	Hsa-Mir-9-P3_pre
Hsa-Mir-9	Hsa	NAME	Hsa-Mir-9-P2_pre	Hsa-Mir-9-P2_pre
Hsa-Mir-556	Hsa	SUCCEED	Hsa-Mir-556_pre	Hsa-Mir-556_pre
Hsa-Mir-1295	Hsa	SUCCEED	Hsa-Mir-1295_pre	Hsa-Mir-1295_pre
Hsa-Mir-214	Hsa	SUCCEED	Hsa-Mir-214-v1_pre	Hsa-Mir-214-v1_pre
Hsa-Mir-214	Hsa	SUCCEED	Hsa-Mir-214-v2_pre	Hsa-Mir-214-v2_pre
Hsa-Mir-199	Hsa	NAME	Hsa-Mir-199-P3-v1_pre	Hsa-Mir-199-P1-v1_pre;Hsa-Mir-199-P1-v2_pre;Hsa-Mir-199-P1-v3_pre
Hsa-Mir-199	Hsa	NAME	Hsa-Mir-199-P3-v2_pre	Hsa-Mir-199-P1-v1_pre;Hsa-Mir-199-P1-v2_pre;Hsa-Mir-199-P1-v3_pre
Hsa-Mir-199	Hsa	NAME	Hsa-Mir-199-P3-v3_pre	Hsa-Mir-199-P1-v1_pre;Hsa-Mir-199-P1-v2_pre;Hsa-Mir-199-P1-v3_pre
Hsa-Mir-199	Hsa	NAME	Hsa-Mir-199-P2-v1_pre	Hsa-Mir-199-P3-v1_pre;Hsa-Mir-199-P3-v2_pre;Hsa-Mir-199-P3-v3_pre
Hsa-Mir-199	Hsa	NAME	Hsa-Mir-199-P2-v2_pre	Hsa-Mir-199-P3-v1_pre;Hsa-Mir-199-P3-v2_pre;Hsa-Mir-199-P3-v3_pre
Hsa-Mir-199	Hsa	NAME	Hsa-Mir-199-P2-v3_pre	Hsa-Mir-199-P3-v1_pre;Hsa-Mir-199-P3-v2_pre;Hsa-Mir-199-P3-v3_pre
Hsa-Mir-199	Hsa	NAME	Hsa-Mir-199-P1-v1_pre;Hsa-Mir-199-P1-v2_pre;Hsa-Mir-199-P1-v3_pre	Hsa-Mir-199-P2-v1_pre;Hsa-Mir-199-P2-v2_pre;Hsa-Mir-199-P2-v3_pre
Hsa-Mir-488	Hsa	SUCCEED	Hsa-Mir-488_pre	Hsa-Mir-488_pre
Hsa-Mir-4424	Hsa	SUCCEED	Hsa-Mir-4424_pre	Hsa-Mir-4424_pre
Hsa-Mir-1278	Hsa	SUCCEED	Hsa-Mir-1278_pre	Hsa-Mir-1278_pre
Hsa-Mir-181	Hsa	NAME	Hsa-Mir-181-P2a_pre	Hsa-Mir-181-P2a_pre
Hsa-Mir-181	Hsa	SUCCEED	Hsa-Mir-181-P1a_pre	Hsa-Mir-181-P1a_pre
Hsa-Mir-181	Hsa	SUCCEED	Hsa-Mir-181-P1c_pre	Hsa-Mir-181-P1c_pre
Hsa-Mir-181	Hsa	SUCCEED	Hsa-Mir-181-P2c_pre	Hsa-Mir-181-P2c_pre
Hsa-Mir-181	Hsa	SUCCEED	Hsa-Mir-181-P1b_pre	Hsa-Mir-181-P1b_pre
Hsa-Mir-181	Hsa	SUCCEED	Hsa-Mir-181-P2b_pre	Hsa-Mir-181-P2b_pre
Hsa-Mir-135	Hsa	SUCCEED	Hsa-Mir-135-P2_pre	Hsa-Mir-135-P2_pre
Hsa-Mir-135	Hsa	SUCCEED	Hsa-Mir-135-P1_pre	Hsa-Mir-135-P1_pre
Hsa-Mir-135	Hsa	NAME	Hsa-Mir-135-P3_pre	Hsa-Mir-135-P4_pre
Hsa-Mir-29	Hsa	NAME	Hsa-Mir-29-P1b_pre	Hsa-Mir-29-P1b-v1_pre;Hsa-Mir-29-P1b-v2_pre
Hsa-Mir-29	Hsa	NAME	Hsa-Mir-29-P2b-v1_pre;Hsa-Mir-29-P2b-v2_pre	Hsa-Mir-29-P2b_pre
Hsa-Mir-29	Hsa	NAME	Hsa-Mir-29-P1a_pre	Hsa-Mir-29-P1d-v1_pre;Hsa-Mir-29-P1d-v2_pre
Hsa-Mir-29	Hsa	NAME	Hsa-Mir-29-P2a_pre	Hsa-Mir-29-P2d_pre
Hsa-Mir-205	Hsa	NAME	Hsa-Mir-205-P1_pre	Hsa-Mir-205-P4_pre
Hsa-Mir-192	Hsa	NAME	Hsa-Mir-192-P2_pre	Hsa-Mir-192-P1_pre
Hsa-Mir-192	Hsa	NAME	Hsa-Mir-192-P1_pre	Hsa-Mir-192-P2_pre
Hsa-Mir-194	Hsa	NAME	Hsa-Mir-194-P2_pre	Hsa-Mir-194-P1_pre
Hsa-Mir-194	Hsa	NAME	Hsa-Mir-194-P1_pre	Hsa-Mir-194-P2_pre
Hsa-Mir-4677	Hsa	SUCCEED	Hsa-Mir-4677_pre	Hsa-Mir-4677_pre
Hsa-Mir-511	Hsa	SUCCEED	Hsa-Mir-511_pre	Hsa-Mir-511_pre
Hsa-Mir-3611	Hsa	SUCCEED	Hsa-Mir-3611_pre	Hsa-Mir-3611_pre
Hsa-Mir-605	Hsa	SUCCEED	Hsa-Mir-605-v2_pre	Hsa-Mir-605-v2_pre
Hsa-Mir-605	Hsa	SUCCEED	Hsa-Mir-605-v1_pre	Hsa-Mir-605-v1_pre
Hsa-Mir-3924	Hsa	SUCCEED	Hsa-Mir-3924_pre	Hsa-Mir-3924_pre
Hsa-Mir-1296	Hsa	SUCCEED	Hsa-Mir-1296_pre	Hsa-Mir-1296_pre
Hsa-Mir-7151	Hsa	SUCCEED	Hsa-Mir-7151_pre	Hsa-Mir-7151_pre
Hsa-Mir-346	Hsa	SUCCEED	Hsa-Mir-346_pre	Hsa-Mir-346_pre
Hsa-Mir-103	Hsa	SUCCEED	Hsa-Mir-103-P2_pre	Hsa-Mir-103-P2_pre
Hsa-Mir-103	Hsa	NAME	Hsa-Mir-103-P1_pre	Hsa-Mir-103-P4_pre
Hsa-Mir-103	Hsa	NAME	Hsa-Mir-103-P3_pre	Hsa-Mir-103-P1_pre
Hsa-Mir-3085	Hsa	SUCCEED	Hsa-Mir-3085_pre	Hsa-Mir-3085_pre
Hsa-Mir-1287	Hsa	SUCCEED	Hsa-Mir-1287_pre	Hsa-Mir-1287_pre
Hsa-Mir-146	Hsa	NAME	Hsa-Mir-146-P2_pre	Hsa-Mir-146-P1_pre
Hsa-Mir-146	Hsa	NAME	Hsa-Mir-146-P1_pre
Hsa-Mir-146	Hsa	NAME		Hsa-Mir-146-P4_pre
Hsa-Mir-1307	Hsa	SUCCEED	Hsa-Mir-1307_pre	Hsa-Mir-1307_pre
Hsa-Mir-6715	Hsa	SUCCEED	Hsa-Mir-6715_pre	Hsa-Mir-6715_pre
Hsa-Mir-9851	Hsa	SUCCEED	Hsa-Mir-9851_pre	Hsa-Mir-9851_pre
Hsa-Mir-3663	Hsa	SUCCEED	Hsa-Mir-3663_pre	Hsa-Mir-3663_pre
Hsa-Mir-202	Hsa	SUCCEED	Hsa-Mir-202_pre	Hsa-Mir-202_pre
Hsa-Mir-3944	Hsa	SUCCEED	Hsa-Mir-3944_pre	Hsa-Mir-3944_pre
Hsa-Mir-210	Hsa	SUCCEED	Hsa-Mir-210_pre	Hsa-Mir-210_pre
Hsa-Mir-675	Hsa	SUCCEED	Hsa-Mir-675_pre	Hsa-Mir-675_pre
Hsa-Mir-483	Hsa	SUCCEED	Hsa-Mir-483_pre	Hsa-Mir-483_pre
Hsa-Mir-1343	Hsa	SUCCEED	Hsa-Mir-1343_pre	Hsa-Mir-1343_pre
Hsa-Mir-670	Hsa	SUCCEED	Hsa-Mir-670_pre	Hsa-Mir-670_pre
Hsa-Mir-129	Hsa	NAME	Hsa-Mir-129-P2_pre	Hsa-Mir-129-P1_pre
Hsa-Mir-129	Hsa	NAME	Hsa-Mir-129-P1_pre	Hsa-Mir-129-P2_pre
Hsa-Mir-130	Hsa	NAME	Hsa-Mir-130-P4a_pre	Hsa-Mir-130-P3b_pre
Hsa-Mir-130	Hsa	NAME	Hsa-Mir-130-P2a_pre	Hsa-Mir-130-P2a_pre
Hsa-Mir-130	Hsa	NAME	Hsa-Mir-130-P2b_pre	Hsa-Mir-130-P2b_pre
Hsa-Mir-130	Hsa	NAME	Hsa-Mir-130-P1a_pre	Hsa-Mir-130-P1c_pre
Hsa-Mir-130	Hsa	NAME	Hsa-Mir-130-P1b_pre	Hsa-Mir-130-P4a_pre
Hsa-Mir-1908	Hsa	SUCCEED	Hsa-Mir-1908_pre	Hsa-Mir-1908_pre
Hsa-Mir-139	Hsa	SUCCEED	Hsa-Mir-139_pre	Hsa-Mir-139_pre
Hsa-Mir-326	Hsa	SUCCEED	Hsa-Mir-326_pre	Hsa-Mir-326_pre
Hsa-Mir-28	Hsa	SUCCEED	Hsa-Mir-28-P3_pre	Hsa-Mir-28-P3_pre
Hsa-Mir-28	Hsa	SUCCEED	Hsa-Mir-28-P1_pre	Hsa-Mir-28-P1_pre
Hsa-Mir-28	Hsa	NAME	Hsa-Mir-28-P2_pre	Hsa-Mir-28-P2_pre
Hsa-Mir-5579	Hsa	SUCCEED	Hsa-Mir-5579_pre	Hsa-Mir-5579_pre
Hsa-Mir-10	Hsa	SUCCEED	Hsa-Mir-10-P2b_pre	Hsa-Mir-10-P2b_pre
Hsa-Mir-10	Hsa	SUCCEED	Hsa-Mir-10-P3b_pre	Hsa-Mir-10-P3b_pre
Hsa-Mir-10	Hsa	SUCCEED	Hsa-Mir-10-P1b-v1_pre	Hsa-Mir-10-P1b-v1_pre
Hsa-Mir-10	Hsa	SUCCEED	Hsa-Mir-10-P1b-v2_pre	Hsa-Mir-10-P1b-v2_pre
Hsa-Mir-10	Hsa	NAME	Hsa-Mir-10-P2c_pre	Hsa-Mir-10-P2c_pre
Hsa-Mir-10	Hsa	SUCCEED	Hsa-Mir-10-P3c_pre	Hsa-Mir-10-P3c_pre
Hsa-Mir-10	Hsa	NAME	Hsa-Mir-10-P1a-v1_pre	Hsa-Mir-10-P1c-v1_pre
Hsa-Mir-10	Hsa	NAME	Hsa-Mir-10-P1a-v2_pre	Hsa-Mir-10-P1c-v2_pre
Hsa-Mir-10	Hsa	NAME	Hsa-Mir-10-P2a_pre	Hsa-Mir-10-P2d_pre
Hsa-Mir-10	Hsa	NAME	Hsa-Mir-10-P3a_pre	Hsa-Mir-10-P3d_pre
Hsa-Let-7	Hsa	SUCCEED	Hsa-Let-7-P2c2_pre	Hsa-Let-7-P2c2_pre
Hsa-Let-7	Hsa	SUCCEED	Hsa-Let-7-P1b_pre	Hsa-Let-7-P1b_pre
Hsa-Let-7	Hsa	SUCCEED	Hsa-Let-7-P1c_pre	Hsa-Let-7-P1c_pre
Hsa-Let-7	Hsa	SUCCEED	Hsa-Let-7-P2a2_pre	Hsa-Let-7-P2a2_pre
Hsa-Let-7	Hsa	SUCCEED	Hsa-Let-7-P2b2_pre	Hsa-Let-7-P2b2_pre
Hsa-Let-7	Hsa	SUCCEED	Hsa-Let-7-P2c3_pre	Hsa-Let-7-P2c3_pre
Hsa-Let-7	Hsa	SUCCEED	Hsa-Let-7-P2a1_pre	Hsa-Let-7-P2a1_pre
Hsa-Let-7	Hsa	SUCCEED	Hsa-Let-7-P2b1_pre	Hsa-Let-7-P2b1_pre
Hsa-Let-7	Hsa	SUCCEED	Hsa-Let-7-P2c1_pre	Hsa-Let-7-P2c1_pre
Hsa-Let-7	Hsa	SUCCEED	Hsa-Let-7-P2b3_pre	Hsa-Let-7-P2b3_pre
Hsa-Let-7	Hsa	SUCCEED	Hsa-Let-7-P2a3_pre	Hsa-Let-7-P2a3_pre
Hsa-Let-7	Hsa	NAME	Hsa-Let-7-P1a_pre	Hsa-Let-7-P1d_pre
Hsa-Mir-196	Hsa	NAME	Hsa-Mir-196-P1_pre	Hsa-Mir-196-P3_pre
Hsa-Mir-196	Hsa	NAME	Hsa-Mir-196-P2_pre	Hsa-Mir-196-P4_pre
Hsa-Mir-196	Hsa	NAME	Hsa-Mir-196-P3_pre	Hsa-Mir-196-P1_pre
Hsa-Mir-615	Hsa	SUCCEED	Hsa-Mir-615_pre	Hsa-Mir-615_pre
Hsa-Mir-148	Hsa	NAME	Hsa-Mir-148-P3_pre	Hsa-Mir-148-P4_pre
Hsa-Mir-148	Hsa	SUCCEED	Hsa-Mir-148-P1_pre	Hsa-Mir-148-P1_pre
Hsa-Mir-148	Hsa	NAME	Hsa-Mir-148-P2_pre	Hsa-Mir-148-P3_pre
Hsa-Mir-616	Hsa	SUCCEED	Hsa-Mir-616_pre	Hsa-Mir-616_pre
Hsa-Mir-26	Hsa	NAME	Hsa-Mir-26-P2_pre	Hsa-Mir-26-P4_pre
Hsa-Mir-26	Hsa	NAME	Hsa-Mir-26-P1_pre	Hsa-Mir-26-P2_pre
Hsa-Mir-26	Hsa	NAME	Hsa-Mir-26-P3_pre	Hsa-Mir-26-P1_pre
Hsa-Mir-1252	Hsa	SUCCEED	Hsa-Mir-1252_pre	Hsa-Mir-1252_pre
Hsa-Mir-3059	Hsa	SUCCEED	Hsa-Mir-3059_pre	Hsa-Mir-3059_pre
Hsa-Mir-331	Hsa	SUCCEED	Hsa-Mir-331_pre	Hsa-Mir-331_pre
Hsa-Mir-1251	Hsa	SUCCEED	Hsa-Mir-1251_pre	Hsa-Mir-1251_pre
Hsa-Mir-2276	Hsa	SUCCEED	Hsa-Mir-2276_pre	Hsa-Mir-2276_pre
Hsa-Mir-3613	Hsa	SUCCEED	Hsa-Mir-3613_pre	Hsa-Mir-3613_pre
Hsa-Mir-15	Hsa	SUCCEED	Hsa-Mir-15-P2a_pre	Hsa-Mir-15-P2a_pre
Hsa-Mir-15	Hsa	SUCCEED	Hsa-Mir-15-P1a_pre	Hsa-Mir-15-P1a_pre
Hsa-Mir-15	Hsa	NAME	Hsa-Mir-15-P2c_pre	Hsa-Mir-15-P2d_pre
Hsa-Mir-15	Hsa	NAME	Hsa-Mir-15-P1c_pre	Hsa-Mir-15-P1d_pre
Hsa-Mir-15	Hsa	SUCCEED	Hsa-Mir-15-P1b_pre	Hsa-Mir-15-P1b_pre
Hsa-Mir-15	Hsa	SUCCEED	Hsa-Mir-15-P2b_pre	Hsa-Mir-15-P2b_pre
Hsa-Mir-15	Hsa	NAME	Hsa-Mir-15-P1d_pre	Hsa-Mir-15-P1c_pre
Hsa-Mir-15	Hsa	NAME	Hsa-Mir-15-P2d_pre	Hsa-Mir-15-P2c_pre
Hsa-Mir-17	Hsa	SUCCEED	Hsa-Mir-17-P1a_pre	Hsa-Mir-17-P1a_pre
Hsa-Mir-17	Hsa	NAME	Hsa-Mir-17-P2a_pre	Hsa-Mir-17-P2a_pre
Hsa-Mir-17	Hsa	NAME	Hsa-Mir-17-P1c_pre	Hsa-Mir-17-P4d_pre
Hsa-Mir-17	Hsa	NAME	Hsa-Mir-17-P1b_pre	Hsa-Mir-17-P1c_pre
Hsa-Mir-17	Hsa	NAME	Hsa-Mir-17-P2b_pre	Hsa-Mir-17-P2c_pre
Hsa-Mir-17	Hsa	NAME	Hsa-Mir-17-P3a_pre	Hsa-Mir-17-P4a_pre
Hsa-Mir-17	Hsa	NAME	Hsa-Mir-17-P3b_pre	Hsa-Mir-17-P4c_pre
Hsa-Mir-17	Hsa	NAME	Hsa-Mir-17-P3c_pre
Hsa-Mir-17	Hsa	NAME		Hsa-Mir-17-P1d_pre
Hsa-Mir-19	Hsa	SUCCEED	Hsa-Mir-19-P2a_pre	Hsa-Mir-19-P2a_pre
Hsa-Mir-19	Hsa	NAME	Hsa-Mir-19-P1_pre	Hsa-Mir-19-P1a_pre
Hsa-Mir-19	Hsa	NAME	Hsa-Mir-19-P2b_pre	Hsa-Mir-19-P2c_pre
Hsa-Mir-208	Hsa	NAME	Hsa-Mir-208-P1_pre	Hsa-Mir-208-P2_pre
Hsa-Mir-208	Hsa	NAME	Hsa-Mir-208-P2_pre	Hsa-Mir-208-P1_pre
Hsa-Mir-624	Hsa	SUCCEED	Hsa-Mir-624_pre	Hsa-Mir-624_pre
Hsa-Mir-5586	Hsa	SUCCEED	Hsa-Mir-5586_pre	Hsa-Mir-5586_pre
Hsa-Mir-3173	Hsa	SUCCEED	Hsa-Mir-3173_pre	Hsa-Mir-3173_pre
Hsa-Mir-342	Hsa	SUCCEED	Hsa-Mir-342_pre	Hsa-Mir-342_pre
Hsa-Mir-345	Hsa	SUCCEED	Hsa-Mir-345_pre	Hsa-Mir-345_pre
Hsa-Mir-770	Hsa	SUCCEED	Hsa-Mir-770_pre	Hsa-Mir-770_pre
Hsa-Mir-493	Hsa	SUCCEED	Hsa-Mir-493_pre	Hsa-Mir-493_pre
Hsa-Mir-337	Hsa	SUCCEED	Hsa-Mir-337-as_pre	Hsa-Mir-337-as_pre
Hsa-Mir-337	Hsa	SUCCEED	Hsa-Mir-337-v1_pre	Hsa-Mir-337-v1_pre
Hsa-Mir-337	Hsa	SUCCEED	Hsa-Mir-337-v2_pre	Hsa-Mir-337-v2_pre
Hsa-Mir-431	Hsa	NAME	Hsa-Mir-431_pre	Hsa-Mir-431_pre
Hsa-Mir-433	Hsa	SUCCEED	Hsa-Mir-433_pre	Hsa-Mir-433_pre
Hsa-Mir-127	Hsa	SUCCEED	Hsa-Mir-127_pre	Hsa-Mir-127_pre
Hsa-Mir-432	Hsa	SUCCEED	Hsa-Mir-432_pre	Hsa-Mir-432_pre
Hsa-Mir-136	Hsa	SUCCEED	Hsa-Mir-136-v1_pre	Hsa-Mir-136-v1_pre
Hsa-Mir-136	Hsa	SUCCEED	Hsa-Mir-136-v2_pre	Hsa-Mir-136-v2_pre
Hsa-Mir-370	Hsa	SUCCEED	Hsa-Mir-370_pre	Hsa-Mir-370_pre
Hsa-Mir-154	Hsa	SUCCEED	Hsa-Mir-154-P7_pre	Hsa-Mir-154-P7_pre
Hsa-Mir-154	Hsa	SUCCEED	Hsa-Mir-154-P2-v1_pre	Hsa-Mir-154-P2-v1_pre
Hsa-Mir-154	Hsa	SUCCEED	Hsa-Mir-154-P2-v2_pre	Hsa-Mir-154-P2-v2_pre
Hsa-Mir-154	Hsa	SUCCEED	Hsa-Mir-154-P8_pre	Hsa-Mir-154-P8_pre
Hsa-Mir-154	Hsa	SUCCEED	Hsa-Mir-154-P30_pre	Hsa-Mir-154-P30_pre
Hsa-Mir-154	Hsa	SUCCEED	Hsa-Mir-154-P3a-v1_pre	Hsa-Mir-154-P3a-v1_pre
Hsa-Mir-154	Hsa	SUCCEED	Hsa-Mir-154-P3a-v2_pre	Hsa-Mir-154-P3a-v2_pre
Hsa-Mir-154	Hsa	SUCCEED	Hsa-Mir-154-P26_pre	Hsa-Mir-154-P26_pre
Hsa-Mir-154	Hsa	SUCCEED	Hsa-Mir-154-P4a_pre	Hsa-Mir-154-P4a_pre
Hsa-Mir-154	Hsa	SUCCEED	Hsa-Mir-154-P4b_pre	Hsa-Mir-154-P4b_pre
Hsa-Mir-154	Hsa	SUCCEED	Hsa-Mir-154-P18_pre	Hsa-Mir-154-P18_pre
Hsa-Mir-154	Hsa	SUCCEED	Hsa-Mir-154-P29_pre	Hsa-Mir-154-P29_pre
Hsa-Mir-154	Hsa	SUCCEED	Hsa-Mir-154-P22_pre	Hsa-Mir-154-P22_pre
Hsa-Mir-154	Hsa	SUCCEED	Hsa-Mir-154-P19_pre	Hsa-Mir-154-P19_pre
Hsa-Mir-154	Hsa	SUCCEED	Hsa-Mir-154-P23_pre	Hsa-Mir-154-P23_pre
Hsa-Mir-154	Hsa	SUCCEED	Hsa-Mir-154-P28a_pre	Hsa-Mir-154-P28a_pre
Hsa-Mir-154	Hsa	SUCCEED	Hsa-Mir-154-P28b_pre	Hsa-Mir-154-P28b_pre
Hsa-Mir-154	Hsa	SUCCEED	Hsa-Mir-154-P9_pre	Hsa-Mir-154-P9_pre
Hsa-Mir-154	Hsa	SUCCEED	Hsa-Mir-154-P17_pre	Hsa-Mir-154-P17_pre
Hsa-Mir-154	Hsa	SUCCEED	Hsa-Mir-154-P21_pre	Hsa-Mir-154-P21_pre
Hsa-Mir-154	Hsa	SUCCEED	Hsa-Mir-154-P27_pre	Hsa-Mir-154-P27_pre
Hsa-Mir-154	Hsa	SUCCEED	Hsa-Mir-154-P24_pre	Hsa-Mir-154-P24_pre
Hsa-Mir-154	Hsa	SUCCEED	Hsa-Mir-154-P16_pre	Hsa-Mir-154-P16_pre
Hsa-Mir-154	Hsa	SUCCEED	Hsa-Mir-154-P10_pre	Hsa-Mir-154-P10_pre
Hsa-Mir-154	Hsa	SUCCEED	Hsa-Mir-154-P15_pre	Hsa-Mir-154-P15_pre
Hsa-Mir-154	Hsa	SUCCEED	Hsa-Mir-154-P3b_pre	Hsa-Mir-154-P3b_pre
Hsa-Mir-154	Hsa	SUCCEED	Hsa-Mir-154-P1_pre	Hsa-Mir-154-P1_pre
Hsa-Mir-154	Hsa	SUCCEED	Hsa-Mir-154-P20-v2_pre	Hsa-Mir-154-P20-v2_pre
Hsa-Mir-154	Hsa	SUCCEED	Hsa-Mir-154-P20-v1_pre	Hsa-Mir-154-P20-v1_pre
Hsa-Mir-154	Hsa	SUCCEED	Hsa-Mir-154-P6_pre	Hsa-Mir-154-P6_pre
Hsa-Mir-154	Hsa	SUCCEED	Hsa-Mir-154-P36_pre	Hsa-Mir-154-P36_pre
Hsa-Mir-154	Hsa	SUCCEED	Hsa-Mir-154-P14_pre	Hsa-Mir-154-P14_pre
Hsa-Mir-154	Hsa	SUCCEED	Hsa-Mir-154-P5_pre	Hsa-Mir-154-P5_pre
Hsa-Mir-154	Hsa	SUCCEED	Hsa-Mir-154-P12_pre	Hsa-Mir-154-P12_pre
Hsa-Mir-154	Hsa	SUCCEED	Hsa-Mir-154-P25_pre	Hsa-Mir-154-P25_pre
Hsa-Mir-154	Hsa	NAME	Hsa-Mir-154-P13_pre	Hsa-Mir-154-P13-v2_pre;Hsa-Mir-154-P13-v1_pre
Hsa-Mir-376	Hsa	SUCCEED	Hsa-Mir-376-P4_pre	Hsa-Mir-376-P4_pre
Hsa-Mir-376	Hsa	NAME	Hsa-Mir-376-P2_pre	Hsa-Mir-376-P3_pre
Hsa-Mir-376	Hsa	SUCCEED	Hsa-Mir-376-P1_pre	Hsa-Mir-376-P1_pre
Hsa-Mir-376	Hsa	NAME	Hsa-Mir-376-P3_pre	Hsa-Mir-376-P2_pre
Hsa-Mir-376	Hsa	NEW	null	Hsa-Mir-376-P5_pre
Hsa-Mir-544	Hsa	SUCCEED	Hsa-Mir-544_pre	Hsa-Mir-544_pre
Hsa-Mir-134	Hsa	SUCCEED	Hsa-Mir-134_pre	Hsa-Mir-134_pre
Hsa-Mir-541	Hsa	SUCCEED	Hsa-Mir-541_pre	Hsa-Mir-541_pre
Hsa-Mir-1247	Hsa	SUCCEED	Hsa-Mir-1247_pre	Hsa-Mir-1247_pre
Hsa-Mir-203	Hsa	SUCCEED	Hsa-Mir-203-v1_pre	Hsa-Mir-203-v1_pre
Hsa-Mir-203	Hsa	SUCCEED	Hsa-Mir-203-v2_pre	Hsa-Mir-203-v2_pre
Hsa-Mir-204	Hsa	NAME	Hsa-Mir-204-P2_pre	Hsa-Mir-204-P1_pre
Hsa-Mir-204	Hsa	NAME	Hsa-Mir-204-P1_pre	Hsa-Mir-204-P2_pre
Hsa-Mir-3942	Hsa	SUCCEED	Hsa-Mir-3942_pre	Hsa-Mir-3942_pre
Hsa-Mir-147	Hsa	SUCCEED	Hsa-Mir-147-v1_pre	Hsa-Mir-147-v1_pre
Hsa-Mir-147	Hsa	SUCCEED	Hsa-Mir-147-v2_pre	Hsa-Mir-147-v2_pre
Hsa-Mir-1266	Hsa	SUCCEED	Hsa-Mir-1266_pre	Hsa-Mir-1266_pre
Hsa-Mir-628	Hsa	SUCCEED	Hsa-Mir-628_pre	Hsa-Mir-628_pre
Hsa-Mir-2116	Hsa	SUCCEED	Hsa-Mir-2116_pre	Hsa-Mir-2116_pre
Hsa-Mir-629	Hsa	SUCCEED	Hsa-Mir-629_pre	Hsa-Mir-629_pre
Hsa-Mir-184	Hsa	SUCCEED	Hsa-Mir-184_pre	Hsa-Mir-184_pre
Hsa-Mir-1276	Hsa	SUCCEED	Hsa-Mir-1276_pre	Hsa-Mir-1276_pre
Hsa-Mir-7	Hsa	NAME	Hsa-Mir-7-P2_pre	Hsa-Mir-7-P1_pre
Hsa-Mir-7	Hsa	NAME	Hsa-Mir-7-P1_pre	Hsa-Mir-7-P2_pre
Hsa-Mir-7	Hsa	NAME	Hsa-Mir-7-P3_pre	Hsa-Mir-7-P4_pre
Hsa-Mir-3174	Hsa	SUCCEED	Hsa-Mir-3174_pre	Hsa-Mir-3174_pre
Hsa-Mir-193	Hsa	NAME	Hsa-Mir-193-P1b_pre	Hsa-Mir-193-P1a_pre
Hsa-Mir-193	Hsa	NAME	Hsa-Mir-193-P2b_pre	Hsa-Mir-193-P2a_pre
Hsa-Mir-193	Hsa	NAME	Hsa-Mir-193-P1a_pre	Hsa-Mir-193-P1b_pre
Hsa-Mir-193	Hsa	NAME	Hsa-Mir-193-P2a_pre	Hsa-Mir-193-P2b_pre
Hsa-Mir-3180	Hsa	SUCCEED	Hsa-Mir-3180-P2_pre	Hsa-Mir-3180-P2_pre
Hsa-Mir-3180	Hsa	SUCCEED	Hsa-Mir-3180-P1_pre	Hsa-Mir-3180-P1_pre
Hsa-Mir-3180	Hsa	SUCCEED	Hsa-Mir-3180-P3_pre	Hsa-Mir-3180-P3_pre
Hsa-Mir-138	Hsa	NAME	Hsa-Mir-138-P2_pre	Hsa-Mir-138-P2_pre
Hsa-Mir-138	Hsa	SUCCEED	Hsa-Mir-138-P1_pre	Hsa-Mir-138-P1_pre
Hsa-Mir-328	Hsa	NAME	Hsa-Mir-328_pre	Hsa-Mir-328_pre
Hsa-Mir-140	Hsa	NAME	Hsa-Mir-140-v1_pre;Hsa-Mir-140-v2_pre	Hsa-Mir-140-P1-v1_pre;Hsa-Mir-140-P1-v2_pre
Hsa-Mir-7854	Hsa	SUCCEED	Hsa-Mir-7854_pre	Hsa-Mir-7854_pre
Hsa-Mir-1910	Hsa	SUCCEED	Hsa-Mir-1910_pre	Hsa-Mir-1910_pre
Hsa-Mir-22	Hsa	NAME	Hsa-Mir-22-P1a_pre	Hsa-Mir-22-P1b_pre
Hsa-Mir-132	Hsa	SUCCEED	Hsa-Mir-132-P1_pre	Hsa-Mir-132-P1_pre
Hsa-Mir-132	Hsa	SUCCEED	Hsa-Mir-132-P2_pre	Hsa-Mir-132-P2_pre
Hsa-Mir-324	Hsa	SUCCEED	Hsa-Mir-324_pre	Hsa-Mir-324_pre
Hsa-Mir-744	Hsa	SUCCEED	Hsa-Mir-744_pre	Hsa-Mir-744_pre
Hsa-Mir-4731	Hsa	SUCCEED	Hsa-Mir-4731_pre	Hsa-Mir-4731_pre
Hsa-Mir-33	Hsa	NAME	Hsa-Mir-33-P1_pre	Hsa-Mir-33-P3_pre
Hsa-Mir-33	Hsa	NAME	Hsa-Mir-33-P2_pre	Hsa-Mir-33-P1_pre
Hsa-Mir-1180	Hsa	SUCCEED	Hsa-Mir-1180_pre	Hsa-Mir-1180_pre
Hsa-Mir-451	Hsa	SUCCEED	Hsa-Mir-451_pre	Hsa-Mir-451_pre
Hsa-Mir-144	Hsa	NAME	Hsa-Mir-144_pre	Hsa-Mir-144-v1_pre;Hsa-Mir-144-v2_pre
Hsa-Mir-423	Hsa	SUCCEED	Hsa-Mir-423_pre	Hsa-Mir-423_pre
Hsa-Mir-5010	Hsa	REMOVE	Hsa-Mir-5010_pre	null
Hsa-Mir-142	Hsa	NAME	Hsa-Mir-142-v1_pre;Hsa-Mir-142-v2_pre;Hsa-Mir-142-v3_pre	Hsa-Mir-142-P1-v1_pre;Hsa-Mir-142-P1-v2_pre;Hsa-Mir-142-P1-v3_pre
Hsa-Mir-142	Hsa	NAME	Hsa-Mir-142-v4_pre	Hsa-Mir-142-P1-v4_pre
Hsa-Mir-21	Hsa	SUCCEED	Hsa-Mir-21_pre	Hsa-Mir-21_pre
Hsa-Mir-4524	Hsa	SUCCEED	Hsa-Mir-4524_pre	Hsa-Mir-4524_pre
Hsa-Mir-338	Hsa	NAME	Hsa-Mir-338-P1_pre	Hsa-Mir-338-P2_pre
Hsa-Mir-338	Hsa	NAME	Hsa-Mir-338-P1-as_pre	Hsa-Mir-338-P2-as_pre
Hsa-Mir-133	Hsa	NAME	Hsa-Mir-133-P2-v1_pre	Hsa-Mir-133-P1-v1_pre;Hsa-Mir-133-P1-v2_pre
Hsa-Mir-133	Hsa	NAME	Hsa-Mir-133-P2-v2_pre	Hsa-Mir-133-P1-v1_pre;Hsa-Mir-133-P1-v2_pre
Hsa-Mir-133	Hsa	NAME	Hsa-Mir-133-P3-v1_pre	Hsa-Mir-133-P2-v1_pre;Hsa-Mir-133-P2-v2_pre
Hsa-Mir-133	Hsa	NAME	Hsa-Mir-133-P3-v2_pre	Hsa-Mir-133-P2-v1_pre;Hsa-Mir-133-P2-v2_pre
Hsa-Mir-133	Hsa	NAME	Hsa-Mir-133-P1-v1_pre;Hsa-Mir-133-P1-v2_pre	Hsa-Mir-133-P3-v1_pre;Hsa-Mir-133-P3-v2_pre
Hsa-Mir-1	Hsa	NAME	Hsa-Mir-1-P2_pre	Hsa-Mir-1-P1_pre
Hsa-Mir-1	Hsa	NAME	Hsa-Mir-1-P3_pre	Hsa-Mir-1-P2_pre
Hsa-Mir-1	Hsa	NAME	Hsa-Mir-1-P1_pre	Hsa-Mir-1-P3_pre
Hsa-Mir-187	Hsa	NAME	Hsa-Mir-187_pre	Hsa-Mir-187_pre
Hsa-Mir-122	Hsa	SUCCEED	Hsa-Mir-122_pre	Hsa-Mir-122_pre
Hsa-Mir-122	Hsa	REMOVE	Hsa-Mir-122-as_pre	null
Hsa-Mir-3187	Hsa	SUCCEED	Hsa-Mir-3187_pre	Hsa-Mir-3187_pre
Hsa-Mir-3940	Hsa	REMOVE	Hsa-Mir-3940_pre	null
Hsa-Mir-24	Hsa	SUCCEED	Hsa-Mir-24-P2_pre	Hsa-Mir-24-P2_pre
Hsa-Mir-24	Hsa	NAME	Hsa-Mir-24-P1_pre	Hsa-Mir-24-P3_pre
Hsa-Mir-27	Hsa	SUCCEED	Hsa-Mir-27-P2_pre	Hsa-Mir-27-P2_pre
Hsa-Mir-27	Hsa	NAME	Hsa-Mir-27-P1_pre	Hsa-Mir-27-P3_pre
Hsa-Mir-23	Hsa	SUCCEED	Hsa-Mir-23-P2_pre	Hsa-Mir-23-P2_pre
Hsa-Mir-23	Hsa	NAME	Hsa-Mir-23-P1_pre
Hsa-Mir-23	Hsa	NAME		Hsa-Mir-23-P3_pre
Hsa-Mir-1270	Hsa	SUCCEED	Hsa-Mir-1270_pre	Hsa-Mir-1270_pre
Hsa-Mir-330	Hsa	SUCCEED	Hsa-Mir-330-v1_pre	Hsa-Mir-330-v1_pre
Hsa-Mir-330	Hsa	SUCCEED	Hsa-Mir-330-v2_pre	Hsa-Mir-330-v2_pre
Hsa-Mir-642	Hsa	SUCCEED	Hsa-Mir-642_pre	Hsa-Mir-642_pre
Hsa-Mir-642	Hsa	REMOVE	Hsa-Mir-642-as_pre	null
Hsa-Mir-769	Hsa	SUCCEED	Hsa-Mir-769_pre	Hsa-Mir-769_pre
Hsa-Mir-150	Hsa	SUCCEED	Hsa-Mir-150_pre	Hsa-Mir-150_pre
Hsa-Mir-430	Hsa	SUCCEED	Hsa-Mir-430-P8b_pre	Hsa-Mir-430-P8b_pre
Hsa-Mir-430	Hsa	SUCCEED	Hsa-Mir-430-P8a_pre	Hsa-Mir-430-P8a_pre
Hsa-Mir-430	Hsa	SUCCEED	Hsa-Mir-430-P9b_pre	Hsa-Mir-430-P9b_pre
Hsa-Mir-430	Hsa	SUCCEED	Hsa-Mir-430-P9a_pre	Hsa-Mir-430-P9a_pre
Hsa-Mir-430	Hsa	SUCCEED	Hsa-Mir-430-P49_pre	Hsa-Mir-430-P49_pre
Hsa-Mir-430	Hsa	SUCCEED	Hsa-Mir-430-P47_pre	Hsa-Mir-430-P47_pre
Hsa-Mir-430	Hsa	SUCCEED	Hsa-Mir-430-P44_pre	Hsa-Mir-430-P44_pre
Hsa-Mir-430	Hsa	SUCCEED	Hsa-Mir-430-P42_pre	Hsa-Mir-430-P42_pre
Hsa-Mir-430	Hsa	NAME	Hsa-Mir-430-P24_pre	Hsa-Mir-430-P14_pre
Hsa-Mir-430	Hsa	NAME	Hsa-Mir-430-P20_pre	Hsa-Mir-430-P10_pre
Hsa-Mir-430	Hsa	SUCCEED	Hsa-Mir-430-P45_pre	Hsa-Mir-430-P45_pre
Hsa-Mir-430	Hsa	NAME	Hsa-Mir-430-P33_pre	Hsa-Mir-430-P23_pre
Hsa-Mir-430	Hsa	NAME	Hsa-Mir-430-P21_pre	Hsa-Mir-430-P11_pre
Hsa-Mir-430	Hsa	SUCCEED	Hsa-Mir-430-P43_pre	Hsa-Mir-430-P43_pre
Hsa-Mir-430	Hsa	NAME	Hsa-Mir-430-P34_pre	Hsa-Mir-430-P24_pre
Hsa-Mir-430	Hsa	SUCCEED	Hsa-Mir-430-P46_pre	Hsa-Mir-430-P46_pre
Hsa-Mir-430	Hsa	NAME	Hsa-Mir-430-P18_pre	Hsa-Mir-430-P38_pre
Hsa-Mir-430	Hsa	NAME	Hsa-Mir-430-P22_pre	Hsa-Mir-430-P12_pre
Hsa-Mir-430	Hsa	NAME	Hsa-Mir-430-P13_pre	Hsa-Mir-430-P33_pre
Hsa-Mir-430	Hsa	NAME	Hsa-Mir-430-P19_pre	Hsa-Mir-430-P39_pre
Hsa-Mir-430	Hsa	SUCCEED	Hsa-Mir-430-P41_pre	Hsa-Mir-430-P41_pre
Hsa-Mir-430	Hsa	NAME	Hsa-Mir-430-P25_pre	Hsa-Mir-430-P15_pre
Hsa-Mir-430	Hsa	SUCCEED	Hsa-Mir-430-P48_pre	Hsa-Mir-430-P48_pre
Hsa-Mir-430	Hsa	SUCCEED	Hsa-Mir-430-P50_pre	Hsa-Mir-430-P50_pre
Hsa-Mir-430	Hsa	NAME	Hsa-Mir-430-P26_pre	Hsa-Mir-430-P16_pre
Hsa-Mir-430	Hsa	SUCCEED	Hsa-Mir-430-P5_pre	Hsa-Mir-430-P5_pre
Hsa-Mir-430	Hsa	SUCCEED	Hsa-Mir-430-P6_pre	Hsa-Mir-430-P6_pre
Hsa-Mir-430	Hsa	SUCCEED	Hsa-Mir-430-P7_pre	Hsa-Mir-430-P7_pre
Hsa-Mir-430	Hsa	SUCCEED	Hsa-Mir-430-P4_pre	Hsa-Mir-430-P4_pre
Hsa-Mir-430	Hsa	NAME	Hsa-Mir-430-P1_pre	Hsa-Mir-430-P3_pre
Hsa-Mir-430	Hsa	NAME	Hsa-Mir-430-P2_pre	Hsa-Mir-430-P1_pre
Hsa-Mir-430	Hsa	NAME	Hsa-Mir-430-P11a_pre;Hsa-Mir-430-P11b_pre	Hsa-Mir-430-P31a_pre;Hsa-Mir-430-P31b_pre
Hsa-Mir-430	Hsa	NAME	Hsa-Mir-430-P14_pre	Hsa-Mir-430-P34_pre
Hsa-Mir-430	Hsa	NAME	Hsa-Mir-430-P15a_pre	Hsa-Mir-430-P35a_pre
Hsa-Mir-430	Hsa	NAME	Hsa-Mir-430-P15b_pre	Hsa-Mir-430-P35b_pre
Hsa-Mir-430	Hsa	NAME	Hsa-Mir-430-P15c_pre	Hsa-Mir-430-P35c_pre
Hsa-Mir-430	Hsa	NAME	Hsa-Mir-430-P23_pre	Hsa-Mir-430-P13_pre
Hsa-Mir-430	Hsa	NAME	Hsa-Mir-430-P27_pre	Hsa-Mir-430-P17_pre
Hsa-Mir-430	Hsa	NAME	Hsa-Mir-430-P28_pre	Hsa-Mir-430-P18_pre
Hsa-Mir-430	Hsa	NAME	Hsa-Mir-430-P29_pre	Hsa-Mir-430-P19_pre
Hsa-Mir-430	Hsa	NAME	Hsa-Mir-430-P30_pre	Hsa-Mir-430-P20_pre
Hsa-Mir-430	Hsa	NAME	Hsa-Mir-430-P31_pre	Hsa-Mir-430-P21_pre
Hsa-Mir-430	Hsa	NAME	Hsa-Mir-430-P32_pre	Hsa-Mir-430-P22_pre
Hsa-Mir-430	Hsa	NAME	Hsa-Mir-430-P35_pre	Hsa-Mir-430-P25_pre
Hsa-Mir-430	Hsa	NAME	Hsa-Mir-430-P36_pre	Hsa-Mir-430-P26_pre
Hsa-Mir-430	Hsa	NAME	Hsa-Mir-430-P37a_pre;Hsa-Mir-430-P37b_pre	Hsa-Mir-430-P27a_pre;Hsa-Mir-430-P27b_pre
Hsa-Mir-430	Hsa	NAME	Hsa-Mir-430-P39a_pre	Hsa-Mir-430-P29a_pre
Hsa-Mir-430	Hsa	NAME	Hsa-Mir-430-P39b_pre	Hsa-Mir-430-P29b_pre
Hsa-Mir-430	Hsa	NAME	Hsa-Mir-430-P3_pre
Hsa-Mir-430	Hsa	NAME		Hsa-Mir-430-P2_pre
Hsa-Mir-1323	Hsa	SUCCEED	Hsa-Mir-1323_pre	Hsa-Mir-1323_pre
Hsa-Mir-498	Hsa	SUCCEED	Hsa-Mir-498_pre	Hsa-Mir-498_pre
Hsa-Mir-935	Hsa	SUCCEED	Hsa-Mir-935-v1_pre	Hsa-Mir-935-v1_pre
Hsa-Mir-935	Hsa	SUCCEED	Hsa-Mir-935-v2_pre	Hsa-Mir-935-v2_pre
Hsa-Mir-1301	Hsa	SUCCEED	Hsa-Mir-1301_pre	Hsa-Mir-1301_pre
Hsa-Mir-217	Hsa	NAME	Hsa-Mir-217-v1_pre	Hsa-Mir-217-v1_pre
Hsa-Mir-217	Hsa	SUCCEED	Hsa-Mir-217-v2_pre	Hsa-Mir-217-v2_pre
Hsa-Mir-216	Hsa	NAME	Hsa-Mir-216-P1a_pre	Hsa-Mir-216-P2b_pre
Hsa-Mir-216	Hsa	NAME	Hsa-Mir-216-P1b_pre	Hsa-Mir-216-P2a_pre
Hsa-Mir-3126	Hsa	SUCCEED	Hsa-Mir-3126_pre	Hsa-Mir-3126_pre
Hsa-Mir-5000	Hsa	REMOVE	Hsa-Mir-5000_pre	null
Hsa-Mir-3127	Hsa	SUCCEED	Hsa-Mir-3127_pre	Hsa-Mir-3127_pre
Hsa-Mir-128	Hsa	NAME	Hsa-Mir-128-P1_pre	Hsa-Mir-128-P2_pre
Hsa-Mir-128	Hsa	NAME	Hsa-Mir-128-P2_pre	Hsa-Mir-128-P1_pre
Hsa-Mir-561	Hsa	SUCCEED	Hsa-Mir-561_pre	Hsa-Mir-561_pre
Hsa-Mir-2355	Hsa	SUCCEED	Hsa-Mir-2355_pre	Hsa-Mir-2355_pre
Hsa-Mir-375	Hsa	SUCCEED	Hsa-Mir-375_pre	Hsa-Mir-375_pre
Hsa-Mir-153	Hsa	NAME	Hsa-Mir-153-P1_pre	Hsa-Mir-153-P2_pre
Hsa-Mir-153	Hsa	NAME	Hsa-Mir-153-P2_pre	Hsa-Mir-153-P1_pre
Hsa-Mir-2467	Hsa	SUCCEED	Hsa-Mir-2467_pre	Hsa-Mir-2467_pre
Hsa-Mir-149	Hsa	SUCCEED	Hsa-Mir-149_pre	Hsa-Mir-149_pre
Hsa-Mir-499	Hsa	SUCCEED	Hsa-Mir-499_pre	Hsa-Mir-499_pre
Hsa-Mir-3617	Hsa	SUCCEED	Hsa-Mir-3617_pre	Hsa-Mir-3617_pre
Hsa-Mir-3194	Hsa	SUCCEED	Hsa-Mir-3194_pre	Hsa-Mir-3194_pre
Hsa-Mir-296	Hsa	SUCCEED	Hsa-Mir-296_pre	Hsa-Mir-296_pre
Hsa-Mir-124	Hsa	SUCCEED	Hsa-Mir-124-P3-v1_pre	Hsa-Mir-124-P3-v1_pre
Hsa-Mir-124	Hsa	SUCCEED	Hsa-Mir-124-P3-v2_pre	Hsa-Mir-124-P3-v2_pre
Hsa-Mir-124	Hsa	NAME	Hsa-Mir-124-P1-v1_pre	Hsa-Mir-124-P2-v1_pre
Hsa-Mir-124	Hsa	NAME	Hsa-Mir-124-P1-v2_pre	Hsa-Mir-124-P2-v2_pre
Hsa-Mir-124	Hsa	NAME	Hsa-Mir-124-P2-v1_pre	Hsa-Mir-124-P1-v1_pre
Hsa-Mir-124	Hsa	NAME	Hsa-Mir-124-P2-v2_pre	Hsa-Mir-124-P1-v2_pre
Hsa-Mir-1914	Hsa	SUCCEED	Hsa-Mir-1914_pre	Hsa-Mir-1914_pre
Hsa-Mir-155	Hsa	SUCCEED	Hsa-Mir-155_pre	Hsa-Mir-155_pre
Hsa-Mir-459	Hsa	SUCCEED	Hsa-Mir-459_pre	Hsa-Mir-459_pre
Hsa-Mir-185	Hsa	SUCCEED	Hsa-Mir-185_pre	Hsa-Mir-185_pre
Hsa-Mir-1286	Hsa	SUCCEED	Hsa-Mir-1286_pre	Hsa-Mir-1286_pre
Hsa-Mir-3200	Hsa	SUCCEED	Hsa-Mir-3200_pre	Hsa-Mir-3200_pre
Hsa-Mir-3909	Hsa	SUCCEED	Hsa-Mir-3909_pre	Hsa-Mir-3909_pre
Hsa-Mir-4766	Hsa	SUCCEED	Hsa-Mir-4766_pre	Hsa-Mir-4766_pre
Hsa-Mir-1249	Hsa	SUCCEED	Hsa-Mir-1249_pre	Hsa-Mir-1249_pre
Hsa-Mir-3619	Hsa	SUCCEED	Hsa-Mir-3619_pre	Hsa-Mir-3619_pre
Hsa-Mir-885	Hsa	SUCCEED	Hsa-Mir-885_pre	Hsa-Mir-885_pre
Hsa-Mir-2115	Hsa	SUCCEED	Hsa-Mir-2115_pre	Hsa-Mir-2115_pre
Hsa-Mir-425	Hsa	SUCCEED	Hsa-Mir-425_pre	Hsa-Mir-425_pre
Hsa-Mir-191	Hsa	SUCCEED	Hsa-Mir-191_pre	Hsa-Mir-191_pre
Hsa-Mir-3136	Hsa	SUCCEED	Hsa-Mir-3136_pre	Hsa-Mir-3136_pre
Hsa-Mir-6529	Hsa	SUCCEED	Hsa-Mir-6529_pre	Hsa-Mir-6529_pre
Hsa-Mir-944	Hsa	SUCCEED	Hsa-Mir-944_pre	Hsa-Mir-944_pre
Hsa-Mir-95	Hsa	SUCCEED	Hsa-Mir-95-P1_pre	Hsa-Mir-95-P1_pre
Hsa-Mir-95	Hsa	NAME	Hsa-Mir-95-P2_pre	Hsa-Mir-95-P2_pre
Hsa-Mir-95	Hsa	SUCCEED	Hsa-Mir-95-P3-v1_pre	Hsa-Mir-95-P3-v1_pre
Hsa-Mir-95	Hsa	SUCCEED	Hsa-Mir-95-P3-v2_pre	Hsa-Mir-95-P3-v2_pre
Hsa-Mir-95	Hsa	SUCCEED	Hsa-Mir-95-P4_pre	Hsa-Mir-95-P4_pre
Hsa-Mir-3138	Hsa	SUCCEED	Hsa-Mir-3138_pre	Hsa-Mir-3138_pre
Hsa-Mir-218	Hsa	NAME	Hsa-Mir-218-P2_pre	Hsa-Mir-218-P4_pre
Hsa-Mir-218	Hsa	NAME	Hsa-Mir-218-P1_pre	Hsa-Mir-218-P2_pre
Hsa-Mir-574	Hsa	SUCCEED	Hsa-Mir-574_pre	Hsa-Mir-574_pre
Hsa-Mir-1269	Hsa	SUCCEED	Hsa-Mir-1269_pre	Hsa-Mir-1269_pre
Hsa-Mir-576	Hsa	SUCCEED	Hsa-Mir-576_pre	Hsa-Mir-576_pre
Hsa-Mir-577	Hsa	SUCCEED	Hsa-Mir-577_pre	Hsa-Mir-577_pre
Hsa-Mir-3140	Hsa	SUCCEED	Hsa-Mir-3140_pre	Hsa-Mir-3140_pre
Hsa-Mir-4637	Hsa	SUCCEED	Hsa-Mir-4637_pre	Hsa-Mir-4637_pre
Hsa-Mir-887	Hsa	SUCCEED	Hsa-Mir-887_pre	Hsa-Mir-887_pre
Hsa-Mir-579	Hsa	SUCCEED	Hsa-Mir-579_pre	Hsa-Mir-579_pre
Hsa-Mir-580	Hsa	SUCCEED	Hsa-Mir-580_pre	Hsa-Mir-580_pre
Hsa-Mir-5687	Hsa	SUCCEED	Hsa-Mir-5687_pre	Hsa-Mir-5687_pre
Hsa-Mir-582	Hsa	NAME	Hsa-Mir-582_pre	Hsa-Mir-582-v1_pre;Hsa-Mir-582-v2_pre
Hsa-Mir-2277	Hsa	REMOVE	Hsa-Mir-2277_pre	null
Hsa-Mir-874	Hsa	SUCCEED	Hsa-Mir-874_pre	Hsa-Mir-874_pre
Hsa-Mir-584	Hsa	SUCCEED	Hsa-Mir-584_pre	Hsa-Mir-584_pre
Hsa-Mir-143	Hsa	SUCCEED	Hsa-Mir-143_pre	Hsa-Mir-143_pre
Hsa-Mir-145	Hsa	SUCCEED	Hsa-Mir-145_pre	Hsa-Mir-145_pre
Hsa-Mir-378	Hsa	SUCCEED	Hsa-Mir-378_pre	Hsa-Mir-378_pre
Hsa-Mir-1294	Hsa	SUCCEED	Hsa-Mir-1294_pre	Hsa-Mir-1294_pre
Hsa-Mir-585	Hsa	SUCCEED	Hsa-Mir-585_pre	Hsa-Mir-585_pre
Hsa-Mir-1271	Hsa	SUCCEED	Hsa-Mir-1271_pre	Hsa-Mir-1271_pre
Hsa-Mir-340	Hsa	SUCCEED	Hsa-Mir-340_pre	Hsa-Mir-340_pre
Hsa-Mir-5683	Hsa	SUCCEED	Hsa-Mir-5683_pre	Hsa-Mir-5683_pre
Hsa-Mir-219	Hsa	SUCCEED	Hsa-Mir-219-P2_pre	Hsa-Mir-219-P2_pre
Hsa-Mir-219	Hsa	SUCCEED	Hsa-Mir-219-P2-as_pre	Hsa-Mir-219-P2-as_pre
Hsa-Mir-219	Hsa	NAME	Hsa-Mir-219-P1_pre
Hsa-Mir-219	Hsa	NAME		Hsa-Mir-219-P3_pre
Hsa-Mir-3934	Hsa	SUCCEED	Hsa-Mir-3934_pre	Hsa-Mir-3934_pre
Hsa-Mir-3144	Hsa	SUCCEED	Hsa-Mir-3144-v1_pre	Hsa-Mir-3144-v1_pre
Hsa-Mir-3144	Hsa	SUCCEED	Hsa-Mir-3144-v2_pre	Hsa-Mir-3144-v2_pre
Hsa-Mir-3145	Hsa	SUCCEED	Hsa-Mir-3145_pre	Hsa-Mir-3145_pre
Hsa-Mir-1913	Hsa	SUCCEED	Hsa-Mir-1913_pre	Hsa-Mir-1913_pre
Hsa-Mir-339	Hsa	SUCCEED	Hsa-Mir-339_pre	Hsa-Mir-339_pre
Hsa-Mir-589	Hsa	SUCCEED	Hsa-Mir-589_pre	Hsa-Mir-589_pre
Hsa-Mir-3146	Hsa	SUCCEED	Hsa-Mir-3146_pre	Hsa-Mir-3146_pre
Hsa-Mir-550	Hsa	SUCCEED	Hsa-Mir-550-P1_pre	Hsa-Mir-550-P1_pre
Hsa-Mir-550	Hsa	NAME	Hsa-Mir-550-P2_pre	Hsa-Mir-550-P2b_pre
Hsa-Mir-550	Hsa	NAME	Hsa-Mir-550-P3_pre	Hsa-Mir-550-P2a_pre
Hsa-Mir-590	Hsa	SUCCEED	Hsa-Mir-590_pre	Hsa-Mir-590_pre
Hsa-Mir-653	Hsa	SUCCEED	Hsa-Mir-653_pre	Hsa-Mir-653_pre
Hsa-Mir-489	Hsa	SUCCEED	Hsa-Mir-489-v2_pre	Hsa-Mir-489-v2_pre
Hsa-Mir-489	Hsa	SUCCEED	Hsa-Mir-489-v1_pre	Hsa-Mir-489-v1_pre
Hsa-Mir-592	Hsa	SUCCEED	Hsa-Mir-592_pre	Hsa-Mir-592_pre
Hsa-Mir-96	Hsa	SUCCEED	Hsa-Mir-96-P2_pre	Hsa-Mir-96-P2_pre
Hsa-Mir-96	Hsa	SUCCEED	Hsa-Mir-96-P1_pre	Hsa-Mir-96-P1_pre
Hsa-Mir-96	Hsa	SUCCEED	Hsa-Mir-96-P3-v1_pre	Hsa-Mir-96-P3-v1_pre
Hsa-Mir-96	Hsa	SUCCEED	Hsa-Mir-96-P3-v2_pre	Hsa-Mir-96-P3-v2_pre
Hsa-Mir-335	Hsa	SUCCEED	Hsa-Mir-335_pre	Hsa-Mir-335_pre
Hsa-Mir-490	Hsa	SUCCEED	Hsa-Mir-490_pre	Hsa-Mir-490_pre
Hsa-Mir-671	Hsa	SUCCEED	Hsa-Mir-671_pre	Hsa-Mir-671_pre
Hsa-Mir-597	Hsa	REMOVE	Hsa-Mir-597_pre	null
Hsa-Mir-598	Hsa	SUCCEED	Hsa-Mir-598_pre	Hsa-Mir-598_pre
Hsa-Mir-383	Hsa	SUCCEED	Hsa-Mir-383-v1_pre	Hsa-Mir-383-v1_pre
Hsa-Mir-383	Hsa	SUCCEED	Hsa-Mir-383-v2_pre	Hsa-Mir-383-v2_pre
Hsa-Mir-3622	Hsa	SUCCEED	Hsa-Mir-3622_pre	Hsa-Mir-3622_pre
Hsa-Mir-486	Hsa	SUCCEED	Hsa-Mir-486_pre	Hsa-Mir-486_pre
Hsa-Mir-4661	Hsa	SUCCEED	Hsa-Mir-4661_pre	Hsa-Mir-4661_pre
Hsa-Mir-599	Hsa	SUCCEED	Hsa-Mir-599_pre	Hsa-Mir-599_pre
Hsa-Mir-875	Hsa	SUCCEED	Hsa-Mir-875_pre	Hsa-Mir-875_pre
Hsa-Mir-4662	Hsa	SUCCEED	Hsa-Mir-4662_pre	Hsa-Mir-4662_pre
Hsa-Mir-4664	Hsa	SUCCEED	Hsa-Mir-4664_pre	Hsa-Mir-4664_pre
Hsa-Mir-491	Hsa	SUCCEED	Hsa-Mir-491_pre	Hsa-Mir-491_pre
Hsa-Mir-31	Hsa	SUCCEED	Hsa-Mir-31_pre	Hsa-Mir-31_pre
Hsa-Mir-876	Hsa	SUCCEED	Hsa-Mir-876_pre	Hsa-Mir-876_pre
Hsa-Mir-873	Hsa	SUCCEED	Hsa-Mir-873-v1_pre	Hsa-Mir-873-v1_pre
Hsa-Mir-873	Hsa	SUCCEED	Hsa-Mir-873-v2_pre	Hsa-Mir-873-v2_pre
Hsa-Mir-32	Hsa	SUCCEED	Hsa-Mir-32_pre	Hsa-Mir-32_pre
Hsa-Mir-455	Hsa	SUCCEED	Hsa-Mir-455_pre	Hsa-Mir-455_pre
Hsa-Mir-126	Hsa	NAME	Hsa-Mir-126-v1_pre;Hsa-Mir-126-v2_pre;Hsa-Mir-126-v3_pre	Hsa-Mir-126-P2-v1_pre;Hsa-Mir-126-P2-v2_pre;Hsa-Mir-126-P2-v3_pre
Hsa-Mir-3690	Hsa	SUCCEED	Hsa-Mir-3690_pre	Hsa-Mir-3690_pre
Hsa-Mir-651	Hsa	SUCCEED	Hsa-Mir-651_pre	Hsa-Mir-651_pre
Hsa-Mir-221	Hsa	NAME	Hsa-Mir-221-P1_pre	Hsa-Mir-221-P2a_pre
Hsa-Mir-221	Hsa	NAME	Hsa-Mir-221-P2_pre	Hsa-Mir-221-P1a_pre
Hsa-Mir-188	Hsa	SUCCEED	Hsa-Mir-188-P2_pre	Hsa-Mir-188-P2_pre
Hsa-Mir-188	Hsa	SUCCEED	Hsa-Mir-188-P1_pre	Hsa-Mir-188-P1_pre
Hsa-Mir-188	Hsa	SUCCEED	Hsa-Mir-188-P3_pre	Hsa-Mir-188-P3_pre
Hsa-Mir-362	Hsa	SUCCEED	Hsa-Mir-362-P2-v1_pre	Hsa-Mir-362-P2-v1_pre
Hsa-Mir-362	Hsa	SUCCEED	Hsa-Mir-362-P2-v2_pre	Hsa-Mir-362-P2-v2_pre
Hsa-Mir-362	Hsa	SUCCEED	Hsa-Mir-362-P1_pre	Hsa-Mir-362-P1_pre
Hsa-Mir-362	Hsa	SUCCEED	Hsa-Mir-362-P3_pre	Hsa-Mir-362-P3_pre
Hsa-Mir-362	Hsa	SUCCEED	Hsa-Mir-362-P5_pre	Hsa-Mir-362-P5_pre
Hsa-Mir-362	Hsa	SUCCEED	Hsa-Mir-362-P4_pre	Hsa-Mir-362-P4_pre
Hsa-Mir-223	Hsa	SUCCEED	Hsa-Mir-223_pre	Hsa-Mir-223_pre
Hsa-Mir-676	Hsa	SUCCEED	Hsa-Mir-676_pre	Hsa-Mir-676_pre
Hsa-Mir-374	Hsa	SUCCEED	Hsa-Mir-374-P2_pre	Hsa-Mir-374-P2_pre
Hsa-Mir-374	Hsa	SUCCEED	Hsa-Mir-374-P1_pre	Hsa-Mir-374-P1_pre
Hsa-Mir-325	Hsa	SUCCEED	Hsa-Mir-325_pre	Hsa-Mir-325_pre
Hsa-Mir-361	Hsa	SUCCEED	Hsa-Mir-361-v1_pre	Hsa-Mir-361-v1_pre
Hsa-Mir-361	Hsa	SUCCEED	Hsa-Mir-361-v2_pre	Hsa-Mir-361-v2_pre
Hsa-Mir-652	Hsa	SUCCEED	Hsa-Mir-652_pre	Hsa-Mir-652_pre
Hsa-Mir-1912	Hsa	SUCCEED	Hsa-Mir-1912_pre	Hsa-Mir-1912_pre
Hsa-Mir-1298	Hsa	SUCCEED	Hsa-Mir-1298_pre	Hsa-Mir-1298_pre
Hsa-Mir-1911	Hsa	SUCCEED	Hsa-Mir-1911_pre	Hsa-Mir-1911_pre
Hsa-Mir-448	Hsa	SUCCEED	Hsa-Mir-448_pre	Hsa-Mir-448_pre
Hsa-Mir-1277	Hsa	SUCCEED	Hsa-Mir-1277_pre	Hsa-Mir-1277_pre
Hsa-Mir-766	Hsa	SUCCEED	Hsa-Mir-766_pre	Hsa-Mir-766_pre
Hsa-Mir-450	Hsa	SUCCEED	Hsa-Mir-450-P3_pre	Hsa-Mir-450-P3_pre
Hsa-Mir-450	Hsa	NAME	Hsa-Mir-450-P1_pre	Hsa-Mir-450-P2_pre
Hsa-Mir-450	Hsa	NAME	Hsa-Mir-450-P2_pre	Hsa-Mir-450-P1_pre
Hsa-Mir-542	Hsa	SUCCEED	Hsa-Mir-542-v1_pre	Hsa-Mir-542-v1_pre
Hsa-Mir-542	Hsa	SUCCEED	Hsa-Mir-542-v2_pre	Hsa-Mir-542-v2_pre
Hsa-Mir-934	Hsa	SUCCEED	Hsa-Mir-934_pre	Hsa-Mir-934_pre
Hsa-Mir-504	Hsa	SUCCEED	Hsa-Mir-504-v1_pre	Hsa-Mir-504-v1_pre
Hsa-Mir-504	Hsa	SUCCEED	Hsa-Mir-504-v2_pre	Hsa-Mir-504-v2_pre
Hsa-Mir-505	Hsa	SUCCEED	Hsa-Mir-505-v1_pre	Hsa-Mir-505-v1_pre
Hsa-Mir-505	Hsa	SUCCEED	Hsa-Mir-505-v2_pre	Hsa-Mir-505-v2_pre
Hsa-Mir-506	Hsa	SUCCEED	Hsa-Mir-506-P13_pre	Hsa-Mir-506-P13_pre
Hsa-Mir-506	Hsa	SUCCEED	Hsa-Mir-506-P10_pre	Hsa-Mir-506-P10_pre
Hsa-Mir-506	Hsa	SUCCEED	Hsa-Mir-506-P9_pre	Hsa-Mir-506-P9_pre
Hsa-Mir-506	Hsa	SUCCEED	Hsa-Mir-506-P11_pre	Hsa-Mir-506-P11_pre
Hsa-Mir-506	Hsa	SUCCEED	Hsa-Mir-506-P12_pre	Hsa-Mir-506-P12_pre
Hsa-Mir-506	Hsa	SUCCEED	Hsa-Mir-506-P6c_pre	Hsa-Mir-506-P6c_pre
Hsa-Mir-506	Hsa	SUCCEED	Hsa-Mir-506-P6b_pre	Hsa-Mir-506-P6b_pre
Hsa-Mir-506	Hsa	SUCCEED	Hsa-Mir-506-P6a2_pre	Hsa-Mir-506-P6a2_pre
Hsa-Mir-506	Hsa	SUCCEED	Hsa-Mir-506-P6a1_pre	Hsa-Mir-506-P6a1_pre
Hsa-Mir-506	Hsa	SUCCEED	Hsa-Mir-506-P1_pre	Hsa-Mir-506-P1_pre
Hsa-Mir-506	Hsa	SUCCEED	Hsa-Mir-506-P2_pre	Hsa-Mir-506-P2_pre
Hsa-Mir-506	Hsa	SUCCEED	Hsa-Mir-506-P3_pre	Hsa-Mir-506-P3_pre
Hsa-Mir-506	Hsa	SUCCEED	Hsa-Mir-506-P8_pre	Hsa-Mir-506-P8_pre
Hsa-Mir-506	Hsa	SUCCEED	Hsa-Mir-506-P4a2_pre	Hsa-Mir-506-P4a2_pre
Hsa-Mir-506	Hsa	SUCCEED	Hsa-Mir-506-P4b_pre	Hsa-Mir-506-P4b_pre
Hsa-Mir-506	Hsa	SUCCEED	Hsa-Mir-506-P4a1_pre	Hsa-Mir-506-P4a1_pre
Hsa-Mir-506	Hsa	SUCCEED	Hsa-Mir-506-P5_pre	Hsa-Mir-506-P5_pre
Hsa-Mir-506	Hsa	SUCCEED	Hsa-Mir-506-P7a_pre	Hsa-Mir-506-P7a_pre
Hsa-Mir-506	Hsa	SUCCEED	Hsa-Mir-506-P7c_pre	Hsa-Mir-506-P7c_pre
Hsa-Mir-506	Hsa	SUCCEED	Hsa-Mir-506-P7b_pre	Hsa-Mir-506-P7b_pre
Hsa-Mir-506	Hsa	NEW	null	Hsa-Mir-506-P29_pre
Hsa-Mir-2114	Hsa	SUCCEED	Hsa-Mir-2114_pre	Hsa-Mir-2114_pre
Hsa-Mir-224	Hsa	SUCCEED	Hsa-Mir-224_pre	Hsa-Mir-224_pre
Hsa-Mir-452	Hsa	SUCCEED	Hsa-Mir-452-v1_pre	Hsa-Mir-452-v1_pre
Hsa-Mir-452	Hsa	SUCCEED	Hsa-Mir-452-v2_pre	Hsa-Mir-452-v2_pre
Hsa-Mir-105	Hsa	NAME	Hsa-Mir-105-P1_pre	Hsa-Mir-105-P2_pre
Hsa-Mir-105	Hsa	NAME	Hsa-Mir-105-P2_pre	Hsa-Mir-105-P1_pre
Hsa-Mir-320	Hsa	NEW	null	Hsa-Mir-320-P2a_pre
Hsa-Mir-320	Hsa	NEW	null	Hsa-Mir-320-P2b_pre
Hsa-Mir-320	Hsa	NEW	null	Hsa-Mir-320-P3_pre
Hsa-Mir-320	Hsa	NEW	null	Hsa-Mir-320-P4_pre
Hsa-Mir-320	Hsa	NEW	null	Hsa-Mir-320-P1_pre
Hsa-Mir-1306	Hsa	NEW	null	Hsa-Mir-1306_pre
Hsa-Mir-877	Hsa	NEW	null	Hsa-Mir-877_pre

## Sheet: Mml
miRfamily	species	update	oldID	newID
Mml-Mir-8	Mml	NAME	Mml-Mir-8-P1a_pre	Mml-Mir-8-P2a_pre
Mml-Mir-8	Mml	SUCCEED	Mml-Mir-8-P3a_pre	Mml-Mir-8-P3a_pre
Mml-Mir-8	Mml	NAME	Mml-Mir-8-P2b_pre	Mml-Mir-8-P1b_pre
Mml-Mir-8	Mml	NAME	Mml-Mir-8-P1b_pre	Mml-Mir-8-P2b_pre
Mml-Mir-8	Mml	NAME	Mml-Mir-8-P2a_pre	Mml-Mir-8-P1a_pre
Mml-Novel-2	Mml	SUCCEED	Mml-Novel-2_pre	Mml-Novel-2_pre
Mml-Mir-551	Mml	SUCCEED	Mml-Mir-551-P1_pre	Mml-Mir-551-P1_pre
Mml-Mir-551	Mml	SUCCEED	Mml-Mir-551-P2_pre	Mml-Mir-551-P2_pre
Mml-Mir-34	Mml	SUCCEED	Mml-Mir-34-P1_pre	Mml-Mir-34-P1_pre
Mml-Mir-34	Mml	SUCCEED	Mml-Mir-34-P2a_pre	Mml-Mir-34-P2a_pre
Mml-Mir-34	Mml	SUCCEED	Mml-Mir-34-P2b_pre	Mml-Mir-34-P2b_pre
Mml-Mir-34	Mml	SUCCEED	Mml-Mir-34-P3b_pre	Mml-Mir-34-P3b_pre
Mml-Mir-34	Mml	NAME	Mml-Mir-34-P3a_pre	Mml-Mir-34-P3c_pre
Mml-Mir-30	Mml	NAME	Mml-Mir-30-P1b_pre	Mml-Mir-30-P1d_pre
Mml-Mir-30	Mml	NAME	Mml-Mir-30-P2b_pre	Mml-Mir-30-P2d_pre
Mml-Mir-30	Mml	NAME	Mml-Mir-30-P2a_pre	Mml-Mir-30-P2b_pre
Mml-Mir-30	Mml	NAME	Mml-Mir-30-P1a_pre	Mml-Mir-30-P1b_pre
Mml-Mir-30	Mml	NAME	Mml-Mir-30-P1c_pre	Mml-Mir-30-P1a_pre
Mml-Mir-30	Mml	NAME	Mml-Mir-30-P2c_pre	Mml-Mir-30-P2a_pre
Mml-Mir-101	Mml	NAME	Mml-Mir-101-P1-v2_pre	Mml-Mir-101-P1-v1_pre
Mml-Mir-101	Mml	NAME	Mml-Mir-101-P2-v2_pre	Mml-Mir-101-P2-v1_pre
Mml-Mir-101	Mml	NAME	Mml-Mir-101-P1-v1_pre	Mml-Mir-101-P1-v2_pre
Mml-Mir-101	Mml	NAME	Mml-Mir-101-P2-v1_pre	Mml-Mir-101-P2-v2_pre
Mml-Mir-186	Mml	SUCCEED	Mml-Mir-186_pre	Mml-Mir-186_pre
Mml-Mir-7179	Mml	SUCCEED	Mml-Mir-7179_pre	Mml-Mir-7179_pre
Mml-Novel-3	Mml	SUCCEED	Mml-Novel-3_pre	Mml-Novel-3_pre
Mml-Mir-760	Mml	SUCCEED	Mml-Mir-760_pre	Mml-Mir-760_pre
Mml-Mir-137	Mml	NAME	Mml-Mir-137-P1-v2_pre	Mml-Mir-137-P1-v2_pre
Mml-Mir-137	Mml	SUCCEED	Mml-Mir-137-P1-v1_pre	Mml-Mir-137-P1-v1_pre
Mml-Mir-197	Mml	SUCCEED	Mml-Mir-197_pre	Mml-Mir-197_pre
Mml-Mir-190	Mml	NAME	Mml-Mir-190-P1_pre	Mml-Mir-190-P1_pre
Mml-Mir-190	Mml	NAME	Mml-Mir-190-P2_pre	Mml-Mir-190-P3_pre
Mml-Mir-92	Mml	NAME	Mml-Mir-92-P1c_pre	Mml-Mir-92-P1d_pre
Mml-Mir-92	Mml	SUCCEED	Mml-Mir-92-P1a_pre	Mml-Mir-92-P1a_pre
Mml-Mir-92	Mml	NAME	Mml-Mir-92-P2c_pre	Mml-Mir-92-P2d_pre
Mml-Mir-92	Mml	SUCCEED	Mml-Mir-92-P2a_pre	Mml-Mir-92-P2a_pre
Mml-Mir-92	Mml	NAME	Mml-Mir-92-P1b_pre	Mml-Mir-92-P1c_pre
Mml-Mir-92	Mml	NAME	Mml-Mir-92-P2b_pre	Mml-Mir-92-P2c_pre
Mml-Mir-9	Mml	NAME	Mml-Mir-9-P1_pre	Mml-Mir-9-P1_pre
Mml-Mir-9	Mml	NAME	Mml-Mir-9-P2_pre	Mml-Mir-9-P2_pre
Mml-Mir-9	Mml	NAME	Mml-Mir-9-P3_pre	Mml-Mir-9-P3_pre
Mml-Mir-194	Mml	NAME	Mml-Mir-194-P2_pre	Mml-Mir-194-P1_pre
Mml-Mir-194	Mml	NAME	Mml-Mir-194-P1_pre	Mml-Mir-194-P2_pre
Mml-Mir-192	Mml	NAME	Mml-Mir-192-P2_pre	Mml-Mir-192-P1_pre
Mml-Mir-192	Mml	NAME	Mml-Mir-192-P1_pre	Mml-Mir-192-P2_pre
Mml-Mir-205	Mml	NAME	Mml-Mir-205-P1_pre	Mml-Mir-205-P4_pre
Mml-Mir-29	Mml	NAME	Mml-Mir-29-P2b-v1_pre;Mml-Mir-29-P2b-v2_pre	Mml-Mir-29-P2b_pre
Mml-Mir-29	Mml	NAME	Mml-Mir-29-P1b_pre	Mml-Mir-29-P1b-v1_pre;Mml-Mir-29-P1b-v2_pre
Mml-Mir-29	Mml	NAME	Mml-Mir-29-P1a_pre	Mml-Mir-29-P1d-v1_pre;Mml-Mir-29-P1d-v2_pre
Mml-Mir-29	Mml	NAME	Mml-Mir-29-P2a_pre	Mml-Mir-29-P2d_pre
Mml-Mir-135	Mml	SUCCEED	Mml-Mir-135-P2_pre	Mml-Mir-135-P2_pre
Mml-Mir-135	Mml	SUCCEED	Mml-Mir-135-P1_pre	Mml-Mir-135-P1_pre
Mml-Mir-135	Mml	NAME	Mml-Mir-135-P3_pre	Mml-Mir-135-P4_pre
Mml-Mir-181	Mml	SUCCEED	Mml-Mir-181-P1a_pre	Mml-Mir-181-P1a_pre
Mml-Mir-181	Mml	SUCCEED	Mml-Mir-181-P2a_pre	Mml-Mir-181-P2a_pre
Mml-Mir-181	Mml	SUCCEED	Mml-Mir-181-P2b_pre	Mml-Mir-181-P2b_pre
Mml-Mir-181	Mml	SUCCEED	Mml-Mir-181-P1b_pre	Mml-Mir-181-P1b_pre
Mml-Mir-181	Mml	SUCCEED	Mml-Mir-181-P1c_pre	Mml-Mir-181-P1c_pre
Mml-Mir-181	Mml	SUCCEED	Mml-Mir-181-P2c_pre	Mml-Mir-181-P2c_pre
Mml-Mir-488	Mml	SUCCEED	Mml-Mir-488_pre	Mml-Mir-488_pre
Mml-Mir-199	Mml	NAME	Mml-Mir-199-P3-v1_pre	Mml-Mir-199-P1-v1_pre;Mml-Mir-199-P1-v2_pre;Mml-Mir-199-P1-v3_pre
Mml-Mir-199	Mml	NAME	Mml-Mir-199-P3-v2_pre	Mml-Mir-199-P1-v1_pre;Mml-Mir-199-P1-v2_pre;Mml-Mir-199-P1-v3_pre
Mml-Mir-199	Mml	NAME	Mml-Mir-199-P3-v3_pre	Mml-Mir-199-P1-v1_pre;Mml-Mir-199-P1-v2_pre;Mml-Mir-199-P1-v3_pre
Mml-Mir-199	Mml	NAME	Mml-Mir-199-P2-v1_pre	Mml-Mir-199-P3-v1_pre;Mml-Mir-199-P3-v2_pre;Mml-Mir-199-P3-v3_pre
Mml-Mir-199	Mml	NAME	Mml-Mir-199-P2-v2_pre	Mml-Mir-199-P3-v1_pre;Mml-Mir-199-P3-v2_pre;Mml-Mir-199-P3-v3_pre
Mml-Mir-199	Mml	NAME	Mml-Mir-199-P2-v3_pre	Mml-Mir-199-P3-v1_pre;Mml-Mir-199-P3-v2_pre;Mml-Mir-199-P3-v3_pre
Mml-Mir-199	Mml	NAME	Mml-Mir-199-P1-v1_pre;Mml-Mir-199-P1-v2_pre;Mml-Mir-199-P1-v3_pre	Mml-Mir-199-P2-v1_pre;Mml-Mir-199-P2-v2_pre;Mml-Mir-199-P2-v3_pre
Mml-Mir-214	Mml	SUCCEED	Mml-Mir-214-v1_pre	Mml-Mir-214-v1_pre
Mml-Mir-214	Mml	SUCCEED	Mml-Mir-214-v2_pre	Mml-Mir-214-v2_pre
Mml-Mir-4677	Mml	SUCCEED	Mml-Mir-4677_pre	Mml-Mir-4677_pre
Mml-Mir-7180	Mml	SUCCEED	Mml-Mir-7180_pre	Mml-Mir-7180_pre
Mml-Mir-124	Mml	SUCCEED	Mml-Mir-124-P3-v1_pre	Mml-Mir-124-P3-v1_pre
Mml-Mir-124	Mml	SUCCEED	Mml-Mir-124-P3-v2_pre	Mml-Mir-124-P3-v2_pre
Mml-Mir-124	Mml	NAME	Mml-Mir-124-P1-v1_pre	Mml-Mir-124-P2-v1_pre
Mml-Mir-124	Mml	NAME	Mml-Mir-124-P1-v2_pre	Mml-Mir-124-P2-v2_pre
Mml-Mir-124	Mml	NAME	Mml-Mir-124-P2-v1_pre	Mml-Mir-124-P1-v1_pre
Mml-Mir-124	Mml	NAME	Mml-Mir-124-P2-v2_pre	Mml-Mir-124-P1-v2_pre
Mml-Mir-133	Mml	NAME	Mml-Mir-133-P1-v1_pre	Mml-Mir-133-P3-v1_pre;Mml-Mir-133-P3-v2_pre
Mml-Mir-133	Mml	NAME	Mml-Mir-133-P1-v2_pre	Mml-Mir-133-P3-v1_pre;Mml-Mir-133-P3-v2_pre
Mml-Mir-133	Mml	NAME	Mml-Mir-133-P2-v1_pre	Mml-Mir-133-P1-v1_pre;Mml-Mir-133-P1-v2_pre
Mml-Mir-133	Mml	NAME	Mml-Mir-133-P2-v2_pre	Mml-Mir-133-P1-v1_pre;Mml-Mir-133-P1-v2_pre
Mml-Mir-133	Mml	NAME	Mml-Mir-133-P3-v1_pre;Mml-Mir-133-P3-v2_pre	Mml-Mir-133-P2-v1_pre;Mml-Mir-133-P2-v2_pre
Mml-Mir-1	Mml	NAME	Mml-Mir-1-P1_pre	Mml-Mir-1-P3_pre
Mml-Mir-1	Mml	NAME	Mml-Mir-1-P2_pre	Mml-Mir-1-P1_pre
Mml-Mir-1	Mml	NAME	Mml-Mir-1-P3_pre	Mml-Mir-1-P2_pre
Mml-Mir-296	Mml	SUCCEED	Mml-Mir-296_pre	Mml-Mir-296_pre
Mml-Novel-8	Mml	SUCCEED	Mml-Novel-8_pre	Mml-Novel-8_pre
Mml-Mir-3617	Mml	SUCCEED	Mml-Mir-3617_pre	Mml-Mir-3617_pre
Mml-Mir-499	Mml	SUCCEED	Mml-Mir-499_pre	Mml-Mir-499_pre
Mml-Novel-9	Mml	SUCCEED	Mml-Novel-9_pre	Mml-Novel-9_pre
Mml-Mir-103	Mml	SUCCEED	Mml-Mir-103-P2_pre	Mml-Mir-103-P2_pre
Mml-Mir-103	Mml	NAME	Mml-Mir-103-P1_pre	Mml-Mir-103-P4_pre
Mml-Mir-103	Mml	NAME	Mml-Mir-103-P3_pre	Mml-Mir-103-P1_pre
Mml-Mir-185	Mml	SUCCEED	Mml-Mir-185_pre	Mml-Mir-185_pre
Mml-Mir-130	Mml	NAME	Mml-Mir-130-P2b_pre	Mml-Mir-130-P2b_pre
Mml-Mir-130	Mml	NAME	Mml-Mir-130-P2a_pre	Mml-Mir-130-P2a_pre
Mml-Mir-130	Mml	NAME	Mml-Mir-130-P4a_pre	Mml-Mir-130-P3b_pre
Mml-Mir-130	Mml	NAME	Mml-Mir-130-P1a_pre	Mml-Mir-130-P1c_pre
Mml-Mir-130	Mml	NAME	Mml-Mir-130-P1b_pre	Mml-Mir-130-P4a_pre
Mml-Mir-3200	Mml	SUCCEED	Mml-Mir-3200_pre	Mml-Mir-3200_pre
Mml-Mir-4766	Mml	SUCCEED	Mml-Mir-4766_pre	Mml-Mir-4766_pre
Mml-Mir-33	Mml	NAME	Mml-Mir-33-P1_pre	Mml-Mir-33-P3_pre
Mml-Mir-33	Mml	NAME	Mml-Mir-33-P2_pre	Mml-Mir-33-P1_pre
Mml-Mir-7205	Mml	SUCCEED	Mml-Mir-7205_pre	Mml-Mir-7205_pre
Mml-Mir-1249	Mml	SUCCEED	Mml-Mir-1249_pre	Mml-Mir-1249_pre
Mml-Let-7	Mml	SUCCEED	Mml-Let-7-P2a2_pre	Mml-Let-7-P2a2_pre
Mml-Let-7	Mml	SUCCEED	Mml-Let-7-P2b2_pre	Mml-Let-7-P2b2_pre
Mml-Let-7	Mml	SUCCEED	Mml-Let-7-P2c2_pre	Mml-Let-7-P2c2_pre
Mml-Let-7	Mml	SUCCEED	Mml-Let-7-P2a1_pre	Mml-Let-7-P2a1_pre
Mml-Let-7	Mml	SUCCEED	Mml-Let-7-P2b1_pre	Mml-Let-7-P2b1_pre
Mml-Let-7	Mml	SUCCEED	Mml-Let-7-P2c1_pre	Mml-Let-7-P2c1_pre
Mml-Let-7	Mml	SUCCEED	Mml-Let-7-P1b_pre	Mml-Let-7-P1b_pre
Mml-Let-7	Mml	SUCCEED	Mml-Let-7-P2c3_pre	Mml-Let-7-P2c3_pre
Mml-Let-7	Mml	SUCCEED	Mml-Let-7-P1c_pre	Mml-Let-7-P1c_pre
Mml-Let-7	Mml	SUCCEED	Mml-Let-7-P2b3_pre	Mml-Let-7-P2b3_pre
Mml-Let-7	Mml	SUCCEED	Mml-Let-7-P2a3_pre	Mml-Let-7-P2a3_pre
Mml-Let-7	Mml	NAME	Mml-Let-7-P1a_pre	Mml-Let-7-P1d_pre
Mml-Novel-7	Mml	SUCCEED	Mml-Novel-7_pre	Mml-Novel-7_pre
Mml-Novel-6	Mml	SUCCEED	Mml-Novel-6_pre	Mml-Novel-6_pre
Mml-Mir-196	Mml	NAME	Mml-Mir-196-P1_pre	Mml-Mir-196-P3_pre
Mml-Mir-196	Mml	NAME	Mml-Mir-196-P2_pre	Mml-Mir-196-P4_pre
Mml-Mir-196	Mml	NAME	Mml-Mir-196-P3_pre	Mml-Mir-196-P1_pre
Mml-Mir-615	Mml	SUCCEED	Mml-Mir-615_pre	Mml-Mir-615_pre
Mml-Mir-148	Mml	NAME	Mml-Mir-148-P3_pre	Mml-Mir-148-P4_pre
Mml-Mir-148	Mml	SUCCEED	Mml-Mir-148-P1_pre	Mml-Mir-148-P1_pre
Mml-Mir-148	Mml	NAME	Mml-Mir-148-P2_pre
Mml-Mir-148	Mml	NAME		Mml-Mir-148-P3_pre
Mml-Mir-26	Mml	NAME	Mml-Mir-26-P2_pre	Mml-Mir-26-P4_pre
Mml-Mir-26	Mml	NAME	Mml-Mir-26-P1_pre	Mml-Mir-26-P2_pre
Mml-Mir-26	Mml	NAME	Mml-Mir-26-P3_pre	Mml-Mir-26-P1_pre
Mml-Mir-3059	Mml	SUCCEED	Mml-Mir-3059_pre	Mml-Mir-3059_pre
Mml-Mir-331	Mml	SUCCEED	Mml-Mir-331_pre	Mml-Mir-331_pre
Mml-Mir-1251	Mml	SUCCEED	Mml-Mir-1251_pre	Mml-Mir-1251_pre
Mml-Mir-128	Mml	NAME	Mml-Mir-128-P1_pre	Mml-Mir-128-P2_pre
Mml-Mir-128	Mml	NAME	Mml-Mir-128-P2_pre	Mml-Mir-128-P1_pre
Mml-Mir-10	Mml	SUCCEED	Mml-Mir-10-P1b-v1_pre	Mml-Mir-10-P1b-v1_pre
Mml-Mir-10	Mml	SUCCEED	Mml-Mir-10-P1b-v2_pre	Mml-Mir-10-P1b-v2_pre
Mml-Mir-10	Mml	SUCCEED	Mml-Mir-10-P2b_pre	Mml-Mir-10-P2b_pre
Mml-Mir-10	Mml	SUCCEED	Mml-Mir-10-P3b_pre	Mml-Mir-10-P3b_pre
Mml-Mir-10	Mml	SUCCEED	Mml-Mir-10-P3c_pre	Mml-Mir-10-P3c_pre
Mml-Mir-10	Mml	NAME	Mml-Mir-10-P2c_pre	Mml-Mir-10-P2c_pre
Mml-Mir-10	Mml	NAME	Mml-Mir-10-P1a-v1_pre	Mml-Mir-10-P1c-v1_pre
Mml-Mir-10	Mml	NAME	Mml-Mir-10-P1a-v2_pre	Mml-Mir-10-P1c-v2_pre
Mml-Mir-10	Mml	NAME	Mml-Mir-10-P2a_pre	Mml-Mir-10-P2d_pre
Mml-Mir-10	Mml	NAME	Mml-Mir-10-P3a_pre	Mml-Mir-10-P3d_pre
Mml-Mir-2355	Mml	SUCCEED	Mml-Mir-2355_pre	Mml-Mir-2355_pre
Mml-Mir-375	Mml	SUCCEED	Mml-Mir-375_pre	Mml-Mir-375_pre
Mml-Mir-153	Mml	NAME	Mml-Mir-153-P1_pre	Mml-Mir-153-P2_pre
Mml-Mir-153	Mml	NAME	Mml-Mir-153-P2_pre	Mml-Mir-153-P1_pre
Mml-Mir-149	Mml	SUCCEED	Mml-Mir-149_pre	Mml-Mir-149_pre
Mml-Mir-1301	Mml	SUCCEED	Mml-Mir-1301_pre	Mml-Mir-1301_pre
Mml-Mir-217	Mml	NAME	Mml-Mir-217-v1_pre	Mml-Mir-217-v1_pre
Mml-Mir-217	Mml	SUCCEED	Mml-Mir-217-v2_pre	Mml-Mir-217-v2_pre
Mml-Mir-216	Mml	NAME	Mml-Mir-216-P1a_pre	Mml-Mir-216-P2b_pre
Mml-Mir-216	Mml	NAME	Mml-Mir-216-P1b_pre	Mml-Mir-216-P2a_pre
Mml-Novel-10	Mml	SUCCEED	Mml-Novel-10_pre	Mml-Novel-10_pre
Mml-Mir-210	Mml	SUCCEED	Mml-Mir-210_pre	Mml-Mir-210_pre
Mml-Mir-675	Mml	SUCCEED	Mml-Mir-675_pre	Mml-Mir-675_pre
Mml-Mir-483	Mml	SUCCEED	Mml-Mir-483_pre	Mml-Mir-483_pre
Mml-Mir-129	Mml	NAME	Mml-Mir-129-P2_pre	Mml-Mir-129-P1_pre
Mml-Mir-129	Mml	NAME	Mml-Mir-129-P1_pre	Mml-Mir-129-P2_pre
Mml-Mir-670	Mml	SUCCEED	Mml-Mir-670_pre	Mml-Mir-670_pre
Mml-Mir-139	Mml	SUCCEED	Mml-Mir-139_pre	Mml-Mir-139_pre
Mml-Mir-326	Mml	SUCCEED	Mml-Mir-326_pre	Mml-Mir-326_pre
Mml-Mir-28	Mml	SUCCEED	Mml-Mir-28-P3_pre	Mml-Mir-28-P3_pre
Mml-Mir-28	Mml	SUCCEED	Mml-Mir-28-P1_pre	Mml-Mir-28-P1_pre
Mml-Mir-28	Mml	NAME	Mml-Mir-28-P2_pre	Mml-Mir-28-P2_pre
Mml-Novel-11	Mml	SUCCEED	Mml-Novel-11_pre	Mml-Novel-11_pre
Mml-Novel-13	Mml	SUCCEED	Mml-Novel-13_pre	Mml-Novel-13_pre
Mml-Mir-126	Mml	NAME	Mml-Mir-126-v1_pre;Mml-Mir-126-v2_pre;Mml-Mir-126-v3_pre	Mml-Mir-126-P2-v1_pre;Mml-Mir-126-P2-v2_pre;Mml-Mir-126-P2-v3_pre
Mml-Mir-219	Mml	SUCCEED	Mml-Mir-219-P2-as_pre	Mml-Mir-219-P2-as_pre
Mml-Mir-219	Mml	SUCCEED	Mml-Mir-219-P2_pre	Mml-Mir-219-P2_pre
Mml-Mir-219	Mml	NAME	Mml-Mir-219-P1_pre	Mml-Mir-219-P3_pre
Mml-Novel-12	Mml	SUCCEED	Mml-Novel-12_pre	Mml-Novel-12_pre
Mml-Mir-455	Mml	SUCCEED	Mml-Mir-455_pre	Mml-Mir-455_pre
Mml-Mir-32	Mml	SUCCEED	Mml-Mir-32_pre	Mml-Mir-32_pre
Mml-Novel-4	Mml	SUCCEED	Mml-Novel-4_pre	Mml-Novel-4_pre
Mml-Mir-873	Mml	SUCCEED	Mml-Mir-873-v1_pre	Mml-Mir-873-v1_pre
Mml-Mir-873	Mml	SUCCEED	Mml-Mir-873-v2_pre	Mml-Mir-873-v2_pre
Mml-Mir-876	Mml	SUCCEED	Mml-Mir-876_pre	Mml-Mir-876_pre
Mml-Mir-31	Mml	SUCCEED	Mml-Mir-31_pre	Mml-Mir-31_pre
Mml-Mir-491	Mml	SUCCEED	Mml-Mir-491_pre	Mml-Mir-491_pre
Mml-Mir-204	Mml	NAME	Mml-Mir-204-P1_pre	Mml-Mir-204-P2_pre
Mml-Mir-204	Mml	NAME	Mml-Mir-204-P2_pre	Mml-Mir-204-P1_pre
Mml-Mir-7	Mml	NAME	Mml-Mir-7-P1_pre	Mml-Mir-7-P2_pre
Mml-Mir-7	Mml	NAME	Mml-Mir-7-P2_pre	Mml-Mir-7-P1_pre
Mml-Mir-7	Mml	NAME	Mml-Mir-7-P3_pre	Mml-Mir-7-P4_pre
Mml-Mir-23	Mml	SUCCEED	Mml-Mir-23-P2_pre	Mml-Mir-23-P2_pre
Mml-Mir-23	Mml	NAME	Mml-Mir-23-P1_pre
Mml-Mir-23	Mml	NAME		Mml-Mir-23-P3_pre
Mml-Mir-27	Mml	SUCCEED	Mml-Mir-27-P2_pre	Mml-Mir-27-P2_pre
Mml-Mir-27	Mml	NAME	Mml-Mir-27-P1_pre	Mml-Mir-27-P3_pre
Mml-Mir-24	Mml	SUCCEED	Mml-Mir-24-P2_pre	Mml-Mir-24-P2_pre
Mml-Mir-24	Mml	NAME	Mml-Mir-24-P1_pre	Mml-Mir-24-P3_pre
Mml-Mir-22	Mml	NAME	Mml-Mir-22-P1a_pre	Mml-Mir-22-P1b_pre
Mml-Mir-132	Mml	SUCCEED	Mml-Mir-132-P1_pre	Mml-Mir-132-P1_pre
Mml-Mir-132	Mml	SUCCEED	Mml-Mir-132-P2_pre	Mml-Mir-132-P2_pre
Mml-Mir-15	Mml	NAME	Mml-Mir-15-P2c_pre	Mml-Mir-15-P2d_pre
Mml-Mir-15	Mml	NAME	Mml-Mir-15-P1c_pre	Mml-Mir-15-P1d_pre
Mml-Mir-15	Mml	SUCCEED	Mml-Mir-15-P2a_pre	Mml-Mir-15-P2a_pre
Mml-Mir-15	Mml	SUCCEED	Mml-Mir-15-P1a_pre	Mml-Mir-15-P1a_pre
Mml-Mir-15	Mml	SUCCEED	Mml-Mir-15-P2b_pre	Mml-Mir-15-P2b_pre
Mml-Mir-15	Mml	SUCCEED	Mml-Mir-15-P1b_pre	Mml-Mir-15-P1b_pre
Mml-Mir-15	Mml	NAME	Mml-Mir-15-P1d_pre	Mml-Mir-15-P1c_pre
Mml-Mir-15	Mml	NAME	Mml-Mir-15-P2d_pre	Mml-Mir-15-P2c_pre
Mml-Mir-324	Mml	SUCCEED	Mml-Mir-324_pre	Mml-Mir-324_pre
Mml-Mir-744	Mml	SUCCEED	Mml-Mir-744_pre	Mml-Mir-744_pre
Mml-Mir-1180	Mml	SUCCEED	Mml-Mir-1180_pre	Mml-Mir-1180_pre
Mml-Mir-451	Mml	SUCCEED	Mml-Mir-451_pre	Mml-Mir-451_pre
Mml-Mir-144	Mml	NAME	Mml-Mir-144_pre	Mml-Mir-144_pre
Mml-Mir-423	Mml	SUCCEED	Mml-Mir-423_pre	Mml-Mir-423_pre
Mml-Mir-193	Mml	NAME	Mml-Mir-193-P1a_pre	Mml-Mir-193-P1b_pre
Mml-Mir-193	Mml	NAME	Mml-Mir-193-P2a_pre	Mml-Mir-193-P2b_pre
Mml-Mir-193	Mml	NAME	Mml-Mir-193-P1b_pre	Mml-Mir-193-P1a_pre
Mml-Mir-193	Mml	NAME	Mml-Mir-193-P2b_pre	Mml-Mir-193-P2a_pre
Mml-Mir-142	Mml	NAME	Mml-Mir-142-v1_pre;Mml-Mir-142-v2_pre;Mml-Mir-142-v3_pre	Mml-Mir-142-P1-v1_pre;Mml-Mir-142-P1-v2_pre;Mml-Mir-142-P1-v3_pre
Mml-Mir-142	Mml	NAME	Mml-Mir-142-v4_pre	Mml-Mir-142-P1-v4_pre
Mml-Mir-21	Mml	SUCCEED	Mml-Mir-21_pre	Mml-Mir-21_pre
Mml-Mir-4524	Mml	SUCCEED	Mml-Mir-4524_pre	Mml-Mir-4524_pre
Mml-Mir-338	Mml	NAME	Mml-Mir-338-P1_pre	Mml-Mir-338-P2_pre
Mml-Mir-338	Mml	NAME	Mml-Mir-338-P1-as_pre	Mml-Mir-338-P2-as_pre
Mml-Mir-3613	Mml	SUCCEED	Mml-Mir-3613_pre	Mml-Mir-3613_pre
Mml-Mir-17	Mml	SUCCEED	Mml-Mir-17-P1a_pre	Mml-Mir-17-P1a_pre
Mml-Mir-17	Mml	NAME	Mml-Mir-17-P2a_pre	Mml-Mir-17-P2a_pre
Mml-Mir-17	Mml	NAME	Mml-Mir-17-P1c_pre	Mml-Mir-17-P4d_pre
Mml-Mir-17	Mml	NAME	Mml-Mir-17-P1b_pre	Mml-Mir-17-P1c_pre
Mml-Mir-17	Mml	NAME	Mml-Mir-17-P2b_pre	Mml-Mir-17-P2c_pre
Mml-Mir-17	Mml	NAME	Mml-Mir-17-P3a_pre	Mml-Mir-17-P4a_pre
Mml-Mir-17	Mml	NAME	Mml-Mir-17-P3b_pre	Mml-Mir-17-P4c_pre
Mml-Mir-17	Mml	NAME	Mml-Mir-17-P3c_pre
Mml-Mir-17	Mml	NAME		Mml-Mir-17-P1d_pre
Mml-Mir-19	Mml	SUCCEED	Mml-Mir-19-P2a_pre	Mml-Mir-19-P2a_pre
Mml-Mir-19	Mml	NAME	Mml-Mir-19-P1_pre	Mml-Mir-19-P1a_pre
Mml-Mir-19	Mml	NAME	Mml-Mir-19-P2b_pre	Mml-Mir-19-P2c_pre
Mml-Mir-7170	Mml	SUCCEED	Mml-Mir-7170_pre	Mml-Mir-7170_pre
Mml-Mir-7174	Mml	SUCCEED	Mml-Mir-7174_pre	Mml-Mir-7174_pre
Mml-Mir-7172	Mml	SUCCEED	Mml-Mir-7172_pre	Mml-Mir-7172_pre
Mml-Mir-187	Mml	NAME	Mml-Mir-187_pre	Mml-Mir-187_pre
Mml-Mir-122	Mml	SUCCEED	Mml-Mir-122_pre	Mml-Mir-122_pre
Mml-Mir-330	Mml	SUCCEED	Mml-Mir-330-v1_pre	Mml-Mir-330-v1_pre
Mml-Mir-330	Mml	SUCCEED	Mml-Mir-330-v2_pre	Mml-Mir-330-v2_pre
Mml-Mir-642	Mml	SUCCEED	Mml-Mir-642_pre	Mml-Mir-642_pre
Mml-Mir-769	Mml	SUCCEED	Mml-Mir-769_pre	Mml-Mir-769_pre
Mml-Mir-150	Mml	SUCCEED	Mml-Mir-150_pre	Mml-Mir-150_pre
Mml-Novel-1	Mml	SUCCEED	Mml-Novel-1_pre	Mml-Novel-1_pre
Mml-Mir-430	Mml	SUCCEED	Mml-Mir-430-P8_pre	Mml-Mir-430-P8_pre
Mml-Mir-430	Mml	SUCCEED	Mml-Mir-430-P9e_pre	Mml-Mir-430-P9e_pre
Mml-Mir-430	Mml	SUCCEED	Mml-Mir-430-P9d_pre	Mml-Mir-430-P9d_pre
Mml-Mir-430	Mml	SUCCEED	Mml-Mir-430-P9c_pre	Mml-Mir-430-P9c_pre
Mml-Mir-430	Mml	SUCCEED	Mml-Mir-430-P49_pre	Mml-Mir-430-P49_pre
Mml-Mir-430	Mml	SUCCEED	Mml-Mir-430-P47_pre	Mml-Mir-430-P47_pre
Mml-Mir-430	Mml	NAME	Mml-Mir-430-P28_pre	Mml-Mir-430-P18_pre
Mml-Mir-430	Mml	SUCCEED	Mml-Mir-430-P44_pre	Mml-Mir-430-P44_pre
Mml-Mir-430	Mml	SUCCEED	Mml-Mir-430-P42_pre	Mml-Mir-430-P42_pre
Mml-Mir-430	Mml	SUCCEED	Mml-Mir-430-P45_pre	Mml-Mir-430-P45_pre
Mml-Mir-430	Mml	SUCCEED	Mml-Mir-430-P43_pre	Mml-Mir-430-P43_pre
Mml-Mir-430	Mml	NAME	Mml-Mir-430-P37_pre	Mml-Mir-430-P27_pre
Mml-Mir-430	Mml	SUCCEED	Mml-Mir-430-P41_pre	Mml-Mir-430-P41_pre
Mml-Mir-430	Mml	SUCCEED	Mml-Mir-430-P5_pre	Mml-Mir-430-P5_pre
Mml-Mir-430	Mml	SUCCEED	Mml-Mir-430-P6_pre	Mml-Mir-430-P6_pre
Mml-Mir-430	Mml	NAME	Mml-Mir-430-P7_pre	Mml-Mir-430-P7_pre
Mml-Mir-430	Mml	SUCCEED	Mml-Mir-430-P4_pre	Mml-Mir-430-P4_pre
Mml-Mir-430	Mml	NAME	Mml-Mir-430-P1_pre	Mml-Mir-430-P3_pre
Mml-Mir-430	Mml	NAME	Mml-Mir-430-P2_pre	Mml-Mir-430-P1_pre
Mml-Mir-430	Mml	NAME	Mml-Mir-430-P11c_pre;Mml-Mir-430-P11d_pre	Mml-Mir-430-P31c_pre;Mml-Mir-430-P31d_pre
Mml-Mir-430	Mml	NAME	Mml-Mir-430-P13_pre	Mml-Mir-430-P33_pre
Mml-Mir-430	Mml	NAME	Mml-Mir-430-P15d_pre	Mml-Mir-430-P35d_pre
Mml-Mir-430	Mml	NAME	Mml-Mir-430-P15e_pre	Mml-Mir-430-P35e_pre
Mml-Mir-430	Mml	NAME	Mml-Mir-430-P15f-v1_pre;Mml-Mir-430-P15f-v2_pre	Mml-Mir-430-P35f-v1_pre;Mml-Mir-430-P35f-v2_pre
Mml-Mir-430	Mml	NAME	Mml-Mir-430-P17_pre	Mml-Mir-430-P37_pre
Mml-Mir-430	Mml	NAME	Mml-Mir-430-P20_pre	Mml-Mir-430-P10_pre
Mml-Mir-430	Mml	NAME	Mml-Mir-430-P21a_pre	Mml-Mir-430-P11a_pre
Mml-Mir-430	Mml	NAME	Mml-Mir-430-P21b_pre	Mml-Mir-430-P11b_pre
Mml-Mir-430	Mml	NAME	Mml-Mir-430-P22_pre	Mml-Mir-430-P12_pre
Mml-Mir-430	Mml	NAME	Mml-Mir-430-P23a_pre	Mml-Mir-430-P13a1_pre;Mml-Mir-430-P13a2_pre
Mml-Mir-430	Mml	NAME	Mml-Mir-430-P23b_pre	Mml-Mir-430-P13b_pre
Mml-Mir-430	Mml	NAME	Mml-Mir-430-P23c_pre	Mml-Mir-430-P13c_pre
Mml-Mir-430	Mml	NAME	Mml-Mir-430-P24_pre	Mml-Mir-430-P14_pre
Mml-Mir-430	Mml	NAME	Mml-Mir-430-P29_pre	Mml-Mir-430-P19_pre
Mml-Mir-430	Mml	NAME	Mml-Mir-430-P31_pre	Mml-Mir-430-P21_pre
Mml-Mir-430	Mml	NAME	Mml-Mir-430-P34a1_pre;Mml-Mir-430-P34a2_pre	Mml-Mir-430-P24a1_pre;Mml-Mir-430-P24a2_pre
Mml-Mir-430	Mml	NAME	Mml-Mir-430-P34b_pre	Mml-Mir-430-P24b_pre
Mml-Mir-430	Mml	NAME	Mml-Mir-430-P36_pre	Mml-Mir-430-P26a_pre;Mml-Mir-430-P26b_pre
Mml-Mir-430	Mml	NAME	Mml-Mir-430-P38_pre	Mml-Mir-430-P28_pre
Mml-Mir-430	Mml	NAME	Mml-Mir-430-P39c_pre	Mml-Mir-430-P29c_pre
Mml-Mir-430	Mml	NAME	Mml-Mir-430-P39d_pre	Mml-Mir-430-P29d_pre
Mml-Mir-430	Mml	NAME	Mml-Mir-430-P3_pre
Mml-Mir-430	Mml	NAME		Mml-Mir-430-P2_pre
Mml-Mir-1323	Mml	SUCCEED	Mml-Mir-1323_pre	Mml-Mir-1323_pre
Mml-Mir-498	Mml	SUCCEED	Mml-Mir-498_pre	Mml-Mir-498_pre
Mml-Mir-935	Mml	SUCCEED	Mml-Mir-935-v1_pre	Mml-Mir-935-v1_pre
Mml-Mir-935	Mml	SUCCEED	Mml-Mir-935-v2_pre	Mml-Mir-935-v2_pre
Mml-Mir-6529	Mml	SUCCEED	Mml-Mir-6529_pre	Mml-Mir-6529_pre
Mml-Mir-885	Mml	SUCCEED	Mml-Mir-885_pre	Mml-Mir-885_pre
Mml-Mir-191	Mml	SUCCEED	Mml-Mir-191_pre	Mml-Mir-191_pre
Mml-Mir-425	Mml	SUCCEED	Mml-Mir-425_pre	Mml-Mir-425_pre
Mml-Mir-138	Mml	SUCCEED	Mml-Mir-138-P1_pre	Mml-Mir-138-P1_pre
Mml-Mir-138	Mml	NAME	Mml-Mir-138-P2_pre	Mml-Mir-138-P2_pre
Mml-Mir-944	Mml	SUCCEED	Mml-Mir-944_pre	Mml-Mir-944_pre
Mml-Mir-1343	Mml	REMOVE	Mml-Mir-1343_pre	null
Mml-Mir-7181	Mml	SUCCEED	Mml-Mir-7181_pre	Mml-Mir-7181_pre
Mml-Mir-328	Mml	NAME	Mml-Mir-328_pre	Mml-Mir-328_pre
Mml-Mir-140	Mml	NAME	Mml-Mir-140-v1_pre;Mml-Mir-140-v2_pre	Mml-Mir-140-P1-v1_pre;Mml-Mir-140-P1-v2_pre
Mml-Novel-14	Mml	SUCCEED	Mml-Novel-14_pre	Mml-Novel-14_pre
Mml-Mir-459	Mml	SUCCEED	Mml-Mir-459_pre	Mml-Mir-459_pre
Mml-Mir-155	Mml	SUCCEED	Mml-Mir-155_pre	Mml-Mir-155_pre
Mml-Mir-339	Mml	SUCCEED	Mml-Mir-339_pre	Mml-Mir-339_pre
Mml-Mir-589	Mml	SUCCEED	Mml-Mir-589_pre	Mml-Mir-589_pre
Mml-Mir-590	Mml	SUCCEED	Mml-Mir-590_pre	Mml-Mir-590_pre
Mml-Mir-550	Mml	NAME	Mml-Mir-550_pre	Mml-Mir-550-P2_pre
Mml-Mir-550	Mml	NEW	null	Mml-Mir-550-P1_pre
Mml-Mir-7184	Mml	SUCCEED	Mml-Mir-7184_pre	Mml-Mir-7184_pre
Mml-Mir-3146	Mml	SUCCEED	Mml-Mir-3146_pre	Mml-Mir-3146_pre
Mml-Mir-653	Mml	SUCCEED	Mml-Mir-653_pre	Mml-Mir-653_pre
Mml-Mir-489	Mml	SUCCEED	Mml-Mir-489-v2_pre	Mml-Mir-489-v2_pre
Mml-Mir-489	Mml	SUCCEED	Mml-Mir-489-v1_pre	Mml-Mir-489-v1_pre
Mml-Mir-592	Mml	SUCCEED	Mml-Mir-592_pre	Mml-Mir-592_pre
Mml-Mir-96	Mml	SUCCEED	Mml-Mir-96-P2_pre	Mml-Mir-96-P2_pre
Mml-Mir-96	Mml	SUCCEED	Mml-Mir-96-P1_pre	Mml-Mir-96-P1_pre
Mml-Mir-96	Mml	SUCCEED	Mml-Mir-96-P3-v1_pre	Mml-Mir-96-P3-v1_pre
Mml-Mir-96	Mml	SUCCEED	Mml-Mir-96-P3-v2_pre	Mml-Mir-96-P3-v2_pre
Mml-Mir-335	Mml	SUCCEED	Mml-Mir-335_pre	Mml-Mir-335_pre
Mml-Mir-490	Mml	SUCCEED	Mml-Mir-490_pre	Mml-Mir-490_pre
Mml-Mir-671	Mml	SUCCEED	Mml-Mir-671_pre	Mml-Mir-671_pre
Mml-Mir-3934	Mml	SUCCEED	Mml-Mir-3934_pre	Mml-Mir-3934_pre
Mml-Mir-3145	Mml	SUCCEED	Mml-Mir-3145_pre	Mml-Mir-3145_pre
Mml-Mir-95	Mml	SUCCEED	Mml-Mir-95-P1_pre	Mml-Mir-95-P1_pre
Mml-Mir-95	Mml	SUCCEED	Mml-Mir-95-P2_pre	Mml-Mir-95-P2_pre
Mml-Mir-95	Mml	SUCCEED	Mml-Mir-95-P3-v1_pre	Mml-Mir-95-P3-v1_pre
Mml-Mir-95	Mml	SUCCEED	Mml-Mir-95-P3-v2_pre	Mml-Mir-95-P3-v2_pre
Mml-Mir-95	Mml	SUCCEED	Mml-Mir-95-P4_pre	Mml-Mir-95-P4_pre
Mml-Mir-7189	Mml	SUCCEED	Mml-Mir-7189_pre	Mml-Mir-7189_pre
Mml-Mir-218	Mml	NAME	Mml-Mir-218-P2_pre	Mml-Mir-218-P4_pre
Mml-Mir-218	Mml	NAME	Mml-Mir-218-P1_pre	Mml-Mir-218-P2_pre
Mml-Mir-574	Mml	SUCCEED	Mml-Mir-574_pre	Mml-Mir-574_pre
Mml-Mir-576	Mml	SUCCEED	Mml-Mir-576_pre	Mml-Mir-576_pre
Mml-Mir-577	Mml	SUCCEED	Mml-Mir-577_pre	Mml-Mir-577_pre
Mml-Mir-3140	Mml	SUCCEED	Mml-Mir-3140_pre	Mml-Mir-3140_pre
Mml-Mir-887	Mml	SUCCEED	Mml-Mir-887_pre	Mml-Mir-887_pre
Mml-Mir-579	Mml	SUCCEED	Mml-Mir-579_pre	Mml-Mir-579_pre
Mml-Mir-582	Mml	NAME	Mml-Mir-582_pre	Mml-Mir-582-v1_pre;Mml-Mir-582-v2_pre
Mml-Mir-874	Mml	SUCCEED	Mml-Mir-874_pre	Mml-Mir-874_pre
Mml-Mir-584	Mml	SUCCEED	Mml-Mir-584_pre	Mml-Mir-584_pre
Mml-Mir-143	Mml	SUCCEED	Mml-Mir-143_pre	Mml-Mir-143_pre
Mml-Mir-145	Mml	SUCCEED	Mml-Mir-145_pre	Mml-Mir-145_pre
Mml-Mir-378	Mml	SUCCEED	Mml-Mir-378_pre	Mml-Mir-378_pre
Mml-Mir-146	Mml	NAME	Mml-Mir-146-P1_pre	Mml-Mir-146-P4_pre
Mml-Mir-146	Mml	NAME	Mml-Mir-146-P2_pre	Mml-Mir-146-P1_pre
Mml-Mir-1271	Mml	SUCCEED	Mml-Mir-1271_pre	Mml-Mir-1271_pre
Mml-Mir-340	Mml	SUCCEED	Mml-Mir-340_pre	Mml-Mir-340_pre
Mml-Mir-147	Mml	SUCCEED	Mml-Mir-147_pre	Mml-Mir-147_pre
Mml-Mir-628	Mml	SUCCEED	Mml-Mir-628_pre	Mml-Mir-628_pre
Mml-Mir-184	Mml	SUCCEED	Mml-Mir-184_pre	Mml-Mir-184_pre
Mml-Mir-208	Mml	NAME	Mml-Mir-208-P1_pre	Mml-Mir-208-P2_pre
Mml-Mir-208	Mml	NAME	Mml-Mir-208-P2_pre	Mml-Mir-208-P1_pre
Mml-Mir-624	Mml	SUCCEED	Mml-Mir-624_pre	Mml-Mir-624_pre
Mml-Mir-3173	Mml	SUCCEED	Mml-Mir-3173_pre	Mml-Mir-3173_pre
Mml-Mir-342	Mml	SUCCEED	Mml-Mir-342_pre	Mml-Mir-342_pre
Mml-Mir-345	Mml	SUCCEED	Mml-Mir-345_pre	Mml-Mir-345_pre
Mml-Mir-770	Mml	SUCCEED	Mml-Mir-770_pre	Mml-Mir-770_pre
Mml-Mir-493	Mml	SUCCEED	Mml-Mir-493_pre	Mml-Mir-493_pre
Mml-Mir-337	Mml	SUCCEED	Mml-Mir-337-as_pre	Mml-Mir-337-as_pre
Mml-Mir-337	Mml	SUCCEED	Mml-Mir-337-v1_pre	Mml-Mir-337-v1_pre
Mml-Mir-337	Mml	SUCCEED	Mml-Mir-337-v2_pre	Mml-Mir-337-v2_pre
Mml-Mir-431	Mml	NAME	Mml-Mir-431_pre	Mml-Mir-431_pre
Mml-Mir-433	Mml	SUCCEED	Mml-Mir-433_pre	Mml-Mir-433_pre
Mml-Mir-127	Mml	SUCCEED	Mml-Mir-127_pre	Mml-Mir-127_pre
Mml-Mir-432	Mml	SUCCEED	Mml-Mir-432_pre	Mml-Mir-432_pre
Mml-Mir-136	Mml	SUCCEED	Mml-Mir-136-v1_pre	Mml-Mir-136-v1_pre
Mml-Mir-136	Mml	SUCCEED	Mml-Mir-136-v2_pre	Mml-Mir-136-v2_pre
Mml-Mir-370	Mml	SUCCEED	Mml-Mir-370_pre	Mml-Mir-370_pre
Mml-Mir-154	Mml	SUCCEED	Mml-Mir-154-P7_pre	Mml-Mir-154-P7_pre
Mml-Mir-154	Mml	SUCCEED	Mml-Mir-154-P13_pre	Mml-Mir-154-P13_pre
Mml-Mir-154	Mml	SUCCEED	Mml-Mir-154-P2-v1_pre	Mml-Mir-154-P2-v1_pre
Mml-Mir-154	Mml	SUCCEED	Mml-Mir-154-P2-v2_pre	Mml-Mir-154-P2-v2_pre
Mml-Mir-154	Mml	SUCCEED	Mml-Mir-154-P8_pre	Mml-Mir-154-P8_pre
Mml-Mir-154	Mml	SUCCEED	Mml-Mir-154-P30_pre	Mml-Mir-154-P30_pre
Mml-Mir-154	Mml	SUCCEED	Mml-Mir-154-P3a-v1_pre	Mml-Mir-154-P3a-v1_pre
Mml-Mir-154	Mml	SUCCEED	Mml-Mir-154-P3a-v2_pre	Mml-Mir-154-P3a-v2_pre
Mml-Mir-154	Mml	SUCCEED	Mml-Mir-154-P26_pre	Mml-Mir-154-P26_pre
Mml-Mir-154	Mml	SUCCEED	Mml-Mir-154-P4a_pre	Mml-Mir-154-P4a_pre
Mml-Mir-154	Mml	SUCCEED	Mml-Mir-154-P4b_pre	Mml-Mir-154-P4b_pre
Mml-Mir-154	Mml	SUCCEED	Mml-Mir-154-P18_pre	Mml-Mir-154-P18_pre
Mml-Mir-154	Mml	SUCCEED	Mml-Mir-154-P29_pre	Mml-Mir-154-P29_pre
Mml-Mir-154	Mml	SUCCEED	Mml-Mir-154-P22_pre	Mml-Mir-154-P22_pre
Mml-Mir-154	Mml	SUCCEED	Mml-Mir-154-P19_pre	Mml-Mir-154-P19_pre
Mml-Mir-154	Mml	SUCCEED	Mml-Mir-154-P23_pre	Mml-Mir-154-P23_pre
Mml-Mir-154	Mml	SUCCEED	Mml-Mir-154-P28b_pre	Mml-Mir-154-P28b_pre
Mml-Mir-154	Mml	SUCCEED	Mml-Mir-154-P28a_pre	Mml-Mir-154-P28a_pre
Mml-Mir-154	Mml	SUCCEED	Mml-Mir-154-P9_pre	Mml-Mir-154-P9_pre
Mml-Mir-154	Mml	SUCCEED	Mml-Mir-154-P17_pre	Mml-Mir-154-P17_pre
Mml-Mir-154	Mml	SUCCEED	Mml-Mir-154-P21_pre	Mml-Mir-154-P21_pre
Mml-Mir-154	Mml	SUCCEED	Mml-Mir-154-P27_pre	Mml-Mir-154-P27_pre
Mml-Mir-154	Mml	SUCCEED	Mml-Mir-154-P24_pre	Mml-Mir-154-P24_pre
Mml-Mir-154	Mml	SUCCEED	Mml-Mir-154-P31_pre	Mml-Mir-154-P31_pre
Mml-Mir-154	Mml	SUCCEED	Mml-Mir-154-P10_pre	Mml-Mir-154-P10_pre
Mml-Mir-154	Mml	SUCCEED	Mml-Mir-154-P15_pre	Mml-Mir-154-P15_pre
Mml-Mir-154	Mml	SUCCEED	Mml-Mir-154-P3b_pre	Mml-Mir-154-P3b_pre
Mml-Mir-154	Mml	SUCCEED	Mml-Mir-154-P1_pre	Mml-Mir-154-P1_pre
Mml-Mir-154	Mml	SUCCEED	Mml-Mir-154-P20-v1_pre	Mml-Mir-154-P20-v1_pre
Mml-Mir-154	Mml	SUCCEED	Mml-Mir-154-P20-v2_pre	Mml-Mir-154-P20-v2_pre
Mml-Mir-154	Mml	SUCCEED	Mml-Mir-154-P6_pre	Mml-Mir-154-P6_pre
Mml-Mir-154	Mml	SUCCEED	Mml-Mir-154-P14_pre	Mml-Mir-154-P14_pre
Mml-Mir-154	Mml	SUCCEED	Mml-Mir-154-P5_pre	Mml-Mir-154-P5_pre
Mml-Mir-154	Mml	SUCCEED	Mml-Mir-154-P12_pre	Mml-Mir-154-P12_pre
Mml-Mir-154	Mml	SUCCEED	Mml-Mir-154-P25_pre	Mml-Mir-154-P25_pre
Mml-Mir-154	Mml	NEW	null	Mml-Mir-154-P36_pre
Mml-Mir-376	Mml	SUCCEED	Mml-Mir-376-P4_pre	Mml-Mir-376-P4_pre
Mml-Mir-376	Mml	NAME	Mml-Mir-376-P2_pre	Mml-Mir-376-P3_pre
Mml-Mir-376	Mml	SUCCEED	Mml-Mir-376-P1_pre	Mml-Mir-376-P1_pre
Mml-Mir-376	Mml	NAME	Mml-Mir-376-P3_pre	Mml-Mir-376-P2_pre
Mml-Mir-376	Mml	NEW	null	Mml-Mir-376-P5_pre
Mml-Mir-544	Mml	SUCCEED	Mml-Mir-544_pre	Mml-Mir-544_pre
Mml-Mir-134	Mml	SUCCEED	Mml-Mir-134_pre	Mml-Mir-134_pre
Mml-Mir-541	Mml	SUCCEED	Mml-Mir-541_pre	Mml-Mir-541_pre
Mml-Mir-1247	Mml	SUCCEED	Mml-Mir-1247_pre	Mml-Mir-1247_pre
Mml-Mir-203	Mml	SUCCEED	Mml-Mir-203-v1_pre	Mml-Mir-203-v1_pre
Mml-Mir-203	Mml	SUCCEED	Mml-Mir-203-v2_pre	Mml-Mir-203-v2_pre
Mml-Mir-598	Mml	SUCCEED	Mml-Mir-598_pre	Mml-Mir-598_pre
Mml-Mir-597	Mml	REMOVE	Mml-Mir-597_pre	null
Mml-Mir-383	Mml	SUCCEED	Mml-Mir-383-v1_pre	Mml-Mir-383-v1_pre
Mml-Mir-383	Mml	SUCCEED	Mml-Mir-383-v2_pre	Mml-Mir-383-v2_pre
Mml-Mir-486	Mml	NAME	Mml-Mir-486-P1_pre	Mml-Mir-486_pre
Mml-Mir-486	Mml	NAME	Mml-Mir-486-P2_pre	Mml-Mir-486-as_pre
Mml-Mir-599	Mml	SUCCEED	Mml-Mir-599_pre	Mml-Mir-599_pre
Mml-Mir-875	Mml	SUCCEED	Mml-Mir-875_pre	Mml-Mir-875_pre
Mml-Novel-5	Mml	SUCCEED	Mml-Novel-5_pre	Mml-Novel-5_pre
Mml-Mir-511	Mml	SUCCEED	Mml-Mir-511_pre	Mml-Mir-511_pre
Mml-Mir-346	Mml	SUCCEED	Mml-Mir-346_pre	Mml-Mir-346_pre
Mml-Mir-1296	Mml	SUCCEED	Mml-Mir-1296_pre	Mml-Mir-1296_pre
Mml-Mir-605	Mml	SUCCEED	Mml-Mir-605-v2_pre	Mml-Mir-605-v2_pre
Mml-Mir-605	Mml	SUCCEED	Mml-Mir-605-v1_pre	Mml-Mir-605-v1_pre
Mml-Mir-3085	Mml	SUCCEED	Mml-Mir-3085_pre	Mml-Mir-3085_pre
Mml-Mir-1307	Mml	SUCCEED	Mml-Mir-1307_pre	Mml-Mir-1307_pre
Mml-Mir-9851	Mml	SUCCEED	Mml-Mir-9851_pre	Mml-Mir-9851_pre
Mml-Mir-202	Mml	SUCCEED	Mml-Mir-202_pre	Mml-Mir-202_pre
Mml-Mir-506	Mml	SUCCEED	Mml-Mir-506-P4d_pre	Mml-Mir-506-P4d_pre
Mml-Mir-506	Mml	SUCCEED	Mml-Mir-506-P13_pre	Mml-Mir-506-P13_pre
Mml-Mir-506	Mml	SUCCEED	Mml-Mir-506-P10_pre	Mml-Mir-506-P10_pre
Mml-Mir-506	Mml	SUCCEED	Mml-Mir-506-P9_pre	Mml-Mir-506-P9_pre
Mml-Mir-506	Mml	SUCCEED	Mml-Mir-506-P11_pre	Mml-Mir-506-P11_pre
Mml-Mir-506	Mml	SUCCEED	Mml-Mir-506-P12_pre	Mml-Mir-506-P12_pre
Mml-Mir-506	Mml	SUCCEED	Mml-Mir-506-P6c1_pre	Mml-Mir-506-P6c1_pre
Mml-Mir-506	Mml	SUCCEED	Mml-Mir-506-P6a_pre	Mml-Mir-506-P6a_pre
Mml-Mir-506	Mml	SUCCEED	Mml-Mir-506-P6c2_pre	Mml-Mir-506-P6c2_pre
Mml-Mir-506	Mml	SUCCEED	Mml-Mir-506-P1_pre	Mml-Mir-506-P1_pre
Mml-Mir-506	Mml	SUCCEED	Mml-Mir-506-P2_pre	Mml-Mir-506-P2_pre
Mml-Mir-506	Mml	SUCCEED	Mml-Mir-506-P3_pre	Mml-Mir-506-P3_pre
Mml-Mir-506	Mml	SUCCEED	Mml-Mir-506-P8_pre	Mml-Mir-506-P8_pre
Mml-Mir-506	Mml	SUCCEED	Mml-Mir-506-P4f_pre	Mml-Mir-506-P4f_pre
Mml-Mir-506	Mml	SUCCEED	Mml-Mir-506-P4e_pre	Mml-Mir-506-P4e_pre
Mml-Mir-506	Mml	SUCCEED	Mml-Mir-506-P5_pre	Mml-Mir-506-P5_pre
Mml-Mir-506	Mml	SUCCEED	Mml-Mir-506-P7a_pre	Mml-Mir-506-P7a_pre
Mml-Mir-506	Mml	NAME	Mml-Mir-506-P6b_pre	Mml-Mir-506-P6b1_pre;Mml-Mir-506-P6b2_pre
Mml-Mir-506	Mml	NEW	null	Mml-Mir-506-P29_pre
Mml-Mir-651	Mml	SUCCEED	Mml-Mir-651_pre	Mml-Mir-651_pre
Mml-Novel-15	Mml	SUCCEED	Mml-Novel-15_pre	Mml-Novel-15_pre
Mml-Mir-221	Mml	NAME	Mml-Mir-221-P1_pre	Mml-Mir-221-P2a_pre
Mml-Mir-221	Mml	NAME	Mml-Mir-221-P2_pre	Mml-Mir-221-P1a_pre
Mml-Mir-188	Mml	SUCCEED	Mml-Mir-188-P2_pre	Mml-Mir-188-P2_pre
Mml-Mir-188	Mml	SUCCEED	Mml-Mir-188-P1_pre	Mml-Mir-188-P1_pre
Mml-Mir-188	Mml	SUCCEED	Mml-Mir-188-P3_pre	Mml-Mir-188-P3_pre
Mml-Mir-362	Mml	SUCCEED	Mml-Mir-362-P2-v1_pre	Mml-Mir-362-P2-v1_pre
Mml-Mir-362	Mml	SUCCEED	Mml-Mir-362-P2-v2_pre	Mml-Mir-362-P2-v2_pre
Mml-Mir-362	Mml	SUCCEED	Mml-Mir-362-P1_pre	Mml-Mir-362-P1_pre
Mml-Mir-362	Mml	SUCCEED	Mml-Mir-362-P5_pre	Mml-Mir-362-P5_pre
Mml-Mir-362	Mml	SUCCEED	Mml-Mir-362-P3_pre	Mml-Mir-362-P3_pre
Mml-Mir-362	Mml	SUCCEED	Mml-Mir-362-P4_pre	Mml-Mir-362-P4_pre
Mml-Mir-223	Mml	SUCCEED	Mml-Mir-223_pre	Mml-Mir-223_pre
Mml-Mir-676	Mml	SUCCEED	Mml-Mir-676_pre	Mml-Mir-676_pre
Mml-Mir-374	Mml	SUCCEED	Mml-Mir-374-P2_pre	Mml-Mir-374-P2_pre
Mml-Mir-374	Mml	SUCCEED	Mml-Mir-374-P1_pre	Mml-Mir-374-P1_pre
Mml-Mir-325	Mml	SUCCEED	Mml-Mir-325_pre	Mml-Mir-325_pre
Mml-Mir-361	Mml	SUCCEED	Mml-Mir-361-v1_pre	Mml-Mir-361-v1_pre
Mml-Mir-361	Mml	SUCCEED	Mml-Mir-361-v2_pre	Mml-Mir-361-v2_pre
Mml-Mir-652	Mml	SUCCEED	Mml-Mir-652_pre	Mml-Mir-652_pre
Mml-Mir-1298	Mml	SUCCEED	Mml-Mir-1298_pre	Mml-Mir-1298_pre
Mml-Mir-1911	Mml	SUCCEED	Mml-Mir-1911_pre	Mml-Mir-1911_pre
Mml-Mir-448	Mml	SUCCEED	Mml-Mir-448_pre	Mml-Mir-448_pre
Mml-Mir-1277	Mml	SUCCEED	Mml-Mir-1277_pre	Mml-Mir-1277_pre
Mml-Mir-7208	Mml	SUCCEED	Mml-Mir-7208_pre	Mml-Mir-7208_pre
Mml-Mir-450	Mml	SUCCEED	Mml-Mir-450-P3_pre	Mml-Mir-450-P3_pre
Mml-Mir-450	Mml	NAME	Mml-Mir-450-P1_pre	Mml-Mir-450-P2_pre
Mml-Mir-450	Mml	NAME	Mml-Mir-450-P2_pre	Mml-Mir-450-P1_pre
Mml-Mir-542	Mml	SUCCEED	Mml-Mir-542-v1_pre	Mml-Mir-542-v1_pre
Mml-Mir-542	Mml	SUCCEED	Mml-Mir-542-v2_pre	Mml-Mir-542-v2_pre
Mml-Mir-934	Mml	SUCCEED	Mml-Mir-934_pre	Mml-Mir-934_pre
Mml-Mir-504	Mml	SUCCEED	Mml-Mir-504-v1_pre	Mml-Mir-504-v1_pre
Mml-Mir-504	Mml	SUCCEED	Mml-Mir-504-v2_pre	Mml-Mir-504-v2_pre
Mml-Mir-505	Mml	SUCCEED	Mml-Mir-505-v1_pre	Mml-Mir-505-v1_pre
Mml-Mir-505	Mml	SUCCEED	Mml-Mir-505-v2_pre	Mml-Mir-505-v2_pre
Mml-Mir-2114	Mml	SUCCEED	Mml-Mir-2114_pre	Mml-Mir-2114_pre
Mml-Mir-224	Mml	SUCCEED	Mml-Mir-224_pre	Mml-Mir-224_pre
Mml-Mir-452	Mml	SUCCEED	Mml-Mir-452-v1_pre	Mml-Mir-452-v1_pre
Mml-Mir-452	Mml	SUCCEED	Mml-Mir-452-v2_pre	Mml-Mir-452-v2_pre
Mml-Mir-105	Mml	NAME	Mml-Mir-105-P1_pre	Mml-Mir-105-P2_pre
Mml-Mir-105	Mml	NAME	Mml-Mir-105-P2_pre	Mml-Mir-105-P1_pre
Mml-Mir-320	Mml	NEW	null	Mml-Mir-320-P2a_pre
Mml-Mir-320	Mml	NEW	null	Mml-Mir-320-P2b_pre
Mml-Mir-320	Mml	NEW	null	Mml-Mir-320-P3_pre
Mml-Mir-320	Mml	NEW	null	Mml-Mir-320-P4_pre
Mml-Mir-320	Mml	NEW	null	Mml-Mir-320-P1_pre
Mml-Mir-1306	Mml	NEW	null	Mml-Mir-1306_pre
Mml-Mir-877	Mml	NEW	null	Mml-Mir-877_pre
Mml-Mir-6715	Mml	NEW	null	Mml-Mir-6715_pre
Mml-Mir-1912	Mml	NEW	null	Mml-Mir-1912_pre

## Sheet: Mmu
miRfamily	species	update	oldID	newID
Mmu-Mir-1	Mmu	NAME	Mmu-Mir-1-P3_pre	Mmu-Mir-1-P2_pre
Mmu-Mir-1	Mmu	NAME	Mmu-Mir-1-P1_pre	Mmu-Mir-1-P3_pre
Mmu-Mir-1	Mmu	NAME	Mmu-Mir-1-P2_pre	Mmu-Mir-1-P1_pre
Mmu-Mir-133	Mmu	NAME	Mmu-Mir-133-P3-v1_pre	Mmu-Mir-133-P2-v1_pre;Mmu-Mir-133-P2-v2_pre
Mmu-Mir-133	Mmu	NAME	Mmu-Mir-133-P3-v2_pre	Mmu-Mir-133-P2-v1_pre;Mmu-Mir-133-P2-v2_pre
Mmu-Mir-133	Mmu	NAME	Mmu-Mir-133-P1-v1_pre	Mmu-Mir-133-P3-v1_pre;Mmu-Mir-133-P3-v2_pre
Mmu-Mir-133	Mmu	NAME	Mmu-Mir-133-P1-v2_pre	Mmu-Mir-133-P3-v1_pre;Mmu-Mir-133-P3-v2_pre
Mmu-Mir-133	Mmu	NAME	Mmu-Mir-133-P2-v1_pre;Mmu-Mir-133-P2-v2_pre	Mmu-Mir-133-P1-v1_pre;Mmu-Mir-133-P1-v2_pre
Mmu-Mir-30	Mmu	NAME	Mmu-Mir-30-P1a_pre	Mmu-Mir-30-P1b_pre
Mmu-Mir-30	Mmu	NAME	Mmu-Mir-30-P2a_pre	Mmu-Mir-30-P2b_pre
Mmu-Mir-30	Mmu	NAME	Mmu-Mir-30-P1b_pre	Mmu-Mir-30-P1d_pre
Mmu-Mir-30	Mmu	NAME	Mmu-Mir-30-P1c_pre	Mmu-Mir-30-P1a_pre
Mmu-Mir-30	Mmu	NAME	Mmu-Mir-30-P2b_pre	Mmu-Mir-30-P2d_pre
Mmu-Mir-30	Mmu	NAME	Mmu-Mir-30-P2c_pre	Mmu-Mir-30-P2a_pre
Mmu-Mir-26	Mmu	NAME	Mmu-Mir-26-P1_pre	Mmu-Mir-26-P2_pre
Mmu-Mir-26	Mmu	NAME	Mmu-Mir-26-P2_pre	Mmu-Mir-26-P4_pre
Mmu-Mir-26	Mmu	NAME	Mmu-Mir-26-P3_pre	Mmu-Mir-26-P1_pre
Mmu-Mir-375	Mmu	SUCCEED	Mmu-Mir-375_pre	Mmu-Mir-375_pre
Mmu-Mir-149	Mmu	SUCCEED	Mmu-Mir-149_pre	Mmu-Mir-149_pre
Mmu-Mir-128	Mmu	NAME	Mmu-Mir-128-P1_pre	Mmu-Mir-128-P2_pre
Mmu-Mir-128	Mmu	NAME	Mmu-Mir-128-P2_pre	Mmu-Mir-128-P1_pre
Mmu-Mir-135	Mmu	SUCCEED	Mmu-Mir-135-P2_pre	Mmu-Mir-135-P2_pre
Mmu-Mir-135	Mmu	SUCCEED	Mmu-Mir-135-P1_pre	Mmu-Mir-135-P1_pre
Mmu-Mir-135	Mmu	NAME	Mmu-Mir-135-P3_pre	Mmu-Mir-135-P4_pre
Mmu-Mir-181	Mmu	SUCCEED	Mmu-Mir-181-P1a_pre	Mmu-Mir-181-P1a_pre
Mmu-Mir-181	Mmu	SUCCEED	Mmu-Mir-181-P2a_pre	Mmu-Mir-181-P2a_pre
Mmu-Mir-181	Mmu	SUCCEED	Mmu-Mir-181-P1b_pre	Mmu-Mir-181-P1b_pre
Mmu-Mir-181	Mmu	SUCCEED	Mmu-Mir-181-P2b_pre	Mmu-Mir-181-P2b_pre
Mmu-Mir-181	Mmu	SUCCEED	Mmu-Mir-181-P2c_pre	Mmu-Mir-181-P2c_pre
Mmu-Mir-181	Mmu	SUCCEED	Mmu-Mir-181-P1c_pre	Mmu-Mir-181-P1c_pre
Mmu-Mir-488	Mmu	SUCCEED	Mmu-Mir-488_pre	Mmu-Mir-488_pre
Mmu-Mir-199	Mmu	NAME	Mmu-Mir-199-P3-v1_pre	Mmu-Mir-199-P1-v1_pre;Mmu-Mir-199-P1-v2_pre;Mmu-Mir-199-P1-v3_pre
Mmu-Mir-199	Mmu	NAME	Mmu-Mir-199-P3-v2_pre	Mmu-Mir-199-P1-v1_pre;Mmu-Mir-199-P1-v2_pre;Mmu-Mir-199-P1-v3_pre
Mmu-Mir-199	Mmu	NAME	Mmu-Mir-199-P3-v3_pre	Mmu-Mir-199-P1-v1_pre;Mmu-Mir-199-P1-v2_pre;Mmu-Mir-199-P1-v3_pre
Mmu-Mir-199	Mmu	NAME	Mmu-Mir-199-P2-v1_pre	Mmu-Mir-199-P3-v1_pre;Mmu-Mir-199-P3-v2_pre;Mmu-Mir-199-P3-v3_pre
Mmu-Mir-199	Mmu	NAME	Mmu-Mir-199-P2-v2_pre	Mmu-Mir-199-P3-v1_pre;Mmu-Mir-199-P3-v2_pre;Mmu-Mir-199-P3-v3_pre
Mmu-Mir-199	Mmu	NAME	Mmu-Mir-199-P2-v3_pre	Mmu-Mir-199-P3-v1_pre;Mmu-Mir-199-P3-v2_pre;Mmu-Mir-199-P3-v3_pre
Mmu-Mir-199	Mmu	NAME	Mmu-Mir-199-P1-v1_pre;Mmu-Mir-199-P1-v2_pre;Mmu-Mir-199-P1-v3_pre	Mmu-Mir-199-P2-v1_pre;Mmu-Mir-199-P2-v2_pre;Mmu-Mir-199-P2-v3_pre
Mmu-Mir-214	Mmu	SUCCEED	Mmu-Mir-214-v1_pre	Mmu-Mir-214-v1_pre
Mmu-Mir-214	Mmu	SUCCEED	Mmu-Mir-214-v2_pre	Mmu-Mir-214-v2_pre
Mmu-Mir-350	Mmu	NAME	Mmu-Mir-350_pre	Mmu-Mir-350_pre
Mmu-Mir-1981	Mmu	REMOVE	Mmu-Mir-1981_pre	null
Mmu-Mir-194	Mmu	NAME	Mmu-Mir-194-P2_pre	Mmu-Mir-194-P1_pre
Mmu-Mir-194	Mmu	NAME	Mmu-Mir-194-P1_pre	Mmu-Mir-194-P2_pre
Mmu-Mir-192	Mmu	NAME	Mmu-Mir-192-P2_pre	Mmu-Mir-192-P1_pre
Mmu-Mir-192	Mmu	NAME	Mmu-Mir-192-P1_pre	Mmu-Mir-192-P2_pre
Mmu-Mir-205	Mmu	NAME	Mmu-Mir-205-P1_pre	Mmu-Mir-205-P4_pre
Mmu-Mir-29	Mmu	NAME	Mmu-Mir-29-P1a_pre	Mmu-Mir-29-P2b_pre
Mmu-Mir-29	Mmu	NAME	Mmu-Mir-29-P1b_pre	Mmu-Mir-29-P1b-v1_pre;Mmu-Mir-29-P1b-v2_pre
Mmu-Mir-29	Mmu	NAME	Mmu-Mir-29-P2b_pre;Mmu-Mir-29-P2a_pre	Mmu-Mir-29-P2d_pre
Mmu-Mir-29	Mmu	NAME		Mmu-Mir-29-P1d-v1_pre;Mmu-Mir-29-P1d-v2_pre
Mmu-Mir-1929	Mmu	SUCCEED	Mmu-Mir-1929_pre	Mmu-Mir-1929_pre
Mmu-Mir-1930	Mmu	SUCCEED	Mmu-Mir-1930_pre	Mmu-Mir-1930_pre
Mmu-Mir-3057	Mmu	SUCCEED	Mmu-Mir-3057_pre	Mmu-Mir-3057_pre
Mmu-Mir-1251	Mmu	SUCCEED	Mmu-Mir-1251_pre	Mmu-Mir-1251_pre
Mmu-Mir-331	Mmu	SUCCEED	Mmu-Mir-331_pre	Mmu-Mir-331_pre
Mmu-Mir-7211	Mmu	SUCCEED	Mmu-Mir-7211_pre	Mmu-Mir-7211_pre
Mmu-Mir-3058	Mmu	SUCCEED	Mmu-Mir-3058_pre	Mmu-Mir-3058_pre
Mmu-Mir-3059	Mmu	SUCCEED	Mmu-Mir-3059_pre	Mmu-Mir-3059_pre
Mmu-Let-7	Mmu	SUCCEED	Mmu-Let-7-P2c2_pre	Mmu-Let-7-P2c2_pre
Mmu-Let-7	Mmu	SUCCEED	Mmu-Let-7-P2c1_pre	Mmu-Let-7-P2c1_pre
Mmu-Let-7	Mmu	SUCCEED	Mmu-Let-7-P2b1_pre	Mmu-Let-7-P2b1_pre
Mmu-Let-7	Mmu	SUCCEED	Mmu-Let-7-P2a1_pre	Mmu-Let-7-P2a1_pre
Mmu-Let-7	Mmu	SUCCEED	Mmu-Let-7-P2a2_pre	Mmu-Let-7-P2a2_pre
Mmu-Let-7	Mmu	SUCCEED	Mmu-Let-7-P2b2_pre	Mmu-Let-7-P2b2_pre
Mmu-Let-7	Mmu	SUCCEED	Mmu-Let-7-P1c_pre	Mmu-Let-7-P1c_pre
Mmu-Let-7	Mmu	SUCCEED	Mmu-Let-7-P1b_pre	Mmu-Let-7-P1b_pre
Mmu-Let-7	Mmu	SUCCEED	Mmu-Let-7-P2c3_pre	Mmu-Let-7-P2c3_pre
Mmu-Let-7	Mmu	SUCCEED	Mmu-Let-7-P2a3_pre	Mmu-Let-7-P2a3_pre
Mmu-Let-7	Mmu	SUCCEED	Mmu-Let-7-P2b3_pre	Mmu-Let-7-P2b3_pre
Mmu-Let-7	Mmu	NAME	Mmu-Let-7-P1a_pre	Mmu-Let-7-P1d_pre
Mmu-Mir-3060	Mmu	SUCCEED	Mmu-Mir-3060_pre	Mmu-Mir-3060_pre
Mmu-Mir-1933	Mmu	SUCCEED	Mmu-Mir-1933_pre	Mmu-Mir-1933_pre
Mmu-Mir-216	Mmu	NAME	Mmu-Mir-216-P1a_pre	Mmu-Mir-216-P2b_pre
Mmu-Mir-216	Mmu	NAME	Mmu-Mir-216-P1b_pre	Mmu-Mir-216-P2a_pre
Mmu-Mir-217	Mmu	SUCCEED	Mmu-Mir-217-v2_pre	Mmu-Mir-217-v2_pre
Mmu-Mir-217	Mmu	SUCCEED	Mmu-Mir-217-v1_pre	Mmu-Mir-217-v1_pre
Mmu-Mir-218	Mmu	NAME	Mmu-Mir-218-P2_pre	Mmu-Mir-218-P4_pre
Mmu-Mir-218	Mmu	NAME	Mmu-Mir-218-P1_pre	Mmu-Mir-218-P2_pre
Mmu-Mir-103	Mmu	NAME	Mmu-Mir-103-P1_pre	Mmu-Mir-103-P4_pre
Mmu-Mir-103	Mmu	SUCCEED	Mmu-Mir-103-P2_pre	Mmu-Mir-103-P2_pre
Mmu-Mir-103	Mmu	NAME	Mmu-Mir-103-P3_pre	Mmu-Mir-103-P1_pre
Mmu-Mir-146	Mmu	NAME	Mmu-Mir-146-P1_pre	Mmu-Mir-146-P4_pre
Mmu-Mir-146	Mmu	NAME	Mmu-Mir-146-P2_pre	Mmu-Mir-146-P1_pre
Mmu-Mir-340	Mmu	SUCCEED	Mmu-Mir-340_pre	Mmu-Mir-340_pre
Mmu-Mir-3061	Mmu	SUCCEED	Mmu-Mir-3061_pre	Mmu-Mir-3061_pre
Mmu-Mir-744	Mmu	SUCCEED	Mmu-Mir-744_pre	Mmu-Mir-744_pre
Mmu-Mir-1934	Mmu	SUCCEED	Mmu-Mir-1934_pre	Mmu-Mir-1934_pre
Mmu-Mir-324	Mmu	SUCCEED	Mmu-Mir-324_pre	Mmu-Mir-324_pre
Mmu-Mir-15	Mmu	NAME	Mmu-Mir-15-P2c_pre	Mmu-Mir-15-P2d_pre
Mmu-Mir-15	Mmu	SUCCEED	Mmu-Mir-15-P2a_pre	Mmu-Mir-15-P2a_pre
Mmu-Mir-15	Mmu	SUCCEED	Mmu-Mir-15-P1a_pre	Mmu-Mir-15-P1a_pre
Mmu-Mir-15	Mmu	SUCCEED	Mmu-Mir-15-P1b_pre	Mmu-Mir-15-P1b_pre
Mmu-Mir-15	Mmu	SUCCEED	Mmu-Mir-15-P2b_pre	Mmu-Mir-15-P2b_pre
Mmu-Mir-15	Mmu	NAME	Mmu-Mir-15-P1c_pre	Mmu-Mir-15-P1c-v3_pre;Mmu-Mir-15-P1c-v2_pre;Mmu-Mir-15-P1c-v1_pre
Mmu-Mir-15	Mmu	NAME	Mmu-Mir-15-P1d-v3_pre;Mmu-Mir-15-P1d-v2_pre;Mmu-Mir-15-P1d-v1_pre	Mmu-Mir-15-P1d_pre
Mmu-Mir-15	Mmu	NAME	Mmu-Mir-15-P2d_pre	Mmu-Mir-15-P2c_pre
Mmu-Mir-132	Mmu	SUCCEED	Mmu-Mir-132-P2_pre	Mmu-Mir-132-P2_pre
Mmu-Mir-132	Mmu	SUCCEED	Mmu-Mir-132-P1_pre	Mmu-Mir-132-P1_pre
Mmu-Mir-22	Mmu	NAME	Mmu-Mir-22-P1a_pre	Mmu-Mir-22-P1b_pre
Mmu-Mir-423	Mmu	SUCCEED	Mmu-Mir-423_pre	Mmu-Mir-423_pre
Mmu-Mir-144	Mmu	NAME	Mmu-Mir-144_pre	Mmu-Mir-144-v1_pre;Mmu-Mir-144-v2_pre
Mmu-Mir-451	Mmu	SUCCEED	Mmu-Mir-451_pre	Mmu-Mir-451_pre
Mmu-Mir-193	Mmu	NAME	Mmu-Mir-193-P1a_pre	Mmu-Mir-193-P1b_pre
Mmu-Mir-193	Mmu	NAME	Mmu-Mir-193-P2a_pre	Mmu-Mir-193-P2b_pre
Mmu-Mir-193	Mmu	NAME	Mmu-Mir-193-P1b_pre	Mmu-Mir-193-P1a_pre
Mmu-Mir-193	Mmu	NAME	Mmu-Mir-193-P2b_pre	Mmu-Mir-193-P2a_pre
Mmu-Mir-21	Mmu	SUCCEED	Mmu-Mir-21_pre	Mmu-Mir-21_pre
Mmu-Mir-130	Mmu	NAME	Mmu-Mir-130-P2a_pre	Mmu-Mir-130-P2a_pre
Mmu-Mir-130	Mmu	NAME	Mmu-Mir-130-P2b_pre	Mmu-Mir-130-P2b_pre
Mmu-Mir-130	Mmu	NAME	Mmu-Mir-130-P1a_pre	Mmu-Mir-130-P1c_pre
Mmu-Mir-130	Mmu	NAME	Mmu-Mir-130-P1b_pre	Mmu-Mir-130-P4a_pre
Mmu-Mir-142	Mmu	NAME	Mmu-Mir-142-v1_pre;Mmu-Mir-142-v2_pre;Mmu-Mir-142-v3_pre	Mmu-Mir-142-P1-v1_pre;Mmu-Mir-142-P1-v2_pre;Mmu-Mir-142-P1-v3_pre
Mmu-Mir-142	Mmu	NAME	Mmu-Mir-142-v4_pre	Mmu-Mir-142-P1-v4_pre
Mmu-Mir-196	Mmu	NAME	Mmu-Mir-196-P1_pre	Mmu-Mir-196-P3_pre
Mmu-Mir-196	Mmu	NAME	Mmu-Mir-196-P2_pre	Mmu-Mir-196-P4_pre
Mmu-Mir-196	Mmu	NAME	Mmu-Mir-196-P3_pre	Mmu-Mir-196-P1_pre
Mmu-Mir-10	Mmu	NAME	Mmu-Mir-10-P2c_pre	Mmu-Mir-10-P2c_pre
Mmu-Mir-10	Mmu	SUCCEED	Mmu-Mir-10-P3c_pre	Mmu-Mir-10-P3c_pre
Mmu-Mir-10	Mmu	SUCCEED	Mmu-Mir-10-P2b_pre	Mmu-Mir-10-P2b_pre
Mmu-Mir-10	Mmu	SUCCEED	Mmu-Mir-10-P3b_pre	Mmu-Mir-10-P3b_pre
Mmu-Mir-10	Mmu	SUCCEED	Mmu-Mir-10-P1b-v1_pre	Mmu-Mir-10-P1b-v1_pre
Mmu-Mir-10	Mmu	SUCCEED	Mmu-Mir-10-P1b-v2_pre	Mmu-Mir-10-P1b-v2_pre
Mmu-Mir-10	Mmu	NAME	Mmu-Mir-10-P1a-v1_pre	Mmu-Mir-10-P1c-v1_pre
Mmu-Mir-10	Mmu	NAME	Mmu-Mir-10-P1a-v2_pre	Mmu-Mir-10-P1c-v2_pre
Mmu-Mir-10	Mmu	NAME	Mmu-Mir-10-P2a_pre	Mmu-Mir-10-P2d_pre
Mmu-Mir-10	Mmu	NAME	Mmu-Mir-10-P3a_pre	Mmu-Mir-10-P3d_pre
Mmu-Mir-148	Mmu	NAME	Mmu-Mir-148-P3_pre	Mmu-Mir-148-P4_pre
Mmu-Mir-148	Mmu	SUCCEED	Mmu-Mir-148-P1_pre	Mmu-Mir-148-P1_pre
Mmu-Mir-148	Mmu	NAME	Mmu-Mir-148-P2_pre
Mmu-Mir-148	Mmu	NAME		Mmu-Mir-148-P3_pre
Mmu-Mir-5621	Mmu	SUCCEED	Mmu-Mir-5621_pre	Mmu-Mir-5621_pre
Mmu-Mir-338	Mmu	NAME	Mmu-Mir-338-P1_pre	Mmu-Mir-338-P2_pre
Mmu-Mir-338	Mmu	NAME	Mmu-Mir-338-P1-as_pre	Mmu-Mir-338-P2-as_pre
Mmu-Mir-3066	Mmu	SUCCEED	Mmu-Mir-3066_pre	Mmu-Mir-3066_pre
Mmu-Mir-3067	Mmu	SUCCEED	Mmu-Mir-3067_pre	Mmu-Mir-3067_pre
Mmu-Mir-3068	Mmu	SUCCEED	Mmu-Mir-3068_pre	Mmu-Mir-3068_pre
Mmu-Mir-342	Mmu	SUCCEED	Mmu-Mir-342_pre	Mmu-Mir-342_pre
Mmu-Mir-345	Mmu	SUCCEED	Mmu-Mir-345_pre	Mmu-Mir-345_pre
Mmu-Mir-770	Mmu	SUCCEED	Mmu-Mir-770_pre	Mmu-Mir-770_pre
Mmu-Mir-673	Mmu	SUCCEED	Mmu-Mir-673_pre	Mmu-Mir-673_pre
Mmu-Mir-493	Mmu	SUCCEED	Mmu-Mir-493_pre	Mmu-Mir-493_pre
Mmu-Mir-337	Mmu	SUCCEED	Mmu-Mir-337-as_pre	Mmu-Mir-337-as_pre
Mmu-Mir-337	Mmu	SUCCEED	Mmu-Mir-337_pre	Mmu-Mir-337_pre
Mmu-Mir-540	Mmu	SUCCEED	Mmu-Mir-540_pre	Mmu-Mir-540_pre
Mmu-Mir-431	Mmu	NAME	Mmu-Mir-431_pre	Mmu-Mir-431_pre
Mmu-Mir-433	Mmu	SUCCEED	Mmu-Mir-433_pre	Mmu-Mir-433_pre
Mmu-Mir-127	Mmu	SUCCEED	Mmu-Mir-127_pre	Mmu-Mir-127_pre
Mmu-Mir-136	Mmu	SUCCEED	Mmu-Mir-136-v1_pre	Mmu-Mir-136-v1_pre
Mmu-Mir-136	Mmu	SUCCEED	Mmu-Mir-136-v2_pre	Mmu-Mir-136-v2_pre
Mmu-Mir-370	Mmu	SUCCEED	Mmu-Mir-370_pre	Mmu-Mir-370_pre
Mmu-Mir-154	Mmu	SUCCEED	Mmu-Mir-154-P7_pre	Mmu-Mir-154-P7_pre
Mmu-Mir-154	Mmu	SUCCEED	Mmu-Mir-154-P13_pre	Mmu-Mir-154-P13_pre
Mmu-Mir-154	Mmu	SUCCEED	Mmu-Mir-154-P2-v1_pre	Mmu-Mir-154-P2-v1_pre
Mmu-Mir-154	Mmu	SUCCEED	Mmu-Mir-154-P2-v2_pre	Mmu-Mir-154-P2-v2_pre
Mmu-Mir-154	Mmu	SUCCEED	Mmu-Mir-154-P8_pre	Mmu-Mir-154-P8_pre
Mmu-Mir-154	Mmu	SUCCEED	Mmu-Mir-154-P30_pre	Mmu-Mir-154-P30_pre
Mmu-Mir-154	Mmu	SUCCEED	Mmu-Mir-154-P3a-v1_pre	Mmu-Mir-154-P3a-v1_pre
Mmu-Mir-154	Mmu	SUCCEED	Mmu-Mir-154-P3a-v2_pre	Mmu-Mir-154-P3a-v2_pre
Mmu-Mir-154	Mmu	SUCCEED	Mmu-Mir-154-P26_pre	Mmu-Mir-154-P26_pre
Mmu-Mir-154	Mmu	SUCCEED	Mmu-Mir-154-P18_pre	Mmu-Mir-154-P18_pre
Mmu-Mir-154	Mmu	SUCCEED	Mmu-Mir-154-P29-v1_pre	Mmu-Mir-154-P29-v1_pre
Mmu-Mir-154	Mmu	SUCCEED	Mmu-Mir-154-P29-v2_pre	Mmu-Mir-154-P29-v2_pre
Mmu-Mir-154	Mmu	SUCCEED	Mmu-Mir-154-P22_pre	Mmu-Mir-154-P22_pre
Mmu-Mir-154	Mmu	SUCCEED	Mmu-Mir-154-P19_pre	Mmu-Mir-154-P19_pre
Mmu-Mir-154	Mmu	SUCCEED	Mmu-Mir-154-P34_pre	Mmu-Mir-154-P34_pre
Mmu-Mir-154	Mmu	SUCCEED	Mmu-Mir-154-P9_pre	Mmu-Mir-154-P9_pre
Mmu-Mir-154	Mmu	SUCCEED	Mmu-Mir-154-P17_pre	Mmu-Mir-154-P17_pre
Mmu-Mir-154	Mmu	SUCCEED	Mmu-Mir-154-P21_pre	Mmu-Mir-154-P21_pre
Mmu-Mir-154	Mmu	SUCCEED	Mmu-Mir-154-P10_pre	Mmu-Mir-154-P10_pre
Mmu-Mir-154	Mmu	SUCCEED	Mmu-Mir-154-P15_pre	Mmu-Mir-154-P15_pre
Mmu-Mir-154	Mmu	SUCCEED	Mmu-Mir-154-P1_pre	Mmu-Mir-154-P1_pre
Mmu-Mir-154	Mmu	SUCCEED	Mmu-Mir-154-P20-v1_pre	Mmu-Mir-154-P20-v1_pre
Mmu-Mir-154	Mmu	SUCCEED	Mmu-Mir-154-P20-v2_pre	Mmu-Mir-154-P20-v2_pre
Mmu-Mir-154	Mmu	SUCCEED	Mmu-Mir-154-P6_pre	Mmu-Mir-154-P6_pre
Mmu-Mir-154	Mmu	SUCCEED	Mmu-Mir-154-P36_pre	Mmu-Mir-154-P36_pre
Mmu-Mir-154	Mmu	SUCCEED	Mmu-Mir-154-P14_pre	Mmu-Mir-154-P14_pre
Mmu-Mir-154	Mmu	SUCCEED	Mmu-Mir-154-P5_pre	Mmu-Mir-154-P5_pre
Mmu-Mir-154	Mmu	SUCCEED	Mmu-Mir-154-P12_pre	Mmu-Mir-154-P12_pre
Mmu-Mir-154	Mmu	NAME	Mmu-Mir-154-P4_pre	Mmu-Mir-154-P4-o1_pre
Mmu-Mir-666	Mmu	SUCCEED	Mmu-Mir-666_pre	Mmu-Mir-666_pre
Mmu-Mir-667	Mmu	SUCCEED	Mmu-Mir-667_pre	Mmu-Mir-667_pre
Mmu-Mir-376	Mmu	SUCCEED	Mmu-Mir-376-P4_pre	Mmu-Mir-376-P4_pre
Mmu-Mir-376	Mmu	SUCCEED	Mmu-Mir-376-P1_pre	Mmu-Mir-376-P1_pre
Mmu-Mir-376	Mmu	NAME	Mmu-Mir-376-P3_pre	Mmu-Mir-376-P2_pre
Mmu-Mir-544	Mmu	SUCCEED	Mmu-Mir-544_pre	Mmu-Mir-544_pre
Mmu-Mir-134	Mmu	NAME	Mmu-Mir-134_pre	Mmu-Mir-134_pre
Mmu-Mir-541	Mmu	SUCCEED	Mmu-Mir-541_pre	Mmu-Mir-541_pre
Mmu-Mir-3072	Mmu	SUCCEED	Mmu-Mir-3072_pre	Mmu-Mir-3072_pre
Mmu-Mir-1247	Mmu	SUCCEED	Mmu-Mir-1247_pre	Mmu-Mir-1247_pre
Mmu-Mir-3073	Mmu	SUCCEED	Mmu-Mir-3073-as_pre	Mmu-Mir-3073-as_pre
Mmu-Mir-3073	Mmu	SUCCEED	Mmu-Mir-3073_pre	Mmu-Mir-3073_pre
Mmu-Mir-203	Mmu	SUCCEED	Mmu-Mir-203-v1_pre	Mmu-Mir-203-v1_pre
Mmu-Mir-203	Mmu	SUCCEED	Mmu-Mir-203-v2_pre	Mmu-Mir-203-v2_pre
Mmu-Mir-153	Mmu	NAME	Mmu-Mir-153-P2_pre	Mmu-Mir-153-P1_pre
Mmu-Mir-1271	Mmu	SUCCEED	Mmu-Mir-1271_pre	Mmu-Mir-1271_pre
Mmu-Mir-874	Mmu	SUCCEED	Mmu-Mir-874_pre	Mmu-Mir-874_pre
Mmu-Mir-7	Mmu	NAME	Mmu-Mir-7-P1_pre	Mmu-Mir-7-P2_pre
Mmu-Mir-7	Mmu	NAME	Mmu-Mir-7-P2_pre	Mmu-Mir-7-P1_pre
Mmu-Mir-7	Mmu	NAME	Mmu-Mir-7-P3_pre	Mmu-Mir-7-P4_pre
Mmu-Mir-23	Mmu	SUCCEED	Mmu-Mir-23-P2_pre	Mmu-Mir-23-P2_pre
Mmu-Mir-23	Mmu	NAME	Mmu-Mir-23-P1_pre
Mmu-Mir-23	Mmu	NAME		Mmu-Mir-23-P3_pre
Mmu-Mir-27	Mmu	SUCCEED	Mmu-Mir-27-P2_pre	Mmu-Mir-27-P2_pre
Mmu-Mir-27	Mmu	NAME	Mmu-Mir-27-P1_pre	Mmu-Mir-27-P3_pre
Mmu-Mir-24	Mmu	SUCCEED	Mmu-Mir-24-P2_pre	Mmu-Mir-24-P2_pre
Mmu-Mir-24	Mmu	NAME	Mmu-Mir-24-P1_pre	Mmu-Mir-24-P3_pre
Mmu-Mir-9	Mmu	NAME	Mmu-Mir-9-P2_pre	Mmu-Mir-9-P2_pre
Mmu-Mir-9	Mmu	NAME	Mmu-Mir-9-P1_pre	Mmu-Mir-9-P1_pre
Mmu-Mir-9	Mmu	NAME	Mmu-Mir-9-P3_pre	Mmu-Mir-9-P3_pre
Mmu-Mir-582	Mmu	NAME	Mmu-Mir-582_pre	Mmu-Mir-582-v1_pre;Mmu-Mir-582-v2_pre
Mmu-Mir-34	Mmu	NAME	Mmu-Mir-34-P3c_pre	Mmu-Mir-34-P3a_pre
Mmu-Mir-34	Mmu	SUCCEED	Mmu-Mir-34-P3b_pre	Mmu-Mir-34-P3b_pre
Mmu-Mir-34	Mmu	SUCCEED	Mmu-Mir-34-P1_pre	Mmu-Mir-34-P1_pre
Mmu-Mir-34	Mmu	SUCCEED	Mmu-Mir-34-P2b_pre	Mmu-Mir-34-P2b_pre
Mmu-Mir-34	Mmu	SUCCEED	Mmu-Mir-34-P2a_pre	Mmu-Mir-34-P2a_pre
Mmu-Mir-34	Mmu	NAME	Mmu-Mir-34-P3a_pre	Mmu-Mir-34-P3c_pre
Mmu-Mir-3075	Mmu	SUCCEED	Mmu-Mir-3075_pre	Mmu-Mir-3075_pre
Mmu-Mir-346	Mmu	SUCCEED	Mmu-Mir-346_pre	Mmu-Mir-346_pre
Mmu-Mir-208	Mmu	NAME	Mmu-Mir-208-P1_pre	Mmu-Mir-208-P2_pre
Mmu-Mir-208	Mmu	NAME	Mmu-Mir-208-P2_pre	Mmu-Mir-208-P1_pre
Mmu-Mir-598	Mmu	SUCCEED	Mmu-Mir-598_pre	Mmu-Mir-598_pre
Mmu-Mir-124	Mmu	NAME	Mmu-Mir-124-P1-v1_pre	Mmu-Mir-124-P2-v1_pre
Mmu-Mir-124	Mmu	NAME	Mmu-Mir-124-P1-v2_pre	Mmu-Mir-124-P2-v2_pre
Mmu-Mir-124	Mmu	SUCCEED	Mmu-Mir-124-P3-v1_pre	Mmu-Mir-124-P3-v1_pre
Mmu-Mir-124	Mmu	SUCCEED	Mmu-Mir-124-P3-v2_pre	Mmu-Mir-124-P3-v2_pre
Mmu-Mir-124	Mmu	NAME	Mmu-Mir-124-P2-v1_pre	Mmu-Mir-124-P1-v1_pre
Mmu-Mir-124	Mmu	NAME	Mmu-Mir-124-P2-v2_pre	Mmu-Mir-124-P1-v2_pre
Mmu-Mir-17	Mmu	SUCCEED	Mmu-Mir-17-P1a_pre	Mmu-Mir-17-P1a_pre
Mmu-Mir-17	Mmu	NAME	Mmu-Mir-17-P2a_pre	Mmu-Mir-17-P2a_pre
Mmu-Mir-17	Mmu	NAME	Mmu-Mir-17-P1c_pre	Mmu-Mir-17-P4d_pre
Mmu-Mir-17	Mmu	NAME	Mmu-Mir-17-P1b_pre	Mmu-Mir-17-P1c_pre
Mmu-Mir-17	Mmu	NAME	Mmu-Mir-17-P2b_pre	Mmu-Mir-17-P2c_pre
Mmu-Mir-17	Mmu	NAME	Mmu-Mir-17-P3a_pre	Mmu-Mir-17-P4a_pre
Mmu-Mir-17	Mmu	NAME	Mmu-Mir-17-P3b_pre	Mmu-Mir-17-P4c_pre
Mmu-Mir-17	Mmu	NAME	Mmu-Mir-17-P3c_pre
Mmu-Mir-17	Mmu	NAME		Mmu-Mir-17-P1d_pre
Mmu-Mir-19	Mmu	SUCCEED	Mmu-Mir-19-P2a_pre	Mmu-Mir-19-P2a_pre
Mmu-Mir-19	Mmu	NAME	Mmu-Mir-19-P1_pre	Mmu-Mir-19-P1a_pre
Mmu-Mir-19	Mmu	NAME	Mmu-Mir-19-P2b_pre	Mmu-Mir-19-P2c_pre
Mmu-Mir-92	Mmu	SUCCEED	Mmu-Mir-92-P1a_pre	Mmu-Mir-92-P1a_pre
Mmu-Mir-92	Mmu	NAME	Mmu-Mir-92-P1c_pre	Mmu-Mir-92-P1d_pre
Mmu-Mir-92	Mmu	SUCCEED	Mmu-Mir-92-P2a_pre	Mmu-Mir-92-P2a_pre
Mmu-Mir-92	Mmu	NAME	Mmu-Mir-92-P2c_pre	Mmu-Mir-92-P2d_pre
Mmu-Mir-92	Mmu	NAME	Mmu-Mir-92-P1b_pre	Mmu-Mir-92-P1c_pre
Mmu-Mir-92	Mmu	NAME	Mmu-Mir-92-P2b_pre	Mmu-Mir-92-P2c_pre
Mmu-Mir-599	Mmu	SUCCEED	Mmu-Mir-599_pre	Mmu-Mir-599_pre
Mmu-Mir-875	Mmu	SUCCEED	Mmu-Mir-875_pre	Mmu-Mir-875_pre
Mmu-Mir-28	Mmu	NAME	Mmu-Mir-28-P2_pre	Mmu-Mir-28-P2_pre
Mmu-Mir-28	Mmu	SUCCEED	Mmu-Mir-28-P1_pre	Mmu-Mir-28-P1_pre
Mmu-Mir-28	Mmu	SUCCEED	Mmu-Mir-28-P3_pre	Mmu-Mir-28-P3_pre
Mmu-Mir-3079	Mmu	SUCCEED	Mmu-Mir-3079_pre	Mmu-Mir-3079_pre
Mmu-Mir-1943	Mmu	SUCCEED	Mmu-Mir-1943_pre	Mmu-Mir-1943_pre
Mmu-Mir-33	Mmu	NAME	Mmu-Mir-33-P1_pre	Mmu-Mir-33-P3_pre
Mmu-Mir-3080	Mmu	SUCCEED	Mmu-Mir-3080_pre	Mmu-Mir-3080_pre
Mmu-Mir-1249	Mmu	SUCCEED	Mmu-Mir-1249_pre	Mmu-Mir-1249_pre
Mmu-Mir-1941	Mmu	SUCCEED	Mmu-Mir-1941-v1_pre	Mmu-Mir-1941-v1_pre
Mmu-Mir-1941	Mmu	SUCCEED	Mmu-Mir-1941-v2_pre	Mmu-Mir-1941-v2_pre
Mmu-Mir-615	Mmu	SUCCEED	Mmu-Mir-615_pre	Mmu-Mir-615_pre
Mmu-Mir-185	Mmu	SUCCEED	Mmu-Mir-185_pre	Mmu-Mir-185_pre
Mmu-Mir-1947	Mmu	SUCCEED	Mmu-Mir-1947_pre	Mmu-Mir-1947_pre
Mmu-Mir-3081	Mmu	SUCCEED	Mmu-Mir-3081_pre	Mmu-Mir-3081_pre
Mmu-Mir-155	Mmu	SUCCEED	Mmu-Mir-155_pre	Mmu-Mir-155_pre
Mmu-Mir-459	Mmu	SUCCEED	Mmu-Mir-459_pre	Mmu-Mir-459_pre
Mmu-Mir-219	Mmu	SUCCEED	Mmu-Mir-219-P2_pre	Mmu-Mir-219-P2_pre
Mmu-Mir-219	Mmu	SUCCEED	Mmu-Mir-219-P2-as_pre	Mmu-Mir-219-P2-as_pre
Mmu-Mir-219	Mmu	NAME	Mmu-Mir-219-P1-as_pre	Mmu-Mir-219-P3-as_pre
Mmu-Mir-219	Mmu	NAME	Mmu-Mir-219-P1_pre
Mmu-Mir-219	Mmu	NAME		Mmu-Mir-219-P3_pre
Mmu-Mir-1948	Mmu	SUCCEED	Mmu-Mir-1948_pre	Mmu-Mir-1948_pre
Mmu-Mir-187	Mmu	NAME	Mmu-Mir-187_pre	Mmu-Mir-187_pre
Mmu-Mir-7220	Mmu	SUCCEED	Mmu-Mir-7220_pre	Mmu-Mir-7220_pre
Mmu-Mir-378	Mmu	SUCCEED	Mmu-Mir-378_pre	Mmu-Mir-378_pre
Mmu-Mir-145	Mmu	SUCCEED	Mmu-Mir-145_pre	Mmu-Mir-145_pre
Mmu-Mir-143	Mmu	SUCCEED	Mmu-Mir-143_pre	Mmu-Mir-143_pre
Mmu-Mir-122	Mmu	SUCCEED	Mmu-Mir-122_pre	Mmu-Mir-122_pre
Mmu-Mir-204	Mmu	NAME	Mmu-Mir-204-P1_pre	Mmu-Mir-204-P2_pre
Mmu-Mir-204	Mmu	NAME	Mmu-Mir-204-P2_pre	Mmu-Mir-204-P1_pre
Mmu-Mir-101	Mmu	NAME	Mmu-Mir-101-P2-v2_pre	Mmu-Mir-101-P2-v1_pre
Mmu-Mir-101	Mmu	NAME	Mmu-Mir-101-P1-v2_pre	Mmu-Mir-101-P1-v1_pre
Mmu-Mir-101	Mmu	NAME	Mmu-Mir-101-P2-v1_pre	Mmu-Mir-101-P2-v2_pre
Mmu-Mir-101	Mmu	NAME	Mmu-Mir-101-P1-v1_pre	Mmu-Mir-101-P1-v2_pre
Mmu-Mir-3085	Mmu	SUCCEED	Mmu-Mir-3085_pre	Mmu-Mir-3085_pre
Mmu-Mir-6715	Mmu	SUCCEED	Mmu-Mir-6715_pre	Mmu-Mir-6715_pre
Mmu-Mir-3086	Mmu	SUCCEED	Mmu-Mir-3086_pre	Mmu-Mir-3086_pre
Mmu-Mir-511	Mmu	SUCCEED	Mmu-Mir-511_pre	Mmu-Mir-511_pre
Mmu-Mir-126	Mmu	NAME	Mmu-Mir-126-v1_pre;Mmu-Mir-126-v2_pre;Mmu-Mir-126-v3_pre	Mmu-Mir-126-P2-v1_pre;Mmu-Mir-126-P2-v2_pre;Mmu-Mir-126-P2-v3_pre
Mmu-Mir-1955	Mmu	SUCCEED	Mmu-Mir-1955_pre	Mmu-Mir-1955_pre
Mmu-Mir-129	Mmu	NAME	Mmu-Mir-129-P2_pre	Mmu-Mir-129-P1_pre
Mmu-Mir-129	Mmu	NAME	Mmu-Mir-129-P1_pre	Mmu-Mir-129-P2_pre
Mmu-Mir-670	Mmu	SUCCEED	Mmu-Mir-670_pre	Mmu-Mir-670_pre
Mmu-Mir-674	Mmu	SUCCEED	Mmu-Mir-674_pre	Mmu-Mir-674_pre
Mmu-Mir-147	Mmu	SUCCEED	Mmu-Mir-147-v1_pre	Mmu-Mir-147-v1_pre
Mmu-Mir-147	Mmu	SUCCEED	Mmu-Mir-147-v2_pre	Mmu-Mir-147-v2_pre
Mmu-Mir-3090	Mmu	SUCCEED	Mmu-Mir-3090_pre	Mmu-Mir-3090_pre
Mmu-Mir-1953	Mmu	SUCCEED	Mmu-Mir-1953_pre	Mmu-Mir-1953_pre
Mmu-Mir-499	Mmu	SUCCEED	Mmu-Mir-499_pre	Mmu-Mir-499_pre
Mmu-Mir-296	Mmu	SUCCEED	Mmu-Mir-296_pre	Mmu-Mir-296_pre
Mmu-Mir-298	Mmu	SUCCEED	Mmu-Mir-298_pre	Mmu-Mir-298_pre
Mmu-Mir-3091	Mmu	SUCCEED	Mmu-Mir-3091_pre	Mmu-Mir-3091_pre
Mmu-Mir-3092	Mmu	SUCCEED	Mmu-Mir-3092_pre	Mmu-Mir-3092_pre
Mmu-Mir-551	Mmu	SUCCEED	Mmu-Mir-551-P2_pre	Mmu-Mir-551-P2_pre
Mmu-Mir-3093	Mmu	SUCCEED	Mmu-Mir-3093_pre	Mmu-Mir-3093_pre
Mmu-Mir-190	Mmu	NAME	Mmu-Mir-190-P1_pre	Mmu-Mir-190-P1_pre
Mmu-Mir-190	Mmu	NAME	Mmu-Mir-190-P2_pre	Mmu-Mir-190-P3_pre
Mmu-Mir-137	Mmu	SUCCEED	Mmu-Mir-137-P1-v1_pre	Mmu-Mir-137-P1-v1_pre
Mmu-Mir-137	Mmu	NAME	Mmu-Mir-137-P1-v2_pre	Mmu-Mir-137-P1-v2_pre
Mmu-Mir-760	Mmu	SUCCEED	Mmu-Mir-760_pre	Mmu-Mir-760_pre
Mmu-Mir-430	Mmu	NAME	Mmu-Mir-430-P2_pre	Mmu-Mir-430-P1_pre
Mmu-Mir-430	Mmu	NAME	Mmu-Mir-430-P3_pre	Mmu-Mir-430-P2_pre
Mmu-Mir-430	Mmu	SUCCEED	Mmu-Mir-430-P4_pre	Mmu-Mir-430-P4_pre
Mmu-Mir-430	Mmu	SUCCEED	Mmu-Mir-430-P5a_pre	Mmu-Mir-430-P5a_pre
Mmu-Mir-430	Mmu	SUCCEED	Mmu-Mir-430-P7a_pre	Mmu-Mir-430-P7a_pre
Mmu-Mir-430	Mmu	SUCCEED	Mmu-Mir-430-P5b_pre	Mmu-Mir-430-P5b_pre
Mmu-Mir-430	Mmu	SUCCEED	Mmu-Mir-430-P7b_pre	Mmu-Mir-430-P7b_pre
Mmu-Mir-430	Mmu	SUCCEED	Mmu-Mir-430-P5c_pre	Mmu-Mir-430-P5c_pre
Mmu-Mir-430	Mmu	SUCCEED	Mmu-Mir-430-P7c_pre	Mmu-Mir-430-P7c_pre
Mmu-Mir-430	Mmu	SUCCEED	Mmu-Mir-430-P6_pre	Mmu-Mir-430-P6_pre
Mmu-Mir-430	Mmu	NAME	Mmu-Mir-430-P1_pre	Mmu-Mir-430-P3_pre
Mmu-Mir-186	Mmu	SUCCEED	Mmu-Mir-186_pre	Mmu-Mir-186_pre
Mmu-Mir-873	Mmu	SUCCEED	Mmu-Mir-873-v1_pre	Mmu-Mir-873-v1_pre
Mmu-Mir-873	Mmu	SUCCEED	Mmu-Mir-873-v2_pre	Mmu-Mir-873-v2_pre
Mmu-Mir-1958	Mmu	SUCCEED	Mmu-Mir-1958_pre	Mmu-Mir-1958_pre
Mmu-Mir-32	Mmu	SUCCEED	Mmu-Mir-32_pre	Mmu-Mir-32_pre
Mmu-Mir-3095	Mmu	SUCCEED	Mmu-Mir-3095_pre	Mmu-Mir-3095_pre
Mmu-Mir-455	Mmu	SUCCEED	Mmu-Mir-455_pre	Mmu-Mir-455_pre
Mmu-Mir-491	Mmu	SUCCEED	Mmu-Mir-491_pre	Mmu-Mir-491_pre
Mmu-Mir-31	Mmu	SUCCEED	Mmu-Mir-31_pre	Mmu-Mir-31_pre
Mmu-Mir-872	Mmu	SUCCEED	Mmu-Mir-872_pre	Mmu-Mir-872_pre
Mmu-Mir-700	Mmu	SUCCEED	Mmu-Mir-700_pre	Mmu-Mir-700_pre
Mmu-Mir-8	Mmu	SUCCEED	Mmu-Mir-8-P3a_pre	Mmu-Mir-8-P3a_pre
Mmu-Mir-8	Mmu	NAME	Mmu-Mir-8-P1a_pre	Mmu-Mir-8-P2a_pre
Mmu-Mir-8	Mmu	NAME	Mmu-Mir-8-P1b_pre	Mmu-Mir-8-P2b_pre
Mmu-Mir-8	Mmu	NAME	Mmu-Mir-8-P2a_pre	Mmu-Mir-8-P1a_pre
Mmu-Mir-8	Mmu	NAME	Mmu-Mir-8-P2b_pre	Mmu-Mir-8-P1b_pre
Mmu-Mir-879	Mmu	SUCCEED	Mmu-Mir-879_pre	Mmu-Mir-879_pre
Mmu-Mir-671	Mmu	SUCCEED	Mmu-Mir-671_pre	Mmu-Mir-671_pre
Mmu-Mir-1960	Mmu	SUCCEED	Mmu-Mir-1960_pre	Mmu-Mir-1960_pre
Mmu-Mir-3097	Mmu	REMOVE	Mmu-Mir-3097_pre	null
Mmu-Mir-574	Mmu	SUCCEED	Mmu-Mir-574_pre	Mmu-Mir-574_pre
Mmu-Mir-701	Mmu	SUCCEED	Mmu-Mir-701_pre	Mmu-Mir-701_pre
Mmu-Mir-7647	Mmu	SUCCEED	Mmu-Mir-7647_pre	Mmu-Mir-7647_pre
Mmu-Mir-339	Mmu	SUCCEED	Mmu-Mir-339_pre	Mmu-Mir-339_pre
Mmu-Mir-653	Mmu	SUCCEED	Mmu-Mir-653_pre	Mmu-Mir-653_pre
Mmu-Mir-489	Mmu	SUCCEED	Mmu-Mir-489_pre	Mmu-Mir-489_pre
Mmu-Mir-592	Mmu	SUCCEED	Mmu-Mir-592_pre	Mmu-Mir-592_pre
Mmu-Mir-96	Mmu	SUCCEED	Mmu-Mir-96-P2_pre	Mmu-Mir-96-P2_pre
Mmu-Mir-96	Mmu	SUCCEED	Mmu-Mir-96-P1_pre	Mmu-Mir-96-P1_pre
Mmu-Mir-96	Mmu	SUCCEED	Mmu-Mir-96-P3-v1_pre	Mmu-Mir-96-P3-v1_pre
Mmu-Mir-96	Mmu	SUCCEED	Mmu-Mir-96-P3-v2_pre	Mmu-Mir-96-P3-v2_pre
Mmu-Mir-335	Mmu	SUCCEED	Mmu-Mir-335_pre	Mmu-Mir-335_pre
Mmu-Mir-490	Mmu	SUCCEED	Mmu-Mir-490_pre	Mmu-Mir-490_pre
Mmu-Mir-3098	Mmu	SUCCEED	Mmu-Mir-3098_pre	Mmu-Mir-3098_pre
Mmu-Mir-935	Mmu	SUCCEED	Mmu-Mir-935-v1_pre	Mmu-Mir-935-v1_pre
Mmu-Mir-935	Mmu	SUCCEED	Mmu-Mir-935-v2_pre	Mmu-Mir-935-v2_pre
Mmu-Mir-3099	Mmu	SUCCEED	Mmu-Mir-3099_pre	Mmu-Mir-3099_pre
Mmu-Mir-330	Mmu	SUCCEED	Mmu-Mir-330-v1_pre	Mmu-Mir-330-v1_pre
Mmu-Mir-330	Mmu	SUCCEED	Mmu-Mir-330-v2_pre	Mmu-Mir-330-v2_pre
Mmu-Mir-3101	Mmu	SUCCEED	Mmu-Mir-3101-v2_pre	Mmu-Mir-3101-v2_pre
Mmu-Mir-3101	Mmu	SUCCEED	Mmu-Mir-3101-v1_pre	Mmu-Mir-3101-v1_pre
Mmu-Mir-1964	Mmu	SUCCEED	Mmu-Mir-1964_pre	Mmu-Mir-1964_pre
Mmu-Mir-150	Mmu	SUCCEED	Mmu-Mir-150_pre	Mmu-Mir-150_pre
Mmu-Mir-326	Mmu	SUCCEED	Mmu-Mir-326_pre	Mmu-Mir-326_pre
Mmu-Mir-139	Mmu	SUCCEED	Mmu-Mir-139_pre	Mmu-Mir-139_pre
Mmu-Mir-1962	Mmu	SUCCEED	Mmu-Mir-1962_pre	Mmu-Mir-1962_pre
Mmu-Mir-202	Mmu	SUCCEED	Mmu-Mir-202_pre	Mmu-Mir-202_pre
Mmu-Mir-210	Mmu	SUCCEED	Mmu-Mir-210_pre	Mmu-Mir-210_pre
Mmu-Mir-675	Mmu	SUCCEED	Mmu-Mir-675_pre	Mmu-Mir-675_pre
Mmu-Mir-483	Mmu	SUCCEED	Mmu-Mir-483_pre	Mmu-Mir-483_pre
Mmu-Mir-3105	Mmu	SUCCEED	Mmu-Mir-3105_pre	Mmu-Mir-3105_pre
Mmu-Mir-486	Mmu	SUCCEED	Mmu-Mir-486_pre	Mmu-Mir-486_pre
Mmu-Mir-383	Mmu	SUCCEED	Mmu-Mir-383-v1_pre	Mmu-Mir-383-v1_pre
Mmu-Mir-383	Mmu	SUCCEED	Mmu-Mir-383-v2_pre	Mmu-Mir-383-v2_pre
Mmu-Mir-138	Mmu	NAME	Mmu-Mir-138-P2_pre	Mmu-Mir-138-P2_pre
Mmu-Mir-138	Mmu	SUCCEED	Mmu-Mir-138-P1_pre	Mmu-Mir-138-P1_pre
Mmu-Mir-328	Mmu	NAME	Mmu-Mir-328_pre	Mmu-Mir-328_pre
Mmu-Mir-140	Mmu	NAME	Mmu-Mir-140-v1_pre;Mmu-Mir-140-v2_pre	Mmu-Mir-140-P1-v1_pre;Mmu-Mir-140-P1-v2_pre
Mmu-Mir-3109	Mmu	SUCCEED	Mmu-Mir-3109_pre	Mmu-Mir-3109_pre
Mmu-Mir-5626	Mmu	SUCCEED	Mmu-Mir-5626_pre	Mmu-Mir-5626_pre
Mmu-Mir-184	Mmu	SUCCEED	Mmu-Mir-184_pre	Mmu-Mir-184_pre
Mmu-Mir-191	Mmu	SUCCEED	Mmu-Mir-191_pre	Mmu-Mir-191_pre
Mmu-Mir-425	Mmu	SUCCEED	Mmu-Mir-425_pre	Mmu-Mir-425_pre
Mmu-Mir-362	Mmu	SUCCEED	Mmu-Mir-362-P4_pre	Mmu-Mir-362-P4_pre
Mmu-Mir-362	Mmu	SUCCEED	Mmu-Mir-362-P3_pre	Mmu-Mir-362-P3_pre
Mmu-Mir-362	Mmu	SUCCEED	Mmu-Mir-362-P1_pre	Mmu-Mir-362-P1_pre
Mmu-Mir-188	Mmu	SUCCEED	Mmu-Mir-188-P1_pre	Mmu-Mir-188-P1_pre
Mmu-Mir-188	Mmu	SUCCEED	Mmu-Mir-188-P2_pre	Mmu-Mir-188-P2_pre
Mmu-Mir-1198	Mmu	SUCCEED	Mmu-Mir-1198_pre	Mmu-Mir-1198_pre
Mmu-Mir-221	Mmu	NAME	Mmu-Mir-221-P1_pre	Mmu-Mir-221-P2a_pre
Mmu-Mir-221	Mmu	NAME	Mmu-Mir-221-P2_pre	Mmu-Mir-221-P1a_pre
Mmu-Mir-3110	Mmu	SUCCEED	Mmu-Mir-3110_pre	Mmu-Mir-3110_pre
Mmu-Mir-450	Mmu	SUCCEED	Mmu-Mir-450-P3_pre	Mmu-Mir-450-P3_pre
Mmu-Mir-450	Mmu	NAME	Mmu-Mir-450-P1_pre	Mmu-Mir-450-P2_pre
Mmu-Mir-450	Mmu	NAME	Mmu-Mir-450-P2_pre	Mmu-Mir-450-P1_pre
Mmu-Mir-542	Mmu	SUCCEED	Mmu-Mir-542_pre	Mmu-Mir-542_pre
Mmu-Mir-351	Mmu	SUCCEED	Mmu-Mir-351_pre	Mmu-Mir-351_pre
Mmu-Mir-504	Mmu	SUCCEED	Mmu-Mir-504-v1_pre	Mmu-Mir-504-v1_pre
Mmu-Mir-504	Mmu	SUCCEED	Mmu-Mir-504-v2_pre	Mmu-Mir-504-v2_pre
Mmu-Mir-505	Mmu	SUCCEED	Mmu-Mir-505-v1_pre	Mmu-Mir-505-v1_pre
Mmu-Mir-505	Mmu	SUCCEED	Mmu-Mir-505-v2_pre	Mmu-Mir-505-v2_pre
Mmu-Mir-506	Mmu	SUCCEED	Mmu-Mir-506-P20_pre	Mmu-Mir-506-P20_pre
Mmu-Mir-506	Mmu	SUCCEED	Mmu-Mir-506-P21_pre	Mmu-Mir-506-P21_pre
Mmu-Mir-506	Mmu	SUCCEED	Mmu-Mir-506-P19_pre	Mmu-Mir-506-P19_pre
Mmu-Mir-506	Mmu	SUCCEED	Mmu-Mir-506-P26_pre	Mmu-Mir-506-P26_pre
Mmu-Mir-506	Mmu	SUCCEED	Mmu-Mir-506-P27_pre	Mmu-Mir-506-P27_pre
Mmu-Mir-506	Mmu	SUCCEED	Mmu-Mir-506-P17_pre	Mmu-Mir-506-P17_pre
Mmu-Mir-506	Mmu	SUCCEED	Mmu-Mir-506-P18_pre	Mmu-Mir-506-P18_pre
Mmu-Mir-506	Mmu	SUCCEED	Mmu-Mir-506-P14_pre	Mmu-Mir-506-P14_pre
Mmu-Mir-506	Mmu	SUCCEED	Mmu-Mir-506-P24_pre	Mmu-Mir-506-P24_pre
Mmu-Mir-506	Mmu	SUCCEED	Mmu-Mir-506-P23_pre	Mmu-Mir-506-P23_pre
Mmu-Mir-506	Mmu	SUCCEED	Mmu-Mir-506-P25_pre	Mmu-Mir-506-P25_pre
Mmu-Mir-506	Mmu	SUCCEED	Mmu-Mir-506-P22_pre	Mmu-Mir-506-P22_pre
Mmu-Mir-506	Mmu	SUCCEED	Mmu-Mir-506-P16_pre	Mmu-Mir-506-P16_pre
Mmu-Mir-506	Mmu	NAME	Mmu-Mir-506-P15c2_pre	Mmu-Mir-506-P15c2_pre
Mmu-Mir-506	Mmu	SUCCEED	Mmu-Mir-506-P15b2_pre	Mmu-Mir-506-P15b2_pre
Mmu-Mir-506	Mmu	NAME	Mmu-Mir-506-P15c1_pre	Mmu-Mir-506-P15c1_pre
Mmu-Mir-506	Mmu	SUCCEED	Mmu-Mir-506-P15b1_pre	Mmu-Mir-506-P15b1_pre
Mmu-Mir-506	Mmu	SUCCEED	Mmu-Mir-506-P15a_pre	Mmu-Mir-506-P15a_pre
Mmu-Mir-506	Mmu	SUCCEED	Mmu-Mir-506-P1_pre	Mmu-Mir-506-P1_pre
Mmu-Mir-506	Mmu	SUCCEED	Mmu-Mir-506-P2_pre	Mmu-Mir-506-P2_pre
Mmu-Mir-506	Mmu	SUCCEED	Mmu-Mir-506-P7_pre	Mmu-Mir-506-P7_pre
Mmu-Mir-506	Mmu	NEW	null	Mmu-Mir-506-P15d_pre
Mmu-Mir-224	Mmu	SUCCEED	Mmu-Mir-224_pre	Mmu-Mir-224_pre
Mmu-Mir-452	Mmu	SUCCEED	Mmu-Mir-452-v1_pre	Mmu-Mir-452-v1_pre
Mmu-Mir-452	Mmu	SUCCEED	Mmu-Mir-452-v2_pre	Mmu-Mir-452-v2_pre
Mmu-Mir-105	Mmu	NAME	Mmu-Mir-105-P2_pre	Mmu-Mir-105-P1_pre
Mmu-Mir-223	Mmu	SUCCEED	Mmu-Mir-223_pre	Mmu-Mir-223_pre
Mmu-Mir-676	Mmu	NAME	Mmu-Mir-676_pre	Mmu-Mir-676_pre
Mmu-Mir-95	Mmu	SUCCEED	Mmu-Mir-95-P2_pre	Mmu-Mir-95-P2_pre
Mmu-Mir-95	Mmu	SUCCEED	Mmu-Mir-95-P4_pre	Mmu-Mir-95-P4_pre
Mmu-Mir-374	Mmu	SUCCEED	Mmu-Mir-374-P2_pre	Mmu-Mir-374-P2_pre
Mmu-Mir-672	Mmu	SUCCEED	Mmu-Mir-672_pre	Mmu-Mir-672_pre
Mmu-Mir-384	Mmu	SUCCEED	Mmu-Mir-384_pre	Mmu-Mir-384_pre
Mmu-Mir-325	Mmu	SUCCEED	Mmu-Mir-325_pre	Mmu-Mir-325_pre
Mmu-Mir-361	Mmu	SUCCEED	Mmu-Mir-361-v1_pre	Mmu-Mir-361-v1_pre
Mmu-Mir-361	Mmu	SUCCEED	Mmu-Mir-361-v2_pre	Mmu-Mir-361-v2_pre
Mmu-Mir-3112	Mmu	SUCCEED	Mmu-Mir-3112_pre	Mmu-Mir-3112_pre
Mmu-Mir-652	Mmu	SUCCEED	Mmu-Mir-652_pre	Mmu-Mir-652_pre
Mmu-Mir-1912	Mmu	SUCCEED	Mmu-Mir-1912_pre	Mmu-Mir-1912_pre
Mmu-Mir-1298	Mmu	SUCCEED	Mmu-Mir-1298_pre	Mmu-Mir-1298_pre
Mmu-Mir-1911	Mmu	REMOVE	Mmu-Mir-1911_pre	null
Mmu-Mir-448	Mmu	SUCCEED	Mmu-Mir-448_pre	Mmu-Mir-448_pre
Mmu-Mir-320	Mmu	NEW	null	Mmu-Mir-320_pre
Mmu-Mir-1306	Mmu	NEW	null	Mmu-Mir-1306_pre
Mmu-Mir-877	Mmu	NEW	null	Mmu-Mir-877_pre

## Sheet: Rno
miRfamily	species	update	oldID	newID
Rno-Mir-192	Rno	NAME	Rno-Mir-192-P2_pre	Rno-Mir-192-P1_pre
Rno-Mir-192	Rno	NAME	Rno-Mir-192-P1_pre	Rno-Mir-192-P2_pre
Rno-Mir-486	Rno	SUCCEED	Rno-Mir-486_pre	Rno-Mir-486_pre
Rno-Mir-335	Rno	SUCCEED	Rno-Mir-335_pre	Rno-Mir-335_pre
Rno-Mir-30	Rno	NAME	Rno-Mir-30-P2b_pre	Rno-Mir-30-P2d_pre
Rno-Mir-30	Rno	NAME	Rno-Mir-30-P1b_pre	Rno-Mir-30-P1d_pre
Rno-Mir-30	Rno	NAME	Rno-Mir-30-P1a_pre	Rno-Mir-30-P1b_pre
Rno-Mir-30	Rno	NAME	Rno-Mir-30-P2a_pre	Rno-Mir-30-P2b_pre
Rno-Mir-30	Rno	NAME	Rno-Mir-30-P1c_pre	Rno-Mir-30-P1a_pre
Rno-Mir-30	Rno	NAME	Rno-Mir-30-P2c_pre	Rno-Mir-30-P2a_pre
Rno-Mir-15	Rno	SUCCEED	Rno-Mir-15-P1a_pre	Rno-Mir-15-P1a_pre
Rno-Mir-15	Rno	SUCCEED	Rno-Mir-15-P2a_pre	Rno-Mir-15-P2a_pre
Rno-Mir-15	Rno	SUCCEED	Rno-Mir-15-P1b_pre	Rno-Mir-15-P1b_pre
Rno-Mir-15	Rno	SUCCEED	Rno-Mir-15-P2b_pre	Rno-Mir-15-P2b_pre
Rno-Mir-15	Rno	NAME	Rno-Mir-15-P1c_pre	Rno-Mir-15-P1d_pre
Rno-Mir-15	Rno	NAME	Rno-Mir-15-P1d1_pre;Rno-Mir-15-P1d2_pre	Rno-Mir-15-P1c3_pre;Rno-Mir-15-P1c4_pre
Rno-Mir-15	Rno	NAME	Rno-Mir-15-P2c_pre	Rno-Mir-15-P2d_pre
Rno-Mir-15	Rno	NAME	Rno-Mir-15-P2d1_pre;Rno-Mir-15-P2d2_pre	Rno-Mir-15-P2c3_pre;Rno-Mir-15-P2c4_pre
Rno-Mir-504	Rno	SUCCEED	Rno-Mir-504-v1_pre	Rno-Mir-504-v1_pre
Rno-Mir-504	Rno	SUCCEED	Rno-Mir-504-v2_pre	Rno-Mir-504-v2_pre
Rno-Mir-452	Rno	SUCCEED	Rno-Mir-452-v1_pre	Rno-Mir-452-v1_pre
Rno-Mir-452	Rno	SUCCEED	Rno-Mir-452-v2_pre	Rno-Mir-452-v2_pre
Rno-Mir-29	Rno	NAME	Rno-Mir-29-P1a_pre	Rno-Mir-29-P2b_pre
Rno-Mir-29	Rno	NAME	Rno-Mir-29-P1b1_pre;Rno-Mir-29-P1b2_pre	Rno-Mir-29-P2d5_pre;Rno-Mir-29-P2d6_pre
Rno-Mir-29	Rno	NAME	Rno-Mir-29-P2a_pre	Rno-Mir-29-P1b-v1_pre
Rno-Mir-29	Rno	NAME	Rno-Mir-29-P2b4_pre
Rno-Mir-29	Rno	NAME	Rno-Mir-29-P2b3_pre
Rno-Mir-29	Rno	NAME		Rno-Mir-29-P1d6-v1_pre;Rno-Mir-29-P1d6-v2_pre
Rno-Mir-29	Rno	NAME		Rno-Mir-29-P1d5-v1_pre;Rno-Mir-29-P1d5-v2_pre
Rno-Mir-29	Rno	NAME		Rno-Mir-29-P1b-v2_pre
Rno-Mir-10	Rno	SUCCEED	Rno-Mir-10-P2b_pre	Rno-Mir-10-P2b_pre
Rno-Mir-10	Rno	SUCCEED	Rno-Mir-10-P3b_pre	Rno-Mir-10-P3b_pre
Rno-Mir-10	Rno	NAME	Rno-Mir-10-P2c_pre	Rno-Mir-10-P2c_pre
Rno-Mir-10	Rno	SUCCEED	Rno-Mir-10-P3c_pre	Rno-Mir-10-P3c_pre
Rno-Mir-10	Rno	SUCCEED	Rno-Mir-10-P1b-v1_pre	Rno-Mir-10-P1b-v1_pre
Rno-Mir-10	Rno	SUCCEED	Rno-Mir-10-P1b-v2_pre	Rno-Mir-10-P1b-v2_pre
Rno-Mir-10	Rno	NAME	Rno-Mir-10-P1a-v1_pre	Rno-Mir-10-P1c-v1_pre
Rno-Mir-10	Rno	NAME	Rno-Mir-10-P1a-v2_pre	Rno-Mir-10-P1c-v2_pre
Rno-Mir-10	Rno	NAME	Rno-Mir-10-P2a_pre	Rno-Mir-10-P2d_pre
Rno-Mir-10	Rno	NAME	Rno-Mir-10-P3a_pre	Rno-Mir-10-P3d_pre
Rno-Let-7	Rno	SUCCEED	Rno-Let-7-P1b_pre	Rno-Let-7-P1b_pre
Rno-Let-7	Rno	SUCCEED	Rno-Let-7-P1c_pre	Rno-Let-7-P1c_pre
Rno-Let-7	Rno	SUCCEED	Rno-Let-7-P2a1_pre	Rno-Let-7-P2a1_pre
Rno-Let-7	Rno	SUCCEED	Rno-Let-7-P2b1_pre	Rno-Let-7-P2b1_pre
Rno-Let-7	Rno	SUCCEED	Rno-Let-7-P2c1_pre	Rno-Let-7-P2c1_pre
Rno-Let-7	Rno	SUCCEED	Rno-Let-7-P2c2_pre	Rno-Let-7-P2c2_pre
Rno-Let-7	Rno	SUCCEED	Rno-Let-7-P2a2_pre	Rno-Let-7-P2a2_pre
Rno-Let-7	Rno	SUCCEED	Rno-Let-7-P2b2_pre	Rno-Let-7-P2b2_pre
Rno-Let-7	Rno	SUCCEED	Rno-Let-7-P2c3_pre	Rno-Let-7-P2c3_pre
Rno-Let-7	Rno	SUCCEED	Rno-Let-7-P2a3_pre	Rno-Let-7-P2a3_pre
Rno-Let-7	Rno	SUCCEED	Rno-Let-7-P2b3_pre	Rno-Let-7-P2b3_pre
Rno-Let-7	Rno	NAME	Rno-Let-7-P1a_pre	Rno-Let-7-P1d_pre
Rno-Mir-935	Rno	SUCCEED	Rno-Mir-935-v1_pre	Rno-Mir-935-v1_pre
Rno-Mir-935	Rno	SUCCEED	Rno-Mir-935-v2_pre	Rno-Mir-935-v2_pre
Rno-Mir-430	Rno	SUCCEED	Rno-Mir-430-P6b_pre	Rno-Mir-430-P6b_pre
Rno-Mir-430	Rno	SUCCEED	Rno-Mir-430-P7c_pre	Rno-Mir-430-P7c_pre
Rno-Mir-430	Rno	SUCCEED	Rno-Mir-430-P5c_pre	Rno-Mir-430-P5c_pre
Rno-Mir-430	Rno	SUCCEED	Rno-Mir-430-P7b_pre	Rno-Mir-430-P7b_pre
Rno-Mir-430	Rno	SUCCEED	Rno-Mir-430-P5b_pre	Rno-Mir-430-P5b_pre
Rno-Mir-430	Rno	SUCCEED	Rno-Mir-430-P7a_pre	Rno-Mir-430-P7a_pre
Rno-Mir-430	Rno	SUCCEED	Rno-Mir-430-P5a_pre	Rno-Mir-430-P5a_pre
Rno-Mir-430	Rno	SUCCEED	Rno-Mir-430-P6a_pre	Rno-Mir-430-P6a_pre
Rno-Mir-430	Rno	NAME	Rno-Mir-430-P1_pre	Rno-Mir-430-P3_pre
Rno-Mir-430	Rno	SUCCEED	Rno-Mir-430-P4_pre	Rno-Mir-430-P4_pre
Rno-Mir-430	Rno	NAME	Rno-Mir-430-P2_pre	Rno-Mir-430-P1_pre
Rno-Mir-3099	Rno	SUCCEED	Rno-Mir-3099_pre	Rno-Mir-3099_pre
Rno-Mir-330	Rno	SUCCEED	Rno-Mir-330-v1_pre	Rno-Mir-330-v1_pre
Rno-Mir-330	Rno	SUCCEED	Rno-Mir-330-v2_pre	Rno-Mir-330-v2_pre
Rno-Mir-150	Rno	SUCCEED	Rno-Mir-150_pre	Rno-Mir-150_pre
Rno-Mir-204	Rno	NAME	Rno-Mir-204-P2_pre	Rno-Mir-204-P1_pre
Rno-Mir-204	Rno	NAME	Rno-Mir-204-P1_pre	Rno-Mir-204-P2_pre
Rno-Mir-7	Rno	NAME	Rno-Mir-7-P2_pre	Rno-Mir-7-P1_pre
Rno-Mir-7	Rno	NAME	Rno-Mir-7-P1_pre	Rno-Mir-7-P2_pre
Rno-Mir-7	Rno	NAME	Rno-Mir-7-P3_pre	Rno-Mir-7-P4_pre
Rno-Mir-9	Rno	NAME	Rno-Mir-9-P3_pre	Rno-Mir-9-P3_pre
Rno-Mir-9	Rno	NAME	Rno-Mir-9-P2_pre	Rno-Mir-9-P2_pre
Rno-Mir-9	Rno	NAME	Rno-Mir-9-P1_pre	Rno-Mir-9-P1_pre
Rno-Mir-28	Rno	SUCCEED	Rno-Mir-28-P3_pre	Rno-Mir-28-P3_pre
Rno-Mir-28	Rno	SUCCEED	Rno-Mir-28-P1_pre	Rno-Mir-28-P1_pre
Rno-Mir-28	Rno	NAME	Rno-Mir-28-P2_pre	Rno-Mir-28-P2_pre
Rno-Mir-326	Rno	SUCCEED	Rno-Mir-326_pre	Rno-Mir-326_pre
Rno-Mir-139	Rno	SUCCEED	Rno-Mir-139_pre	Rno-Mir-139_pre
Rno-Mir-1962	Rno	SUCCEED	Rno-Mir-1962-P2_pre	Rno-Mir-1962-P2_pre
Rno-Mir-1962	Rno	SUCCEED	Rno-Mir-1962-P1_pre	Rno-Mir-1962-P1_pre
Rno-Mir-202	Rno	SUCCEED	Rno-Mir-202_pre	Rno-Mir-202_pre
Rno-Mir-210	Rno	SUCCEED	Rno-Mir-210_pre	Rno-Mir-210_pre
Rno-Mir-675	Rno	SUCCEED	Rno-Mir-675_pre	Rno-Mir-675_pre
Rno-Mir-483	Rno	SUCCEED	Rno-Mir-483_pre	Rno-Mir-483_pre
Rno-Mir-194	Rno	NAME	Rno-Mir-194-P1_pre	Rno-Mir-194-P2_pre
Rno-Mir-194	Rno	NAME	Rno-Mir-194-P2_pre	Rno-Mir-194-P1_pre
Rno-Mir-101	Rno	NAME	Rno-Mir-101-P2-v2_pre	Rno-Mir-101-P2-v1_pre
Rno-Mir-101	Rno	NAME	Rno-Mir-101-P1-v2_pre	Rno-Mir-101-P1-v1_pre
Rno-Mir-101	Rno	NAME	Rno-Mir-101-P2-v1_pre	Rno-Mir-101-P2-v2_pre
Rno-Mir-101	Rno	NAME	Rno-Mir-101-P1-v1_pre	Rno-Mir-101-P1-v2_pre
Rno-Mir-103	Rno	NAME	Rno-Mir-103-P1_pre	Rno-Mir-103-P4_pre
Rno-Mir-103	Rno	SUCCEED	Rno-Mir-103-P2_pre	Rno-Mir-103-P2_pre
Rno-Mir-103	Rno	NAME	Rno-Mir-103-P3_pre	Rno-Mir-103-P1_pre
Rno-Mir-3085	Rno	SUCCEED	Rno-Mir-3085_pre	Rno-Mir-3085_pre
Rno-Mir-146	Rno	NAME	Rno-Mir-146-P2_pre	Rno-Mir-146-P1_pre
Rno-Mir-146	Rno	NAME	Rno-Mir-146-P1_pre
Rno-Mir-146	Rno	NAME		Rno-Mir-146-P4_pre
Rno-Mir-6715	Rno	SUCCEED	Rno-Mir-6715_pre	Rno-Mir-6715_pre
Rno-Mir-218	Rno	NAME	Rno-Mir-218-P2_pre	Rno-Mir-218-P4_pre
Rno-Mir-218	Rno	NAME	Rno-Mir-218-P1_pre	Rno-Mir-218-P2_pre
Rno-Mir-340	Rno	SUCCEED	Rno-Mir-340-P2_pre	Rno-Mir-340-P2_pre
Rno-Mir-340	Rno	SUCCEED	Rno-Mir-340-P1_pre	Rno-Mir-340-P1_pre
Rno-Mir-744	Rno	SUCCEED	Rno-Mir-744_pre	Rno-Mir-744_pre
Rno-Mir-324	Rno	SUCCEED	Rno-Mir-324_pre	Rno-Mir-324_pre
Rno-Mir-132	Rno	SUCCEED	Rno-Mir-132-P2_pre	Rno-Mir-132-P2_pre
Rno-Mir-132	Rno	SUCCEED	Rno-Mir-132-P1_pre	Rno-Mir-132-P1_pre
Rno-Mir-22	Rno	NAME	Rno-Mir-22-P1a_pre	Rno-Mir-22-P1b_pre
Rno-Mir-423	Rno	SUCCEED	Rno-Mir-423_pre	Rno-Mir-423_pre
Rno-Mir-451	Rno	SUCCEED	Rno-Mir-451_pre	Rno-Mir-451_pre
Rno-Mir-144	Rno	NAME	Rno-Mir-144_pre	Rno-Mir-144-v1_pre;Rno-Mir-144-v2_pre
Rno-Mir-193	Rno	NAME	Rno-Mir-193-P1a_pre	Rno-Mir-193-P1b_pre
Rno-Mir-193	Rno	NAME	Rno-Mir-193-P2a_pre	Rno-Mir-193-P2b_pre
Rno-Mir-193	Rno	NAME	Rno-Mir-193-P1b_pre	Rno-Mir-193-P1a_pre
Rno-Mir-193	Rno	NAME	Rno-Mir-193-P2b_pre	Rno-Mir-193-P2a_pre
Rno-Mir-21	Rno	SUCCEED	Rno-Mir-21_pre	Rno-Mir-21_pre
Rno-Mir-130	Rno	NAME	Rno-Mir-130-P2a_pre	Rno-Mir-130-P2a_pre
Rno-Mir-130	Rno	NAME	Rno-Mir-130-P2b_pre	Rno-Mir-130-P2b_pre
Rno-Mir-130	Rno	NAME	Rno-Mir-130-P1a_pre	Rno-Mir-130-P1c_pre
Rno-Mir-130	Rno	NAME	Rno-Mir-130-P1b_pre	Rno-Mir-130-P4a_pre
Rno-Mir-142	Rno	NAME	Rno-Mir-142-v1_pre;Rno-Mir-142-v2_pre;Rno-Mir-142-v3_pre	Rno-Mir-142-P1-v1_pre;Rno-Mir-142-P1-v2_pre;Rno-Mir-142-P1-v3_pre
Rno-Mir-142	Rno	NAME	Rno-Mir-142-v4_pre	Rno-Mir-142-P1-v4_pre
Rno-Mir-196	Rno	NAME	Rno-Mir-196-P1_pre	Rno-Mir-196-P3_pre
Rno-Mir-196	Rno	NAME	Rno-Mir-196-P2_pre	Rno-Mir-196-P4_pre
Rno-Mir-196	Rno	NAME	Rno-Mir-196-P3c_pre;Rno-Mir-196-P3d_pre	Rno-Mir-196-P1c_pre;Rno-Mir-196-P1d_pre
Rno-Mir-148	Rno	SUCCEED	Rno-Mir-148-P1_pre	Rno-Mir-148-P1_pre
Rno-Mir-148	Rno	NAME	Rno-Mir-148-P3_pre	Rno-Mir-148-P4_pre
Rno-Mir-148	Rno	NAME	Rno-Mir-148-P2_pre
Rno-Mir-148	Rno	NAME		Rno-Mir-148-P3_pre
Rno-Mir-338	Rno	NAME	Rno-Mir-338-P1_pre	Rno-Mir-338-P2_pre
Rno-Mir-338	Rno	NAME	Rno-Mir-338-P1-as_pre	Rno-Mir-338-P2-as_pre
Rno-Mir-155	Rno	SUCCEED	Rno-Mir-155_pre	Rno-Mir-155_pre
Rno-Mir-459	Rno	SUCCEED	Rno-Mir-459_pre	Rno-Mir-459_pre
Rno-Mir-6324	Rno	SUCCEED	Rno-Mir-6324_pre	Rno-Mir-6324_pre
Rno-Mir-185	Rno	SUCCEED	Rno-Mir-185_pre	Rno-Mir-185_pre
Rno-Mir-339	Rno	SUCCEED	Rno-Mir-339_pre	Rno-Mir-339_pre
Rno-Mir-92	Rno	NAME	Rno-Mir-92-P2c_pre	Rno-Mir-92-P2d_pre
Rno-Mir-92	Rno	SUCCEED	Rno-Mir-92-P1a_pre	Rno-Mir-92-P1a_pre
Rno-Mir-92	Rno	NAME	Rno-Mir-92-P1c_pre	Rno-Mir-92-P1d_pre
Rno-Mir-92	Rno	SUCCEED	Rno-Mir-92-P2a_pre	Rno-Mir-92-P2a_pre
Rno-Mir-92	Rno	NAME	Rno-Mir-92-P1b_pre	Rno-Mir-92-P1c_pre
Rno-Mir-92	Rno	NAME	Rno-Mir-92-P2b_pre	Rno-Mir-92-P2c_pre
Rno-Mir-17	Rno	NAME	Rno-Mir-17-P1c_pre	Rno-Mir-17-P4d_pre
Rno-Mir-17	Rno	SUCCEED	Rno-Mir-17-P1a_pre	Rno-Mir-17-P1a_pre
Rno-Mir-17	Rno	NAME	Rno-Mir-17-P2a_pre	Rno-Mir-17-P2a_pre
Rno-Mir-17	Rno	NAME	Rno-Mir-17-P1b_pre	Rno-Mir-17-P1c_pre
Rno-Mir-17	Rno	NAME	Rno-Mir-17-P3a_pre	Rno-Mir-17-P4a_pre
Rno-Mir-17	Rno	NAME	Rno-Mir-17-P3b_pre	Rno-Mir-17-P4c_pre
Rno-Mir-17	Rno	NAME	Rno-Mir-17-P3c_pre	Rno-Mir-17-P1d_pre
Rno-Mir-17	Rno	NAME	Rno-Mir-17-P2b_pre	Rno-Mir-17-P2c_pre
Rno-Mir-350	Rno	SUCCEED	Rno-Mir-350-P1_pre	Rno-Mir-350-P1_pre
Rno-Mir-350	Rno	SUCCEED	Rno-Mir-350-P2_pre	Rno-Mir-350-P2_pre
Rno-Mir-128	Rno	NAME	Rno-Mir-128-P1_pre	Rno-Mir-128-P2_pre
Rno-Mir-128	Rno	NAME	Rno-Mir-128-P2_pre	Rno-Mir-128-P1_pre
Rno-Mir-135	Rno	SUCCEED	Rno-Mir-135-P2_pre	Rno-Mir-135-P2_pre
Rno-Mir-135	Rno	SUCCEED	Rno-Mir-135-P1_pre	Rno-Mir-135-P1_pre
Rno-Mir-135	Rno	NAME	Rno-Mir-135-P3_pre	Rno-Mir-135-P4_pre
Rno-Mir-181	Rno	SUCCEED	Rno-Mir-181-P1a_pre	Rno-Mir-181-P1a_pre
Rno-Mir-181	Rno	SUCCEED	Rno-Mir-181-P2a_pre	Rno-Mir-181-P2a_pre
Rno-Mir-181	Rno	SUCCEED	Rno-Mir-181-P2c_pre	Rno-Mir-181-P2c_pre
Rno-Mir-181	Rno	SUCCEED	Rno-Mir-181-P1c_pre	Rno-Mir-181-P1c_pre
Rno-Mir-181	Rno	SUCCEED	Rno-Mir-181-P1b_pre	Rno-Mir-181-P1b_pre
Rno-Mir-181	Rno	SUCCEED	Rno-Mir-181-P2b_pre	Rno-Mir-181-P2b_pre
Rno-Mir-488	Rno	SUCCEED	Rno-Mir-488_pre	Rno-Mir-488_pre
Rno-Mir-199	Rno	NAME	Rno-Mir-199-P1-v1_pre	Rno-Mir-199-P2-v1_pre;Rno-Mir-199-P2-v2_pre;Rno-Mir-199-P2-v3_pre
Rno-Mir-199	Rno	NAME	Rno-Mir-199-P1-v2_pre	Rno-Mir-199-P2-v1_pre;Rno-Mir-199-P2-v2_pre;Rno-Mir-199-P2-v3_pre
Rno-Mir-199	Rno	NAME	Rno-Mir-199-P1-v3_pre	Rno-Mir-199-P2-v1_pre;Rno-Mir-199-P2-v2_pre;Rno-Mir-199-P2-v3_pre
Rno-Mir-199	Rno	NAME	Rno-Mir-199-P3-v1_pre;Rno-Mir-199-P3-v2_pre;Rno-Mir-199-P3-v3_pre	Rno-Mir-199-P1-v1_pre;Rno-Mir-199-P1-v2_pre;Rno-Mir-199-P1-v3_pre
Rno-Mir-214	Rno	SUCCEED	Rno-Mir-214-v1_pre	Rno-Mir-214-v1_pre
Rno-Mir-214	Rno	SUCCEED	Rno-Mir-214-v2_pre	Rno-Mir-214-v2_pre
Rno-Mir-205	Rno	NAME	Rno-Mir-205-P1_pre	Rno-Mir-205-P4_pre
Rno-Mir-216	Rno	NAME	Rno-Mir-216-P1a_pre	Rno-Mir-216-P2b_pre
Rno-Mir-216	Rno	NAME	Rno-Mir-216-P1b_pre	Rno-Mir-216-P2a_pre
Rno-Mir-217	Rno	SUCCEED	Rno-Mir-217-v2_pre	Rno-Mir-217-v2_pre
Rno-Mir-217	Rno	SUCCEED	Rno-Mir-217-v1_pre	Rno-Mir-217-v1_pre
Rno-Mir-208	Rno	NAME	Rno-Mir-208-P1_pre	Rno-Mir-208-P2_pre
Rno-Mir-208	Rno	NAME	Rno-Mir-208-P2_pre	Rno-Mir-208-P1_pre
Rno-Mir-598	Rno	SUCCEED	Rno-Mir-598-P2_pre	Rno-Mir-598-P2_pre
Rno-Mir-598	Rno	SUCCEED	Rno-Mir-598-P1_pre	Rno-Mir-598-P1_pre
Rno-Mir-124	Rno	NAME	Rno-Mir-124-P1-v1_pre	Rno-Mir-124-P2-v1_pre
Rno-Mir-124	Rno	NAME	Rno-Mir-124-P1-v2_pre	Rno-Mir-124-P2-v2_pre
Rno-Mir-124	Rno	SUCCEED	Rno-Mir-124-P3-v1_pre	Rno-Mir-124-P3-v1_pre
Rno-Mir-124	Rno	SUCCEED	Rno-Mir-124-P3-v2_pre	Rno-Mir-124-P3-v2_pre
Rno-Mir-124	Rno	NAME	Rno-Mir-124-P2-v1_pre	Rno-Mir-124-P1-v1_pre
Rno-Mir-124	Rno	NAME	Rno-Mir-124-P2-v2_pre	Rno-Mir-124-P1-v2_pre
Rno-Mir-19	Rno	SUCCEED	Rno-Mir-19-P2a_pre	Rno-Mir-19-P2a_pre
Rno-Mir-19	Rno	NAME	Rno-Mir-19-P1_pre	Rno-Mir-19-P1a_pre
Rno-Mir-19	Rno	NAME	Rno-Mir-19-P2b_pre	Rno-Mir-19-P2c_pre
Rno-Mir-3075	Rno	SUCCEED	Rno-Mir-3075_pre	Rno-Mir-3075_pre
Rno-Mir-346	Rno	SUCCEED	Rno-Mir-346_pre	Rno-Mir-346_pre
Rno-Mir-383	Rno	SUCCEED	Rno-Mir-383-v2_pre	Rno-Mir-383-v2_pre
Rno-Mir-383	Rno	SUCCEED	Rno-Mir-383-v1_pre	Rno-Mir-383-v1_pre
Rno-Mir-23	Rno	SUCCEED	Rno-Mir-23-P2_pre	Rno-Mir-23-P2_pre
Rno-Mir-23	Rno	NAME	Rno-Mir-23-P1_pre
Rno-Mir-23	Rno	NAME		Rno-Mir-23-P3_pre
Rno-Mir-27	Rno	SUCCEED	Rno-Mir-27-P2_pre	Rno-Mir-27-P2_pre
Rno-Mir-27	Rno	NAME	Rno-Mir-27-P1_pre	Rno-Mir-27-P3_pre
Rno-Mir-24	Rno	SUCCEED	Rno-Mir-24-P2_pre	Rno-Mir-24-P2_pre
Rno-Mir-24	Rno	NAME	Rno-Mir-24-P1_pre	Rno-Mir-24-P3_pre
Rno-Mir-874	Rno	SUCCEED	Rno-Mir-874_pre	Rno-Mir-874_pre
Rno-Mir-1271	Rno	SUCCEED	Rno-Mir-1271_pre	Rno-Mir-1271_pre
Rno-Mir-511	Rno	SUCCEED	Rno-Mir-511_pre	Rno-Mir-511_pre
Rno-Mir-133	Rno	NAME	Rno-Mir-133-P2-v1_pre	Rno-Mir-133-P1-v1_pre;Rno-Mir-133-P1-v2_pre
Rno-Mir-133	Rno	NAME	Rno-Mir-133-P2-v2_pre	Rno-Mir-133-P1-v1_pre;Rno-Mir-133-P1-v2_pre
Rno-Mir-133	Rno	NAME	Rno-Mir-133-P3-v1_pre	Rno-Mir-133-P2-v1_pre;Rno-Mir-133-P2-v2_pre
Rno-Mir-133	Rno	NAME	Rno-Mir-133-P3-v2_pre	Rno-Mir-133-P2-v1_pre;Rno-Mir-133-P2-v2_pre
Rno-Mir-133	Rno	NAME	Rno-Mir-133-P1-v1_pre;Rno-Mir-133-P1-v2_pre	Rno-Mir-133-P3-v1_pre;Rno-Mir-133-P3-v2_pre
Rno-Mir-1	Rno	NAME	Rno-Mir-1-P2_pre	Rno-Mir-1-P1_pre
Rno-Mir-1	Rno	NAME	Rno-Mir-1-P3_pre	Rno-Mir-1-P2_pre
Rno-Mir-1	Rno	NAME	Rno-Mir-1-P1_pre	Rno-Mir-1-P3_pre
Rno-Mir-187	Rno	NAME	Rno-Mir-187_pre	Rno-Mir-187_pre
Rno-Mir-378	Rno	SUCCEED	Rno-Mir-378_pre	Rno-Mir-378_pre
Rno-Mir-145	Rno	SUCCEED	Rno-Mir-145_pre	Rno-Mir-145_pre
Rno-Mir-143	Rno	SUCCEED	Rno-Mir-143_pre	Rno-Mir-143_pre
Rno-Mir-122	Rno	SUCCEED	Rno-Mir-122_pre	Rno-Mir-122_pre
Rno-Mir-138	Rno	NAME	Rno-Mir-138-P2_pre	Rno-Mir-138-P2_pre
Rno-Mir-138	Rno	SUCCEED	Rno-Mir-138-P1_pre	Rno-Mir-138-P1_pre
Rno-Mir-328	Rno	NAME	Rno-Mir-328_pre	Rno-Mir-328_pre
Rno-Mir-140	Rno	NAME	Rno-Mir-140-v1_pre;Rno-Mir-140-v2_pre	Rno-Mir-140-P1-v1_pre;Rno-Mir-140-P1-v2_pre
Rno-Mir-582	Rno	NAME	Rno-Mir-582_pre	Rno-Mir-582-v1_pre;Rno-Mir-582-v2_pre
Rno-Mir-34	Rno	NAME	Rno-Mir-34-P3a_pre	Rno-Mir-34-P3c_pre
Rno-Mir-34	Rno	SUCCEED	Rno-Mir-34-P3b_pre	Rno-Mir-34-P3b_pre
Rno-Mir-34	Rno	NAME	Rno-Mir-34-P3a_pre	Rno-Mir-34-P3c_pre
Rno-Mir-34	Rno	SUCCEED	Rno-Mir-34-P1_pre	Rno-Mir-34-P1_pre
Rno-Mir-34	Rno	SUCCEED	Rno-Mir-34-P2b_pre	Rno-Mir-34-P2b_pre
Rno-Mir-34	Rno	SUCCEED	Rno-Mir-34-P2a_pre	Rno-Mir-34-P2a_pre
Rno-Mir-34	Rno	NAME	Rno-Mir-34-P3c_pre	Rno-Mir-34-P3a_pre
Rno-Mir-551	Rno	SUCCEED	Rno-Mir-551-P2_pre	Rno-Mir-551-P2_pre
Rno-Mir-190	Rno	NAME	Rno-Mir-190-P2_pre	Rno-Mir-190-P3_pre
Rno-Mir-190	Rno	NAME	Rno-Mir-190-P1b_pre;Rno-Mir-190-P1a_pre	Rno-Mir-190-P1d_pre;Rno-Mir-190-P1c_pre
Rno-Mir-137	Rno	SUCCEED	Rno-Mir-137-P1-v1_pre	Rno-Mir-137-P1-v1_pre
Rno-Mir-137	Rno	NAME	Rno-Mir-137-P1-v2_pre	Rno-Mir-137-P1-v2_pre
Rno-Mir-760	Rno	SUCCEED	Rno-Mir-760_pre	Rno-Mir-760_pre
Rno-Mir-186	Rno	SUCCEED	Rno-Mir-186_pre	Rno-Mir-186_pre
Rno-Mir-219	Rno	SUCCEED	Rno-Mir-219-P2_pre	Rno-Mir-219-P2_pre
Rno-Mir-219	Rno	SUCCEED	Rno-Mir-219-P2-as_pre	Rno-Mir-219-P2-as_pre
Rno-Mir-219	Rno	NAME	Rno-Mir-219-P1_pre	Rno-Mir-219-P3_pre
Rno-Mir-126	Rno	NAME	Rno-Mir-126-v1_pre;Rno-Mir-126-v2_pre;Rno-Mir-126-v3_pre	Rno-Mir-126-P2-v1_pre;Rno-Mir-126-P2-v2_pre;Rno-Mir-126-P2-v3_pre
Rno-Mir-1955	Rno	SUCCEED	Rno-Mir-1955_pre	Rno-Mir-1955_pre
Rno-Mir-129	Rno	NAME	Rno-Mir-129-P2_pre	Rno-Mir-129-P1_pre
Rno-Mir-129	Rno	NAME	Rno-Mir-129-P1_pre	Rno-Mir-129-P2_pre
Rno-Mir-670	Rno	SUCCEED	Rno-Mir-670_pre	Rno-Mir-670_pre
Rno-Mir-674	Rno	SUCCEED	Rno-Mir-674_pre	Rno-Mir-674_pre
Rno-Mir-147	Rno	SUCCEED	Rno-Mir-147-v1_pre	Rno-Mir-147-v1_pre
Rno-Mir-147	Rno	SUCCEED	Rno-Mir-147-v2_pre	Rno-Mir-147-v2_pre
Rno-Mir-499	Rno	SUCCEED	Rno-Mir-499_pre	Rno-Mir-499_pre
Rno-Mir-296	Rno	SUCCEED	Rno-Mir-296_pre	Rno-Mir-296_pre
Rno-Mir-298	Rno	SUCCEED	Rno-Mir-298_pre	Rno-Mir-298_pre
Rno-Mir-671	Rno	SUCCEED	Rno-Mir-671_pre	Rno-Mir-671_pre
Rno-Mir-879	Rno	SUCCEED	Rno-Mir-879_pre	Rno-Mir-879_pre
Rno-Mir-653	Rno	SUCCEED	Rno-Mir-653_pre	Rno-Mir-653_pre
Rno-Mir-489	Rno	SUCCEED	Rno-Mir-489_pre	Rno-Mir-489_pre
Rno-Mir-592	Rno	SUCCEED	Rno-Mir-592_pre	Rno-Mir-592_pre
Rno-Mir-96	Rno	SUCCEED	Rno-Mir-96-P2_pre	Rno-Mir-96-P2_pre
Rno-Mir-96	Rno	SUCCEED	Rno-Mir-96-P1_pre	Rno-Mir-96-P1_pre
Rno-Mir-96	Rno	SUCCEED	Rno-Mir-96-P3-v1_pre	Rno-Mir-96-P3-v1_pre
Rno-Mir-96	Rno	SUCCEED	Rno-Mir-96-P3-v2_pre	Rno-Mir-96-P3-v2_pre
Rno-Mir-490	Rno	SUCCEED	Rno-Mir-490_pre	Rno-Mir-490_pre
Rno-Mir-8	Rno	NAME	Rno-Mir-8-P1b_pre	Rno-Mir-8-P2b_pre
Rno-Mir-8	Rno	SUCCEED	Rno-Mir-8-P3a_pre	Rno-Mir-8-P3a_pre
Rno-Mir-8	Rno	NAME	Rno-Mir-8-P1a_pre	Rno-Mir-8-P2a_pre
Rno-Mir-8	Rno	NAME	Rno-Mir-8-P2a_pre	Rno-Mir-8-P1a_pre
Rno-Mir-8	Rno	NAME	Rno-Mir-8-P2b_pre	Rno-Mir-8-P1b_pre
Rno-Mir-873	Rno	SUCCEED	Rno-Mir-873-v1_pre	Rno-Mir-873-v1_pre
Rno-Mir-873	Rno	SUCCEED	Rno-Mir-873-v2_pre	Rno-Mir-873-v2_pre
Rno-Mir-32	Rno	SUCCEED	Rno-Mir-32_pre	Rno-Mir-32_pre
Rno-Mir-455	Rno	SUCCEED	Rno-Mir-455_pre	Rno-Mir-455_pre
Rno-Mir-491	Rno	SUCCEED	Rno-Mir-491_pre	Rno-Mir-491_pre
Rno-Mir-31	Rno	SUCCEED	Rno-Mir-31_pre	Rno-Mir-31_pre
Rno-Mir-872	Rno	SUCCEED	Rno-Mir-872_pre	Rno-Mir-872_pre
Rno-Mir-700	Rno	SUCCEED	Rno-Mir-700_pre	Rno-Mir-700_pre
Rno-Mir-3558	Rno	SUCCEED	Rno-Mir-3558_pre	Rno-Mir-3558_pre
Rno-Mir-1301	Rno	REMOVE	Rno-Mir-1301_pre	null
Rno-Mir-3593	Rno	SUCCEED	Rno-Mir-3593_pre	Rno-Mir-3593_pre
Rno-Mir-3068	Rno	SUCCEED	Rno-Mir-3068_pre	Rno-Mir-3068_pre
Rno-Mir-342	Rno	SUCCEED	Rno-Mir-342_pre	Rno-Mir-342_pre
Rno-Mir-345	Rno	SUCCEED	Rno-Mir-345_pre	Rno-Mir-345_pre
Rno-Mir-770	Rno	SUCCEED	Rno-Mir-770_pre	Rno-Mir-770_pre
Rno-Mir-673	Rno	SUCCEED	Rno-Mir-673_pre	Rno-Mir-673_pre
Rno-Mir-493	Rno	SUCCEED	Rno-Mir-493_pre	Rno-Mir-493_pre
Rno-Mir-337	Rno	SUCCEED	Rno-Mir-337-as_pre	Rno-Mir-337-as_pre
Rno-Mir-337	Rno	SUCCEED	Rno-Mir-337_pre	Rno-Mir-337_pre
Rno-Mir-540	Rno	SUCCEED	Rno-Mir-540_pre	Rno-Mir-540_pre
Rno-Mir-431	Rno	NAME	Rno-Mir-431_pre	Rno-Mir-431_pre
Rno-Mir-433	Rno	SUCCEED	Rno-Mir-433_pre	Rno-Mir-433_pre
Rno-Mir-127	Rno	SUCCEED	Rno-Mir-127_pre	Rno-Mir-127_pre
Rno-Mir-136	Rno	SUCCEED	Rno-Mir-136-v1_pre	Rno-Mir-136-v1_pre
Rno-Mir-136	Rno	SUCCEED	Rno-Mir-136-v2_pre	Rno-Mir-136-v2_pre
Rno-Mir-370	Rno	SUCCEED	Rno-Mir-370_pre	Rno-Mir-370_pre
Rno-Mir-154	Rno	SUCCEED	Rno-Mir-154-P7_pre	Rno-Mir-154-P7_pre
Rno-Mir-154	Rno	SUCCEED	Rno-Mir-154-P13_pre	Rno-Mir-154-P13_pre
Rno-Mir-154	Rno	SUCCEED	Rno-Mir-154-P2-v1_pre	Rno-Mir-154-P2-v1_pre
Rno-Mir-154	Rno	SUCCEED	Rno-Mir-154-P2-v2_pre	Rno-Mir-154-P2-v2_pre
Rno-Mir-154	Rno	SUCCEED	Rno-Mir-154-P8_pre	Rno-Mir-154-P8_pre
Rno-Mir-154	Rno	SUCCEED	Rno-Mir-154-P30_pre	Rno-Mir-154-P30_pre
Rno-Mir-154	Rno	SUCCEED	Rno-Mir-154-P3a-v1_pre	Rno-Mir-154-P3a-v1_pre
Rno-Mir-154	Rno	SUCCEED	Rno-Mir-154-P3a-v2_pre	Rno-Mir-154-P3a-v2_pre
Rno-Mir-154	Rno	SUCCEED	Rno-Mir-154-P26_pre	Rno-Mir-154-P26_pre
Rno-Mir-154	Rno	SUCCEED	Rno-Mir-154-P18_pre	Rno-Mir-154-P18_pre
Rno-Mir-154	Rno	SUCCEED	Rno-Mir-154-P29-v1_pre	Rno-Mir-154-P29-v1_pre
Rno-Mir-154	Rno	SUCCEED	Rno-Mir-154-P29-v2_pre	Rno-Mir-154-P29-v2_pre
Rno-Mir-154	Rno	SUCCEED	Rno-Mir-154-P22_pre	Rno-Mir-154-P22_pre
Rno-Mir-154	Rno	SUCCEED	Rno-Mir-154-P19_pre	Rno-Mir-154-P19_pre
Rno-Mir-154	Rno	SUCCEED	Rno-Mir-154-P34_pre	Rno-Mir-154-P34_pre
Rno-Mir-154	Rno	SUCCEED	Rno-Mir-154-P9_pre	Rno-Mir-154-P9_pre
Rno-Mir-154	Rno	SUCCEED	Rno-Mir-154-P17_pre	Rno-Mir-154-P17_pre
Rno-Mir-154	Rno	SUCCEED	Rno-Mir-154-P21_pre	Rno-Mir-154-P21_pre
Rno-Mir-154	Rno	SUCCEED	Rno-Mir-154-P10_pre	Rno-Mir-154-P10_pre
Rno-Mir-154	Rno	SUCCEED	Rno-Mir-154-P15_pre	Rno-Mir-154-P15_pre
Rno-Mir-154	Rno	SUCCEED	Rno-Mir-154-P1_pre	Rno-Mir-154-P1_pre
Rno-Mir-154	Rno	SUCCEED	Rno-Mir-154-P20-v2_pre	Rno-Mir-154-P20-v2_pre
Rno-Mir-154	Rno	SUCCEED	Rno-Mir-154-P20-v1_pre	Rno-Mir-154-P20-v1_pre
Rno-Mir-154	Rno	SUCCEED	Rno-Mir-154-P6_pre	Rno-Mir-154-P6_pre
Rno-Mir-154	Rno	SUCCEED	Rno-Mir-154-P36_pre	Rno-Mir-154-P36_pre
Rno-Mir-154	Rno	SUCCEED	Rno-Mir-154-P14_pre	Rno-Mir-154-P14_pre
Rno-Mir-154	Rno	SUCCEED	Rno-Mir-154-P5_pre	Rno-Mir-154-P5_pre
Rno-Mir-154	Rno	SUCCEED	Rno-Mir-154-P12_pre	Rno-Mir-154-P12_pre
Rno-Mir-154	Rno	NAME	Rno-Mir-154-P4_pre	Rno-Mir-154-P4-o1_pre
Rno-Mir-666	Rno	SUCCEED	Rno-Mir-666_pre	Rno-Mir-666_pre
Rno-Mir-667	Rno	SUCCEED	Rno-Mir-667_pre	Rno-Mir-667_pre
Rno-Mir-376	Rno	SUCCEED	Rno-Mir-376-P4_pre	Rno-Mir-376-P4_pre
Rno-Mir-376	Rno	SUCCEED	Rno-Mir-376-P1_pre	Rno-Mir-376-P1_pre
Rno-Mir-376	Rno	NAME	Rno-Mir-376-P3_pre	Rno-Mir-376-P2_pre
Rno-Mir-544	Rno	SUCCEED	Rno-Mir-544_pre	Rno-Mir-544_pre
Rno-Mir-134	Rno	SUCCEED	Rno-Mir-134_pre	Rno-Mir-134_pre
Rno-Mir-541	Rno	SUCCEED	Rno-Mir-541_pre	Rno-Mir-541_pre
Rno-Mir-3072	Rno	SUCCEED	Rno-Mir-3072_pre	Rno-Mir-3072_pre
Rno-Mir-1247	Rno	SUCCEED	Rno-Mir-1247_pre	Rno-Mir-1247_pre
Rno-Mir-203	Rno	SUCCEED	Rno-Mir-203-v1_pre	Rno-Mir-203-v1_pre
Rno-Mir-203	Rno	SUCCEED	Rno-Mir-203-v2_pre	Rno-Mir-203-v2_pre
Rno-Mir-153	Rno	NAME	Rno-Mir-153-P2_pre	Rno-Mir-153-P1_pre
Rno-Mir-1251	Rno	SUCCEED	Rno-Mir-1251_pre	Rno-Mir-1251_pre
Rno-Mir-331	Rno	SUCCEED	Rno-Mir-331_pre	Rno-Mir-331_pre
Rno-Mir-3059	Rno	SUCCEED	Rno-Mir-3059_pre	Rno-Mir-3059_pre
Rno-Mir-26	Rno	NAME	Rno-Mir-26-P2_pre	Rno-Mir-26-P4_pre
Rno-Mir-26	Rno	NAME	Rno-Mir-26-P1_pre	Rno-Mir-26-P2_pre
Rno-Mir-26	Rno	NAME	Rno-Mir-26-P3_pre	Rno-Mir-26-P1_pre
Rno-Mir-875	Rno	SUCCEED	Rno-Mir-875_pre	Rno-Mir-875_pre
Rno-Mir-33	Rno	NAME	Rno-Mir-33-P1_pre	Rno-Mir-33-P3_pre
Rno-Mir-1249	Rno	SUCCEED	Rno-Mir-1249_pre	Rno-Mir-1249_pre
Rno-Mir-615	Rno	SUCCEED	Rno-Mir-615_pre	Rno-Mir-615_pre
Rno-Mir-6329	Rno	SUCCEED	Rno-Mir-6329_pre	Rno-Mir-6329_pre
Rno-Mir-628	Rno	REMOVE	Rno-Mir-628_pre	null
Rno-Mir-184	Rno	SUCCEED	Rno-Mir-184_pre	Rno-Mir-184_pre
Rno-Mir-191	Rno	SUCCEED	Rno-Mir-191_pre	Rno-Mir-191_pre
Rno-Mir-425	Rno	SUCCEED	Rno-Mir-425_pre	Rno-Mir-425_pre
Rno-Mir-375	Rno	SUCCEED	Rno-Mir-375_pre	Rno-Mir-375_pre
Rno-Mir-149	Rno	SUCCEED	Rno-Mir-149_pre	Rno-Mir-149_pre
Rno-Mir-221	Rno	NAME	Rno-Mir-221-P1_pre	Rno-Mir-221-P2a_pre
Rno-Mir-221	Rno	NAME	Rno-Mir-221-P2_pre	Rno-Mir-221-P1a_pre
Rno-Mir-188	Rno	SUCCEED	Rno-Mir-188-P2_pre	Rno-Mir-188-P2_pre
Rno-Mir-188	Rno	SUCCEED	Rno-Mir-188-P1_pre	Rno-Mir-188-P1_pre
Rno-Mir-362	Rno	SUCCEED	Rno-Mir-362-P1_pre	Rno-Mir-362-P1_pre
Rno-Mir-362	Rno	SUCCEED	Rno-Mir-362-P3_pre	Rno-Mir-362-P3_pre
Rno-Mir-362	Rno	SUCCEED	Rno-Mir-362-P4_pre	Rno-Mir-362-P4_pre
Rno-Mir-223	Rno	SUCCEED	Rno-Mir-223_pre	Rno-Mir-223_pre
Rno-Mir-676	Rno	SUCCEED	Rno-Mir-676_pre	Rno-Mir-676_pre
Rno-Mir-95	Rno	SUCCEED	Rno-Mir-95-P2_pre	Rno-Mir-95-P2_pre
Rno-Mir-95	Rno	SUCCEED	Rno-Mir-95-P4_pre	Rno-Mir-95-P4_pre
Rno-Mir-374	Rno	SUCCEED	Rno-Mir-374-P2_pre	Rno-Mir-374-P2_pre
Rno-Mir-672	Rno	SUCCEED	Rno-Mir-672_pre	Rno-Mir-672_pre
Rno-Mir-3559	Rno	SUCCEED	Rno-Mir-3559_pre	Rno-Mir-3559_pre
Rno-Mir-384	Rno	SUCCEED	Rno-Mir-384_pre	Rno-Mir-384_pre
Rno-Mir-325	Rno	SUCCEED	Rno-Mir-325_pre	Rno-Mir-325_pre
Rno-Mir-361	Rno	SUCCEED	Rno-Mir-361-v1_pre	Rno-Mir-361-v1_pre
Rno-Mir-361	Rno	SUCCEED	Rno-Mir-361-v2_pre	Rno-Mir-361-v2_pre
Rno-Mir-3112	Rno	SUCCEED	Rno-Mir-3112_pre	Rno-Mir-3112_pre
Rno-Mir-652	Rno	SUCCEED	Rno-Mir-652_pre	Rno-Mir-652_pre
Rno-Mir-1912	Rno	SUCCEED	Rno-Mir-1912_pre	Rno-Mir-1912_pre
Rno-Mir-1298	Rno	SUCCEED	Rno-Mir-1298_pre	Rno-Mir-1298_pre
Rno-Mir-448	Rno	SUCCEED	Rno-Mir-448_pre	Rno-Mir-448_pre
Rno-Mir-505	Rno	SUCCEED	Rno-Mir-505-v1_pre	Rno-Mir-505-v1_pre
Rno-Mir-505	Rno	SUCCEED	Rno-Mir-505-v2_pre	Rno-Mir-505-v2_pre
Rno-Mir-506	Rno	SUCCEED	Rno-Mir-506-P20_pre	Rno-Mir-506-P20_pre
Rno-Mir-506	Rno	SUCCEED	Rno-Mir-506-P21_pre	Rno-Mir-506-P21_pre
Rno-Mir-506	Rno	SUCCEED	Rno-Mir-506-P19_pre	Rno-Mir-506-P19_pre
Rno-Mir-506	Rno	SUCCEED	Rno-Mir-506-P26_pre	Rno-Mir-506-P26_pre
Rno-Mir-506	Rno	SUCCEED	Rno-Mir-506-P17_pre	Rno-Mir-506-P17_pre
Rno-Mir-506	Rno	SUCCEED	Rno-Mir-506-P28_pre	Rno-Mir-506-P28_pre
Rno-Mir-506	Rno	SUCCEED	Rno-Mir-506-P18_pre	Rno-Mir-506-P18_pre
Rno-Mir-506	Rno	SUCCEED	Rno-Mir-506-P14_pre	Rno-Mir-506-P14_pre
Rno-Mir-506	Rno	SUCCEED	Rno-Mir-506-P24_pre	Rno-Mir-506-P24_pre
Rno-Mir-506	Rno	SUCCEED	Rno-Mir-506-P23_pre	Rno-Mir-506-P23_pre
Rno-Mir-506	Rno	SUCCEED	Rno-Mir-506-P25_pre	Rno-Mir-506-P25_pre
Rno-Mir-506	Rno	SUCCEED	Rno-Mir-506-P22_pre	Rno-Mir-506-P22_pre
Rno-Mir-506	Rno	SUCCEED	Rno-Mir-506-P15_pre	Rno-Mir-506-P15_pre
Rno-Mir-506	Rno	SUCCEED	Rno-Mir-506-P7_pre	Rno-Mir-506-P7_pre
Rno-Mir-506	Rno	SUCCEED	Rno-Mir-506-P2_pre	Rno-Mir-506-P2_pre
Rno-Mir-506	Rno	SUCCEED	Rno-Mir-506-P1_pre	Rno-Mir-506-P1_pre
Rno-Mir-506	Rno	SUCCEED	Rno-Mir-506-P6_pre	Rno-Mir-506-P6_pre
Rno-Mir-3580	Rno	SUCCEED	Rno-Mir-3580_pre	Rno-Mir-3580_pre
Rno-Mir-224	Rno	SUCCEED	Rno-Mir-224_pre	Rno-Mir-224_pre
Rno-Mir-105	Rno	NAME	Rno-Mir-105-P2_pre	Rno-Mir-105-P1_pre
Rno-Mir-351	Rno	REMOVE	Rno-Mir-351-P2_pre	null
Rno-Mir-351	Rno	REMOVE	Rno-Mir-351-P1_pre	null
Rno-Mir-542	Rno	REMOVE	Rno-Mir-542-P3_pre	null
Rno-Mir-542	Rno	REMOVE	Rno-Mir-542-P2_pre	null
Rno-Mir-542	Rno	REMOVE	Rno-Mir-542-P1_pre	null
Rno-Mir-450	Rno	NAME	Rno-Mir-450-P1a_pre	Rno-Mir-450-P2b_pre
Rno-Mir-450	Rno	SUCCEED	Rno-Mir-450-P3b_pre	Rno-Mir-450-P3b_pre
Rno-Mir-450	Rno	NAME	Rno-Mir-450-P1b_pre	Rno-Mir-450-P2a_pre
Rno-Mir-450	Rno	SUCCEED	Rno-Mir-450-P3a_pre	Rno-Mir-450-P3a_pre
Rno-Mir-450	Rno	REMOVE	Rno-Mir-450-P2b_pre	null
Rno-Mir-450	Rno	REMOVE	Rno-Mir-450-P2a_pre	null
Rno-Mir-1306	Rno	NEW	null	Rno-Mir-1306_pre
Rno-Mir-320	Rno	NEW	null	Rno-Mir-320_pre
Rno-Mir-877	Rno	NEW	null	Rno-Mir-877_pre
Rno-Mir-876	Rno	NEW	null	Rno-Mir-876_pre

## Sheet: Cpo
miRfamily	species	update	oldID	newID
Cpo-Mir-124	Cpo	SUCCEED	Cpo-Mir-124-P3-v1_pre	Cpo-Mir-124-P3-v1_pre
Cpo-Mir-124	Cpo	SUCCEED	Cpo-Mir-124-P3-v2_pre	Cpo-Mir-124-P3-v2_pre
Cpo-Mir-124	Cpo	NAME	Cpo-Mir-124-P2-v1_pre	Cpo-Mir-124-P1-v1_pre
Cpo-Mir-124	Cpo	NAME	Cpo-Mir-124-P2-v2_pre	Cpo-Mir-124-P1-v2_pre
Cpo-Mir-124	Cpo	NAME	Cpo-Mir-124-P1-v1_pre	Cpo-Mir-124-P2-v1_pre
Cpo-Mir-124	Cpo	NAME	Cpo-Mir-124-P1-v2_pre	Cpo-Mir-124-P2-v2_pre
Cpo-Mir-219	Cpo	SUCCEED	Cpo-Mir-219-P2-as_pre	Cpo-Mir-219-P2-as_pre
Cpo-Mir-219	Cpo	SUCCEED	Cpo-Mir-219-P2_pre	Cpo-Mir-219-P2_pre
Cpo-Mir-219	Cpo	NAME	Cpo-Mir-219-P1_pre	Cpo-Mir-219-P3_pre
Cpo-Mir-9	Cpo	NAME	Cpo-Mir-9-P2_pre	Cpo-Mir-9-P2_pre
Cpo-Mir-9	Cpo	NAME	Cpo-Mir-9-P1_pre	Cpo-Mir-9-P1_pre
Cpo-Mir-9	Cpo	NAME	Cpo-Mir-9-P3_pre	Cpo-Mir-9-P3_pre
Cpo-Mir-12080	Cpo	SUCCEED	Cpo-Mir-12080_pre	Cpo-Mir-12080_pre
Cpo-Mir-3085	Cpo	SUCCEED	Cpo-Mir-3085_pre	Cpo-Mir-3085_pre
Cpo-Mir-202	Cpo	SUCCEED	Cpo-Mir-202_pre	Cpo-Mir-202_pre
Cpo-Mir-598	Cpo	SUCCEED	Cpo-Mir-598_pre	Cpo-Mir-598_pre
Cpo-Mir-490	Cpo	SUCCEED	Cpo-Mir-490_pre	Cpo-Mir-490_pre
Cpo-Mir-190	Cpo	NAME	Cpo-Mir-190-P1_pre	Cpo-Mir-190-P1_pre
Cpo-Mir-190	Cpo	NAME	Cpo-Mir-190-P2_pre	Cpo-Mir-190-P3_pre
Cpo-Mir-92	Cpo	NAME	Cpo-Mir-92-P1c_pre	Cpo-Mir-92-P1d_pre
Cpo-Mir-92	Cpo	NAME	Cpo-Mir-92-P2c_pre	Cpo-Mir-92-P2d_pre
Cpo-Mir-92	Cpo	SUCCEED	Cpo-Mir-92-P2a_pre	Cpo-Mir-92-P2a_pre
Cpo-Mir-92	Cpo	SUCCEED	Cpo-Mir-92-P1a_pre	Cpo-Mir-92-P1a_pre
Cpo-Mir-92	Cpo	NAME	Cpo-Mir-92-P1b_pre	Cpo-Mir-92-P1c_pre
Cpo-Mir-92	Cpo	NAME	Cpo-Mir-92-P2b_pre	Cpo-Mir-92-P2c_pre
Cpo-Mir-7	Cpo	NAME	Cpo-Mir-7-P2_pre	Cpo-Mir-7-P1_pre
Cpo-Mir-7	Cpo	NAME	Cpo-Mir-7-P1_pre	Cpo-Mir-7-P2_pre
Cpo-Mir-7	Cpo	NAME	Cpo-Mir-7-P3_pre	Cpo-Mir-7-P4_pre
Cpo-Mir-204	Cpo	NAME	Cpo-Mir-204-P2_pre	Cpo-Mir-204-P1_pre
Cpo-Mir-204	Cpo	NAME	Cpo-Mir-204-P1_pre	Cpo-Mir-204-P2_pre
Cpo-Mir-551	Cpo	SUCCEED	Cpo-Mir-551-P2_pre	Cpo-Mir-551-P2_pre
Cpo-Mir-326	Cpo	SUCCEED	Cpo-Mir-326_pre	Cpo-Mir-326_pre
Cpo-Mir-139	Cpo	SUCCEED	Cpo-Mir-139_pre	Cpo-Mir-139_pre
Cpo-Mir-8	Cpo	NAME	Cpo-Mir-8-P1b_pre	Cpo-Mir-8-P2b_pre
Cpo-Mir-8	Cpo	SUCCEED	Cpo-Mir-8-P3a_pre	Cpo-Mir-8-P3a_pre
Cpo-Mir-8	Cpo	NAME	Cpo-Mir-8-P1a_pre	Cpo-Mir-8-P2a_pre
Cpo-Mir-8	Cpo	NAME	Cpo-Mir-8-P2a_pre	Cpo-Mir-8-P1a_pre
Cpo-Mir-8	Cpo	NAME	Cpo-Mir-8-P2b_pre	Cpo-Mir-8-P1b_pre
Cpo-Mir-12083	Cpo	SUCCEED	Cpo-Mir-12083_pre	Cpo-Mir-12083_pre
Cpo-Mir-6715	Cpo	SUCCEED	Cpo-Mir-6715_pre	Cpo-Mir-6715_pre
Cpo-Mir-146	Cpo	NAME	Cpo-Mir-146-P2_pre	Cpo-Mir-146-P1_pre
Cpo-Mir-146	Cpo	NAME	Cpo-Mir-146-P1_pre
Cpo-Mir-146	Cpo	NAME		Cpo-Mir-146-P4_pre
Cpo-Mir-653	Cpo	SUCCEED	Cpo-Mir-653_pre	Cpo-Mir-653_pre
Cpo-Mir-592	Cpo	SUCCEED	Cpo-Mir-592_pre	Cpo-Mir-592_pre
Cpo-Mir-129	Cpo	NAME	Cpo-Mir-129-P1_pre	Cpo-Mir-129-P2_pre
Cpo-Mir-129	Cpo	NAME	Cpo-Mir-129-P2_pre	Cpo-Mir-129-P1_pre
Cpo-Mir-96	Cpo	SUCCEED	Cpo-Mir-96-P2_pre	Cpo-Mir-96-P2_pre
Cpo-Mir-96	Cpo	SUCCEED	Cpo-Mir-96-P1_pre	Cpo-Mir-96-P1_pre
Cpo-Mir-96	Cpo	SUCCEED	Cpo-Mir-96-P3-v1_pre	Cpo-Mir-96-P3-v1_pre
Cpo-Mir-96	Cpo	SUCCEED	Cpo-Mir-96-P3-v2_pre	Cpo-Mir-96-P3-v2_pre
Cpo-Mir-335	Cpo	SUCCEED	Cpo-Mir-335_pre	Cpo-Mir-335_pre
Cpo-Mir-345	Cpo	SUCCEED	Cpo-Mir-345_pre	Cpo-Mir-345_pre
Cpo-Mir-493	Cpo	SUCCEED	Cpo-Mir-493_pre	Cpo-Mir-493_pre
Cpo-Mir-337	Cpo	SUCCEED	Cpo-Mir-337-v1_pre	Cpo-Mir-337-v1_pre
Cpo-Mir-337	Cpo	SUCCEED	Cpo-Mir-337-v2_pre	Cpo-Mir-337-v2_pre
Cpo-Mir-431	Cpo	NAME	Cpo-Mir-431_pre	Cpo-Mir-431_pre
Cpo-Mir-12073	Cpo	SUCCEED	Cpo-Mir-12073_pre	Cpo-Mir-12073_pre
Cpo-Mir-433	Cpo	SUCCEED	Cpo-Mir-433_pre	Cpo-Mir-433_pre
Cpo-Mir-127	Cpo	SUCCEED	Cpo-Mir-127_pre	Cpo-Mir-127_pre
Cpo-Mir-432	Cpo	SUCCEED	Cpo-Mir-432_pre	Cpo-Mir-432_pre
Cpo-Mir-136	Cpo	SUCCEED	Cpo-Mir-136-v1_pre	Cpo-Mir-136-v1_pre
Cpo-Mir-136	Cpo	SUCCEED	Cpo-Mir-136-v2_pre	Cpo-Mir-136-v2_pre
Cpo-Mir-370	Cpo	SUCCEED	Cpo-Mir-370_pre	Cpo-Mir-370_pre
Cpo-Mir-154	Cpo	SUCCEED	Cpo-Mir-154-P7_pre	Cpo-Mir-154-P7_pre
Cpo-Mir-154	Cpo	SUCCEED	Cpo-Mir-154-P13_pre	Cpo-Mir-154-P13_pre
Cpo-Mir-154	Cpo	SUCCEED	Cpo-Mir-154-P2-v1_pre	Cpo-Mir-154-P2-v1_pre
Cpo-Mir-154	Cpo	SUCCEED	Cpo-Mir-154-P2-v2_pre	Cpo-Mir-154-P2-v2_pre
Cpo-Mir-154	Cpo	SUCCEED	Cpo-Mir-154-P8_pre	Cpo-Mir-154-P8_pre
Cpo-Mir-154	Cpo	SUCCEED	Cpo-Mir-154-P30_pre	Cpo-Mir-154-P30_pre
Cpo-Mir-154	Cpo	SUCCEED	Cpo-Mir-154-P3a-v1_pre	Cpo-Mir-154-P3a-v1_pre
Cpo-Mir-154	Cpo	SUCCEED	Cpo-Mir-154-P3a-v2_pre	Cpo-Mir-154-P3a-v2_pre
Cpo-Mir-154	Cpo	SUCCEED	Cpo-Mir-154-P26_pre	Cpo-Mir-154-P26_pre
Cpo-Mir-154	Cpo	SUCCEED	Cpo-Mir-154-P18_pre	Cpo-Mir-154-P18_pre
Cpo-Mir-154	Cpo	SUCCEED	Cpo-Mir-154-P29_pre	Cpo-Mir-154-P29_pre
Cpo-Mir-154	Cpo	SUCCEED	Cpo-Mir-154-P22_pre	Cpo-Mir-154-P22_pre
Cpo-Mir-154	Cpo	SUCCEED	Cpo-Mir-154-P19_pre	Cpo-Mir-154-P19_pre
Cpo-Mir-154	Cpo	SUCCEED	Cpo-Mir-154-P23_pre	Cpo-Mir-154-P23_pre
Cpo-Mir-154	Cpo	SUCCEED	Cpo-Mir-154-P34_pre	Cpo-Mir-154-P34_pre
Cpo-Mir-154	Cpo	SUCCEED	Cpo-Mir-154-P28_pre	Cpo-Mir-154-P28_pre
Cpo-Mir-154	Cpo	SUCCEED	Cpo-Mir-154-P9_pre	Cpo-Mir-154-P9_pre
Cpo-Mir-154	Cpo	SUCCEED	Cpo-Mir-154-P17_pre	Cpo-Mir-154-P17_pre
Cpo-Mir-154	Cpo	SUCCEED	Cpo-Mir-154-P21_pre	Cpo-Mir-154-P21_pre
Cpo-Mir-154	Cpo	SUCCEED	Cpo-Mir-154-P27_pre	Cpo-Mir-154-P27_pre
Cpo-Mir-154	Cpo	SUCCEED	Cpo-Mir-154-P24_pre	Cpo-Mir-154-P24_pre
Cpo-Mir-154	Cpo	SUCCEED	Cpo-Mir-154-P31_pre	Cpo-Mir-154-P31_pre
Cpo-Mir-154	Cpo	SUCCEED	Cpo-Mir-154-P16_pre	Cpo-Mir-154-P16_pre
Cpo-Mir-154	Cpo	SUCCEED	Cpo-Mir-154-P10_pre	Cpo-Mir-154-P10_pre
Cpo-Mir-154	Cpo	SUCCEED	Cpo-Mir-154-P15_pre	Cpo-Mir-154-P15_pre
Cpo-Mir-154	Cpo	SUCCEED	Cpo-Mir-154-P1_pre	Cpo-Mir-154-P1_pre
Cpo-Mir-154	Cpo	SUCCEED	Cpo-Mir-154-P20-v2_pre	Cpo-Mir-154-P20-v2_pre
Cpo-Mir-154	Cpo	SUCCEED	Cpo-Mir-154-P20-v1_pre	Cpo-Mir-154-P20-v1_pre
Cpo-Mir-154	Cpo	SUCCEED	Cpo-Mir-154-P6_pre	Cpo-Mir-154-P6_pre
Cpo-Mir-154	Cpo	SUCCEED	Cpo-Mir-154-P36_pre	Cpo-Mir-154-P36_pre
Cpo-Mir-154	Cpo	SUCCEED	Cpo-Mir-154-P14_pre	Cpo-Mir-154-P14_pre
Cpo-Mir-154	Cpo	SUCCEED	Cpo-Mir-154-P5_pre	Cpo-Mir-154-P5_pre
Cpo-Mir-154	Cpo	SUCCEED	Cpo-Mir-154-P12_pre	Cpo-Mir-154-P12_pre
Cpo-Mir-154	Cpo	SUCCEED	Cpo-Mir-154-P3b_pre	Cpo-Mir-154-P3b_pre
Cpo-Mir-154	Cpo	SUCCEED	Cpo-Mir-154-P25_pre	Cpo-Mir-154-P25_pre
Cpo-Mir-154	Cpo	NAME	Cpo-Mir-154-P4_pre	Cpo-Mir-154-P4-o1_pre
Cpo-Mir-376	Cpo	SUCCEED	Cpo-Mir-376-P4_pre	Cpo-Mir-376-P4_pre
Cpo-Mir-376	Cpo	NAME	Cpo-Mir-376-P2_pre	Cpo-Mir-376-P3_pre
Cpo-Mir-376	Cpo	SUCCEED	Cpo-Mir-376-P1_pre	Cpo-Mir-376-P1_pre
Cpo-Mir-376	Cpo	NAME	Cpo-Mir-376-P3_pre	Cpo-Mir-376-P2_pre
Cpo-Mir-134	Cpo	SUCCEED	Cpo-Mir-134_pre	Cpo-Mir-134_pre
Cpo-Mir-541	Cpo	SUCCEED	Cpo-Mir-541_pre	Cpo-Mir-541_pre
Cpo-Mir-1247	Cpo	SUCCEED	Cpo-Mir-1247_pre	Cpo-Mir-1247_pre
Cpo-Mir-203	Cpo	SUCCEED	Cpo-Mir-203-v1_pre	Cpo-Mir-203-v1_pre
Cpo-Mir-203	Cpo	SUCCEED	Cpo-Mir-203-v2_pre	Cpo-Mir-203-v2_pre
Cpo-Mir-342	Cpo	SUCCEED	Cpo-Mir-342_pre	Cpo-Mir-342_pre
Cpo-Mir-1388	Cpo	SUCCEED	Cpo-Mir-1388_pre	Cpo-Mir-1388_pre
Cpo-Mir-133	Cpo	NAME	Cpo-Mir-133-P1-v1_pre	Cpo-Mir-133-P3-v1_pre;Cpo-Mir-133-P3-v2_pre
Cpo-Mir-133	Cpo	NAME	Cpo-Mir-133-P1-v2_pre	Cpo-Mir-133-P3-v1_pre;Cpo-Mir-133-P3-v2_pre
Cpo-Mir-133	Cpo	NAME	Cpo-Mir-133-P2-v1_pre	Cpo-Mir-133-P1-v1_pre;Cpo-Mir-133-P1-v2_pre
Cpo-Mir-133	Cpo	NAME	Cpo-Mir-133-P2-v2_pre	Cpo-Mir-133-P1-v1_pre;Cpo-Mir-133-P1-v2_pre
Cpo-Mir-133	Cpo	NAME	Cpo-Mir-133-P3-v1_pre;Cpo-Mir-133-P3-v2_pre	Cpo-Mir-133-P2-v1_pre;Cpo-Mir-133-P2-v2_pre
Cpo-Mir-1	Cpo	NAME	Cpo-Mir-1-P1_pre	Cpo-Mir-1-P3_pre
Cpo-Mir-1	Cpo	NAME	Cpo-Mir-1-P2_pre	Cpo-Mir-1-P1_pre
Cpo-Mir-1	Cpo	NAME	Cpo-Mir-1-P3_pre	Cpo-Mir-1-P2_pre
Cpo-Mir-199	Cpo	NAME	Cpo-Mir-199-P3-v1_pre	Cpo-Mir-199-P1-v1_pre;Cpo-Mir-199-P1-v2_pre;Cpo-Mir-199-P1-v3_pre
Cpo-Mir-199	Cpo	NAME	Cpo-Mir-199-P3-v2_pre	Cpo-Mir-199-P1-v1_pre;Cpo-Mir-199-P1-v2_pre;Cpo-Mir-199-P1-v3_pre
Cpo-Mir-199	Cpo	NAME	Cpo-Mir-199-P3-v3_pre	Cpo-Mir-199-P1-v1_pre;Cpo-Mir-199-P1-v2_pre;Cpo-Mir-199-P1-v3_pre
Cpo-Mir-199	Cpo	NAME	Cpo-Mir-199-P2-v1_pre	Cpo-Mir-199-P3-v1_pre;Cpo-Mir-199-P3-v2_pre;Cpo-Mir-199-P3-v3_pre
Cpo-Mir-199	Cpo	NAME	Cpo-Mir-199-P2-v2_pre	Cpo-Mir-199-P3-v1_pre;Cpo-Mir-199-P3-v2_pre;Cpo-Mir-199-P3-v3_pre
Cpo-Mir-199	Cpo	NAME	Cpo-Mir-199-P2-v3_pre	Cpo-Mir-199-P3-v1_pre;Cpo-Mir-199-P3-v2_pre;Cpo-Mir-199-P3-v3_pre
Cpo-Mir-199	Cpo	NAME	Cpo-Mir-199-P1-v1_pre;Cpo-Mir-199-P1-v2_pre;Cpo-Mir-199-P1-v3_pre	Cpo-Mir-199-P2-v1_pre;Cpo-Mir-199-P2-v2_pre;Cpo-Mir-199-P2-v3_pre
Cpo-Mir-214	Cpo	SUCCEED	Cpo-Mir-214-v1_pre	Cpo-Mir-214-v1_pre
Cpo-Mir-214	Cpo	SUCCEED	Cpo-Mir-214-v2_pre	Cpo-Mir-214-v2_pre
Cpo-Mir-205	Cpo	NAME	Cpo-Mir-205-P1_pre	Cpo-Mir-205-P4_pre
Cpo-Mir-29	Cpo	NAME	Cpo-Mir-29-P1a_pre	Cpo-Mir-29-P2b_pre
Cpo-Mir-29	Cpo	NAME	Cpo-Mir-29-P1b_pre	Cpo-Mir-29-P1b-v1_pre;Cpo-Mir-29-P1b-v2_pre
Cpo-Mir-29	Cpo	NAME	Cpo-Mir-29-P2b_pre;Cpo-Mir-29-P2a_pre	Cpo-Mir-29-P2d_pre
Cpo-Mir-29	Cpo	NAME		Cpo-Mir-29-P1d-v1_pre;Cpo-Mir-29-P1d-v2_pre
Cpo-Mir-135	Cpo	SUCCEED	Cpo-Mir-135-P1_pre	Cpo-Mir-135-P1_pre
Cpo-Mir-135	Cpo	SUCCEED	Cpo-Mir-135-P2_pre	Cpo-Mir-135-P2_pre
Cpo-Mir-135	Cpo	NAME	Cpo-Mir-135-P3_pre	Cpo-Mir-135-P4_pre
Cpo-Mir-181	Cpo	SUCCEED	Cpo-Mir-181-P1a_pre	Cpo-Mir-181-P1a_pre
Cpo-Mir-181	Cpo	SUCCEED	Cpo-Mir-181-P2a_pre	Cpo-Mir-181-P2a_pre
Cpo-Mir-181	Cpo	NAME	Cpo-Mir-181-P2b_pre	Cpo-Mir-181-P2b_pre
Cpo-Mir-181	Cpo	SUCCEED	Cpo-Mir-181-P1b_pre	Cpo-Mir-181-P1b_pre
Cpo-Mir-181	Cpo	SUCCEED	Cpo-Mir-181-P1c_pre	Cpo-Mir-181-P1c_pre
Cpo-Mir-511	Cpo	SUCCEED	Cpo-Mir-511_pre	Cpo-Mir-511_pre
Cpo-Mir-223	Cpo	SUCCEED	Cpo-Mir-223_pre	Cpo-Mir-223_pre
Cpo-Mir-19	Cpo	SUCCEED	Cpo-Mir-19-P2a_pre	Cpo-Mir-19-P2a_pre
Cpo-Mir-19	Cpo	NAME	Cpo-Mir-19-P1_pre	Cpo-Mir-19-P1a_pre
Cpo-Mir-19	Cpo	NAME	Cpo-Mir-19-P2b_pre	Cpo-Mir-19-P2c_pre
Cpo-Mir-17	Cpo	NAME	Cpo-Mir-17-P1c_pre	Cpo-Mir-17-P4d_pre
Cpo-Mir-17	Cpo	NAME	Cpo-Mir-17-P2a_pre	Cpo-Mir-17-P2a_pre
Cpo-Mir-17	Cpo	SUCCEED	Cpo-Mir-17-P1a_pre	Cpo-Mir-17-P1a_pre
Cpo-Mir-17	Cpo	NAME	Cpo-Mir-17-P1b_pre	Cpo-Mir-17-P1c_pre
Cpo-Mir-17	Cpo	NAME	Cpo-Mir-17-P2b_pre	Cpo-Mir-17-P2c_pre
Cpo-Mir-17	Cpo	NAME	Cpo-Mir-17-P3a_pre	Cpo-Mir-17-P4a_pre
Cpo-Mir-17	Cpo	NAME	Cpo-Mir-17-P3b_pre	Cpo-Mir-17-P4c_pre
Cpo-Mir-17	Cpo	NAME	Cpo-Mir-17-P3c_pre	Cpo-Mir-17-P1d_pre
Cpo-Mir-450	Cpo	SUCCEED	Cpo-Mir-450-P3_pre	Cpo-Mir-450-P3_pre
Cpo-Mir-450	Cpo	NAME	Cpo-Mir-450-P1_pre	Cpo-Mir-450-P2_pre
Cpo-Mir-450	Cpo	NAME	Cpo-Mir-450-P2_pre	Cpo-Mir-450-P1_pre
Cpo-Mir-542	Cpo	SUCCEED	Cpo-Mir-542_pre	Cpo-Mir-542_pre
Cpo-Mir-15	Cpo	NAME	Cpo-Mir-15-P2d_pre	Cpo-Mir-15-P2c_pre
Cpo-Mir-15	Cpo	NAME	Cpo-Mir-15-P1d_pre	Cpo-Mir-15-P1c_pre
Cpo-Mir-15	Cpo	SUCCEED	Cpo-Mir-15-P2a_pre	Cpo-Mir-15-P2a_pre
Cpo-Mir-15	Cpo	SUCCEED	Cpo-Mir-15-P1a_pre	Cpo-Mir-15-P1a_pre
Cpo-Mir-15	Cpo	SUCCEED	Cpo-Mir-15-P1b_pre	Cpo-Mir-15-P1b_pre
Cpo-Mir-15	Cpo	SUCCEED	Cpo-Mir-15-P2b_pre	Cpo-Mir-15-P2b_pre
Cpo-Mir-15	Cpo	NAME	Cpo-Mir-15-P1c_pre	Cpo-Mir-15-P1d_pre
Cpo-Mir-15	Cpo	NAME	Cpo-Mir-15-P2c_pre	Cpo-Mir-15-P2d_pre
Cpo-Mir-192	Cpo	NAME	Cpo-Mir-192-P2_pre	Cpo-Mir-192-P1_pre
Cpo-Mir-192	Cpo	NAME	Cpo-Mir-192-P1_pre	Cpo-Mir-192-P2_pre
Cpo-Mir-1379	Cpo	SUCCEED	Cpo-Mir-1379_pre	Cpo-Mir-1379_pre
Cpo-Mir-350	Cpo	SUCCEED	Cpo-Mir-350_pre	Cpo-Mir-350_pre
Cpo-Mir-208	Cpo	NAME	Cpo-Mir-208-P2_pre	Cpo-Mir-208-P1_pre
Cpo-Mir-208	Cpo	NAME	Cpo-Mir-208-P1_pre	Cpo-Mir-208-P2_pre
Cpo-Mir-149	Cpo	NAME	Cpo-Mir-149_pre	Cpo-Mir-149_pre
Cpo-Mir-2355	Cpo	SUCCEED	Cpo-Mir-2355_pre	Cpo-Mir-2355_pre
Cpo-Mir-188	Cpo	SUCCEED	Cpo-Mir-188-P2_pre	Cpo-Mir-188-P2_pre
Cpo-Mir-188	Cpo	SUCCEED	Cpo-Mir-188-P1_pre	Cpo-Mir-188-P1_pre
Cpo-Mir-188	Cpo	SUCCEED	Cpo-Mir-188-P3_pre	Cpo-Mir-188-P3_pre
Cpo-Mir-362	Cpo	SUCCEED	Cpo-Mir-362-P1_pre	Cpo-Mir-362-P1_pre
Cpo-Mir-362	Cpo	SUCCEED	Cpo-Mir-362-P3_pre	Cpo-Mir-362-P3_pre
Cpo-Mir-362	Cpo	SUCCEED	Cpo-Mir-362-P5_pre	Cpo-Mir-362-P5_pre
Cpo-Mir-362	Cpo	SUCCEED	Cpo-Mir-362-P4_pre	Cpo-Mir-362-P4_pre
Cpo-Let-7	Cpo	SUCCEED	Cpo-Let-7-P2a3_pre	Cpo-Let-7-P2a3_pre
Cpo-Let-7	Cpo	SUCCEED	Cpo-Let-7-P2b3_pre	Cpo-Let-7-P2b3_pre
Cpo-Let-7	Cpo	SUCCEED	Cpo-Let-7-P2b2_pre	Cpo-Let-7-P2b2_pre
Cpo-Let-7	Cpo	SUCCEED	Cpo-Let-7-P2a2_pre	Cpo-Let-7-P2a2_pre
Cpo-Let-7	Cpo	SUCCEED	Cpo-Let-7-P1c_pre	Cpo-Let-7-P1c_pre
Cpo-Let-7	Cpo	SUCCEED	Cpo-Let-7-P2a1_pre	Cpo-Let-7-P2a1_pre
Cpo-Let-7	Cpo	SUCCEED	Cpo-Let-7-P2b1_pre	Cpo-Let-7-P2b1_pre
Cpo-Let-7	Cpo	SUCCEED	Cpo-Let-7-P2c1_pre	Cpo-Let-7-P2c1_pre
Cpo-Let-7	Cpo	SUCCEED	Cpo-Let-7-P1b_pre	Cpo-Let-7-P1b_pre
Cpo-Let-7	Cpo	SUCCEED	Cpo-Let-7-P2c3_pre	Cpo-Let-7-P2c3_pre
Cpo-Let-7	Cpo	SUCCEED	Cpo-Let-7-P2c2_pre	Cpo-Let-7-P2c2_pre
Cpo-Let-7	Cpo	NAME	Cpo-Let-7-P1a_pre	Cpo-Let-7-P1d_pre
Cpo-Mir-122	Cpo	SUCCEED	Cpo-Mir-122_pre	Cpo-Mir-122_pre
Cpo-Mir-187	Cpo	NAME	Cpo-Mir-187_pre	Cpo-Mir-187_pre
Cpo-Mir-12074	Cpo	SUCCEED	Cpo-Mir-12074_pre	Cpo-Mir-12074_pre
Cpo-Mir-459	Cpo	SUCCEED	Cpo-Mir-459_pre	Cpo-Mir-459_pre
Cpo-Mir-103	Cpo	NAME	Cpo-Mir-103-P1_pre	Cpo-Mir-103-P4_pre
Cpo-Mir-103	Cpo	SUCCEED	Cpo-Mir-103-P2_pre	Cpo-Mir-103-P2_pre
Cpo-Mir-103	Cpo	NAME	Cpo-Mir-103-P3_pre	Cpo-Mir-103-P1_pre
Cpo-Mir-1296	Cpo	SUCCEED	Cpo-Mir-1296_pre	Cpo-Mir-1296_pre
Cpo-Mir-26	Cpo	NAME	Cpo-Mir-26-P1_pre	Cpo-Mir-26-P2_pre
Cpo-Mir-26	Cpo	NAME	Cpo-Mir-26-P2_pre	Cpo-Mir-26-P4_pre
Cpo-Mir-26	Cpo	NAME	Cpo-Mir-26-P3_pre	Cpo-Mir-26-P1_pre
Cpo-Mir-296	Cpo	SUCCEED	Cpo-Mir-296_pre	Cpo-Mir-296_pre
Cpo-Mir-128	Cpo	NAME	Cpo-Mir-128-P2_pre	Cpo-Mir-128-P1_pre
Cpo-Mir-128	Cpo	NAME	Cpo-Mir-128-P1_pre	Cpo-Mir-128-P2_pre
Cpo-Mir-95	Cpo	SUCCEED	Cpo-Mir-95-P1_pre	Cpo-Mir-95-P1_pre
Cpo-Mir-95	Cpo	SUCCEED	Cpo-Mir-95-P4_pre	Cpo-Mir-95-P4_pre
Cpo-Mir-95	Cpo	NAME	Cpo-Mir-95-P3-v1_pre;Cpo-Mir-95-P3-v2_pre	Cpo-Mir-95-P3_pre
Cpo-Mir-218	Cpo	NAME	Cpo-Mir-218-P2_pre	Cpo-Mir-218-P4_pre
Cpo-Mir-218	Cpo	NAME	Cpo-Mir-218-P1_pre	Cpo-Mir-218-P2_pre
Cpo-Mir-12072	Cpo	SUCCEED	Cpo-Mir-12072_pre	Cpo-Mir-12072_pre
Cpo-Mir-1271	Cpo	SUCCEED	Cpo-Mir-1271_pre	Cpo-Mir-1271_pre
Cpo-Mir-874	Cpo	SUCCEED	Cpo-Mir-874_pre	Cpo-Mir-874_pre
Cpo-Mir-28	Cpo	SUCCEED	Cpo-Mir-28-P2_pre	Cpo-Mir-28-P2_pre
Cpo-Mir-28	Cpo	SUCCEED	Cpo-Mir-28-P3_pre	Cpo-Mir-28-P3_pre
Cpo-Mir-28	Cpo	SUCCEED	Cpo-Mir-28-P1_pre	Cpo-Mir-28-P1_pre
Cpo-Mir-340	Cpo	SUCCEED	Cpo-Mir-340_pre	Cpo-Mir-340_pre
Cpo-Mir-1301	Cpo	SUCCEED	Cpo-Mir-1301_pre	Cpo-Mir-1301_pre
Cpo-Mir-126	Cpo	NAME	Cpo-Mir-126-v1_pre;Cpo-Mir-126-v2_pre;Cpo-Mir-126-v3_pre	Cpo-Mir-126-P2-v1_pre;Cpo-Mir-126-P2-v2_pre;Cpo-Mir-126-P2-v3_pre
Cpo-Mir-30	Cpo	NAME	Cpo-Mir-30-P1b_pre	Cpo-Mir-30-P1d_pre
Cpo-Mir-30	Cpo	NAME	Cpo-Mir-30-P2b_pre	Cpo-Mir-30-P2d_pre
Cpo-Mir-30	Cpo	NAME	Cpo-Mir-30-P1a_pre	Cpo-Mir-30-P1b_pre
Cpo-Mir-30	Cpo	NAME	Cpo-Mir-30-P2a_pre	Cpo-Mir-30-P2b_pre
Cpo-Mir-30	Cpo	NAME	Cpo-Mir-30-P1c_pre	Cpo-Mir-30-P1a_pre
Cpo-Mir-30	Cpo	NAME	Cpo-Mir-30-P2c_pre	Cpo-Mir-30-P2a_pre
Cpo-Mir-10	Cpo	SUCCEED	Cpo-Mir-10-P1b-v1_pre	Cpo-Mir-10-P1b-v1_pre
Cpo-Mir-10	Cpo	SUCCEED	Cpo-Mir-10-P1b-v2_pre	Cpo-Mir-10-P1b-v2_pre
Cpo-Mir-10	Cpo	SUCCEED	Cpo-Mir-10-P3c_pre	Cpo-Mir-10-P3c_pre
Cpo-Mir-10	Cpo	NAME	Cpo-Mir-10-P2c_pre	Cpo-Mir-10-P2c_pre
Cpo-Mir-10	Cpo	SUCCEED	Cpo-Mir-10-P3b_pre	Cpo-Mir-10-P3b_pre
Cpo-Mir-10	Cpo	SUCCEED	Cpo-Mir-10-P2b_pre	Cpo-Mir-10-P2b_pre
Cpo-Mir-10	Cpo	NAME	Cpo-Mir-10-P1a-v1_pre	Cpo-Mir-10-P1c-v1_pre
Cpo-Mir-10	Cpo	NAME	Cpo-Mir-10-P1a-v2_pre	Cpo-Mir-10-P1c-v2_pre
Cpo-Mir-10	Cpo	NAME	Cpo-Mir-10-P2a_pre	Cpo-Mir-10-P2d_pre
Cpo-Mir-10	Cpo	NAME	Cpo-Mir-10-P3a_pre	Cpo-Mir-10-P3d_pre
Cpo-Mir-34	Cpo	SUCCEED	Cpo-Mir-34-P2b_pre	Cpo-Mir-34-P2b_pre
Cpo-Mir-34	Cpo	SUCCEED	Cpo-Mir-34-P2a_pre	Cpo-Mir-34-P2a_pre
Cpo-Mir-34	Cpo	SUCCEED	Cpo-Mir-34-P1_pre	Cpo-Mir-34-P1_pre
Cpo-Mir-34	Cpo	NAME	Cpo-Mir-34-P3c_pre	Cpo-Mir-34-P3a_pre
Cpo-Mir-34	Cpo	NAME	Cpo-Mir-34-P3a_pre	Cpo-Mir-34-P3c_pre
Cpo-Mir-184	Cpo	SUCCEED	Cpo-Mir-184_pre	Cpo-Mir-184_pre
Cpo-Mir-105	Cpo	NAME	Cpo-Mir-105-P2_pre	Cpo-Mir-105-P1_pre
Cpo-Mir-224	Cpo	SUCCEED	Cpo-Mir-224_pre	Cpo-Mir-224_pre
Cpo-Mir-452	Cpo	SUCCEED	Cpo-Mir-452-v1_pre	Cpo-Mir-452-v1_pre
Cpo-Mir-452	Cpo	SUCCEED	Cpo-Mir-452-v2_pre	Cpo-Mir-452-v2_pre
Cpo-Mir-31	Cpo	SUCCEED	Cpo-Mir-31_pre	Cpo-Mir-31_pre
Cpo-Mir-872	Cpo	SUCCEED	Cpo-Mir-872_pre	Cpo-Mir-872_pre
Cpo-Mir-876	Cpo	SUCCEED	Cpo-Mir-876_pre	Cpo-Mir-876_pre
Cpo-Mir-873	Cpo	SUCCEED	Cpo-Mir-873-v1_pre	Cpo-Mir-873-v1_pre
Cpo-Mir-873	Cpo	SUCCEED	Cpo-Mir-873-v2_pre	Cpo-Mir-873-v2_pre
Cpo-Mir-760	Cpo	SUCCEED	Cpo-Mir-760_pre	Cpo-Mir-760_pre
Cpo-Mir-197	Cpo	SUCCEED	Cpo-Mir-197_pre	Cpo-Mir-197_pre
Cpo-Mir-186	Cpo	SUCCEED	Cpo-Mir-186_pre	Cpo-Mir-186_pre
Cpo-Mir-101	Cpo	NAME	Cpo-Mir-101-P1-v2_pre	Cpo-Mir-101-P1-v1_pre
Cpo-Mir-101	Cpo	NAME	Cpo-Mir-101-P2-v2_pre	Cpo-Mir-101-P2-v1_pre
Cpo-Mir-101	Cpo	NAME	Cpo-Mir-101-P1-v1_pre	Cpo-Mir-101-P1-v2_pre
Cpo-Mir-101	Cpo	NAME	Cpo-Mir-101-P2-v1_pre	Cpo-Mir-101-P2-v2_pre
Cpo-Mir-455	Cpo	SUCCEED	Cpo-Mir-455_pre	Cpo-Mir-455_pre
Cpo-Mir-491	Cpo	SUCCEED	Cpo-Mir-491_pre	Cpo-Mir-491_pre
Cpo-Mir-1249	Cpo	SUCCEED	Cpo-Mir-1249_pre	Cpo-Mir-1249_pre
Cpo-Mir-210	Cpo	SUCCEED	Cpo-Mir-210_pre	Cpo-Mir-210_pre
Cpo-Mir-140	Cpo	NAME	Cpo-Mir-140-v1_pre;Cpo-Mir-140-v2_pre	Cpo-Mir-140-P1-v1_pre;Cpo-Mir-140-P1-v2_pre
Cpo-Mir-328	Cpo	NAME	Cpo-Mir-328_pre	Cpo-Mir-328_pre
Cpo-Mir-138	Cpo	SUCCEED	Cpo-Mir-138-P2_pre	Cpo-Mir-138-P2_pre
Cpo-Mir-138	Cpo	SUCCEED	Cpo-Mir-138-P1_pre	Cpo-Mir-138-P1_pre
Cpo-Mir-147	Cpo	SUCCEED	Cpo-Mir-147-v1_pre	Cpo-Mir-147-v1_pre
Cpo-Mir-147	Cpo	SUCCEED	Cpo-Mir-147-v2_pre	Cpo-Mir-147-v2_pre
Cpo-Mir-2387	Cpo	SUCCEED	Cpo-Mir-2387_pre	Cpo-Mir-2387_pre
Cpo-Mir-574	Cpo	SUCCEED	Cpo-Mir-574_pre	Cpo-Mir-574_pre
Cpo-Mir-12081	Cpo	SUCCEED	Cpo-Mir-12081_pre	Cpo-Mir-12081_pre
Cpo-Mir-12079	Cpo	SUCCEED	Cpo-Mir-12079_pre	Cpo-Mir-12079_pre
Cpo-Mir-361	Cpo	SUCCEED	Cpo-Mir-361-v1_pre	Cpo-Mir-361-v1_pre
Cpo-Mir-361	Cpo	SUCCEED	Cpo-Mir-361-v2_pre	Cpo-Mir-361-v2_pre
Cpo-Mir-672	Cpo	SUCCEED	Cpo-Mir-672_pre	Cpo-Mir-672_pre
Cpo-Mir-374	Cpo	SUCCEED	Cpo-Mir-374-P1_pre	Cpo-Mir-374-P1_pre
Cpo-Mir-676	Cpo	SUCCEED	Cpo-Mir-676_pre	Cpo-Mir-676_pre
Cpo-Mir-33	Cpo	NAME	Cpo-Mir-33-P1_pre	Cpo-Mir-33-P3_pre
Cpo-Mir-33	Cpo	NAME	Cpo-Mir-33-P2_pre	Cpo-Mir-33-P1_pre
Cpo-Mir-582	Cpo	NAME	Cpo-Mir-582_pre	Cpo-Mir-582-v1_pre;Cpo-Mir-582-v2_pre
Cpo-Mir-12076	Cpo	SUCCEED	Cpo-Mir-12076_pre	Cpo-Mir-12076_pre
Cpo-Mir-339	Cpo	SUCCEED	Cpo-Mir-339_pre	Cpo-Mir-339_pre
Cpo-Mir-671	Cpo	SUCCEED	Cpo-Mir-671_pre	Cpo-Mir-671_pre
Cpo-Mir-153	Cpo	NAME	Cpo-Mir-153-P2_pre	Cpo-Mir-153-P1_pre
Cpo-Mir-130	Cpo	NAME	Cpo-Mir-130-P4a_pre	Cpo-Mir-130-P3b_pre
Cpo-Mir-130	Cpo	NAME	Cpo-Mir-130-P2a_pre	Cpo-Mir-130-P2a_pre
Cpo-Mir-130	Cpo	NAME	Cpo-Mir-130-P2b_pre	Cpo-Mir-130-P2b_pre
Cpo-Mir-130	Cpo	NAME	Cpo-Mir-130-P1a_pre	Cpo-Mir-130-P1c_pre
Cpo-Mir-130	Cpo	NAME	Cpo-Mir-130-P1b_pre	Cpo-Mir-130-P4a_pre
Cpo-Mir-21	Cpo	SUCCEED	Cpo-Mir-21_pre	Cpo-Mir-21_pre
Cpo-Mir-193	Cpo	NAME	Cpo-Mir-193-P2a_pre	Cpo-Mir-193-P2b_pre
Cpo-Mir-193	Cpo	NAME	Cpo-Mir-193-P1a_pre	Cpo-Mir-193-P1b_pre
Cpo-Mir-193	Cpo	NAME	Cpo-Mir-193-P1b_pre	Cpo-Mir-193-P1a_pre
Cpo-Mir-193	Cpo	NAME	Cpo-Mir-193-P2b_pre	Cpo-Mir-193-P2a_pre
Cpo-Mir-132	Cpo	SUCCEED	Cpo-Mir-132-P2_pre	Cpo-Mir-132-P2_pre
Cpo-Mir-132	Cpo	SUCCEED	Cpo-Mir-132-P1_pre	Cpo-Mir-132-P1_pre
Cpo-Mir-22	Cpo	NAME	Cpo-Mir-22-P1a_pre	Cpo-Mir-22-P1b_pre
Cpo-Mir-423	Cpo	SUCCEED	Cpo-Mir-423_pre	Cpo-Mir-423_pre
Cpo-Mir-144	Cpo	NAME	Cpo-Mir-144-v1_pre	Cpo-Mir-144-v1_pre
Cpo-Mir-144	Cpo	NAME	Cpo-Mir-144-v2_pre	Cpo-Mir-144-v2_pre
Cpo-Mir-451	Cpo	SUCCEED	Cpo-Mir-451_pre	Cpo-Mir-451_pre
Cpo-Mir-221	Cpo	NAME	Cpo-Mir-221-P1_pre	Cpo-Mir-221-P2a_pre
Cpo-Mir-221	Cpo	NAME	Cpo-Mir-221-P2_pre	Cpo-Mir-221-P1a_pre
Cpo-Mir-6529	Cpo	SUCCEED	Cpo-Mir-6529_pre	Cpo-Mir-6529_pre
Cpo-Mir-383	Cpo	SUCCEED	Cpo-Mir-383-v1_pre	Cpo-Mir-383-v1_pre
Cpo-Mir-383	Cpo	SUCCEED	Cpo-Mir-383-v2_pre	Cpo-Mir-383-v2_pre
Cpo-Mir-185	Cpo	SUCCEED	Cpo-Mir-185_pre	Cpo-Mir-185_pre
Cpo-Mir-1842	Cpo	SUCCEED	Cpo-Mir-1842-v1_pre	Cpo-Mir-1842-v1_pre
Cpo-Mir-1842	Cpo	SUCCEED	Cpo-Mir-1842-v2_pre	Cpo-Mir-1842-v2_pre
Cpo-Mir-12078	Cpo	SUCCEED	Cpo-Mir-12078_pre	Cpo-Mir-12078_pre
Cpo-Mir-24	Cpo	SUCCEED	Cpo-Mir-24-P2_pre	Cpo-Mir-24-P2_pre
Cpo-Mir-24	Cpo	NAME	Cpo-Mir-24-P1_pre	Cpo-Mir-24-P3_pre
Cpo-Mir-27	Cpo	SUCCEED	Cpo-Mir-27-P2_pre	Cpo-Mir-27-P2_pre
Cpo-Mir-27	Cpo	NAME	Cpo-Mir-27-P1_pre	Cpo-Mir-27-P3_pre
Cpo-Mir-23	Cpo	SUCCEED	Cpo-Mir-23-P2_pre	Cpo-Mir-23-P2_pre
Cpo-Mir-23	Cpo	NAME	Cpo-Mir-23-P1_pre
Cpo-Mir-23	Cpo	NAME		Cpo-Mir-23-P3_pre
Cpo-Mir-194	Cpo	NAME	Cpo-Mir-194-P1_pre	Cpo-Mir-194-P2_pre
Cpo-Mir-483	Cpo	SUCCEED	Cpo-Mir-483_pre	Cpo-Mir-483_pre
Cpo-Mir-675	Cpo	SUCCEED	Cpo-Mir-675_pre	Cpo-Mir-675_pre
Cpo-Mir-430	Cpo	SUCCEED	Cpo-Mir-430-P4_pre	Cpo-Mir-430-P4_pre
Cpo-Mir-430	Cpo	NAME	Cpo-Mir-430-P1_pre	Cpo-Mir-430-P3_pre
Cpo-Mir-430	Cpo	NAME	Cpo-Mir-430-P2_pre	Cpo-Mir-430-P1_pre
Cpo-Mir-430	Cpo	SUCCEED	Cpo-Mir-430-P5_pre	Cpo-Mir-430-P5_pre
Cpo-Mir-430	Cpo	NAME	Cpo-Mir-430-o8_pre	Cpo-Mir-430-o28_pre
Cpo-Mir-430	Cpo	NAME	Cpo-Mir-430-P3_pre	Cpo-Mir-430-P2_pre
Cpo-Mir-148	Cpo	SUCCEED	Cpo-Mir-148-P1_pre	Cpo-Mir-148-P1_pre
Cpo-Mir-148	Cpo	NAME	Cpo-Mir-148-P3_pre	Cpo-Mir-148-P4_pre
Cpo-Mir-148	Cpo	NAME	Cpo-Mir-148-P2_pre
Cpo-Mir-148	Cpo	NAME		Cpo-Mir-148-P3_pre
Cpo-Mir-196	Cpo	NAME	Cpo-Mir-196-P3_pre	Cpo-Mir-196-P1_pre
Cpo-Mir-196	Cpo	NAME	Cpo-Mir-196-P1_pre	Cpo-Mir-196-P3_pre
Cpo-Mir-196	Cpo	NAME	Cpo-Mir-196-P2_pre	Cpo-Mir-196-P4_pre
Cpo-Mir-499	Cpo	SUCCEED	Cpo-Mir-499_pre	Cpo-Mir-499_pre
Cpo-Mir-1277	Cpo	SUCCEED	Cpo-Mir-1277_pre	Cpo-Mir-1277_pre
Cpo-Mir-448	Cpo	SUCCEED	Cpo-Mir-448_pre	Cpo-Mir-448_pre
Cpo-Mir-1298	Cpo	SUCCEED	Cpo-Mir-1298_pre	Cpo-Mir-1298_pre
Cpo-Mir-1912	Cpo	SUCCEED	Cpo-Mir-1912_pre	Cpo-Mir-1912_pre
Cpo-Mir-652	Cpo	SUCCEED	Cpo-Mir-652_pre	Cpo-Mir-652_pre
Cpo-Mir-216	Cpo	NAME	Cpo-Mir-216-P1a_pre	Cpo-Mir-216-P2b_pre
Cpo-Mir-216	Cpo	NAME	Cpo-Mir-216-P1b_pre	Cpo-Mir-216-P2a_pre
Cpo-Mir-217	Cpo	SUCCEED	Cpo-Mir-217-v2_pre	Cpo-Mir-217-v2_pre
Cpo-Mir-217	Cpo	SUCCEED	Cpo-Mir-217-v1_pre	Cpo-Mir-217-v1_pre
Cpo-Mir-155	Cpo	SUCCEED	Cpo-Mir-155_pre	Cpo-Mir-155_pre
Cpo-Mir-142	Cpo	NAME	Cpo-Mir-142-v1_pre;Cpo-Mir-142-v2_pre;Cpo-Mir-142-v3_pre	Cpo-Mir-142-P1-v1_pre;Cpo-Mir-142-P1-v2_pre;Cpo-Mir-142-P1-v3_pre
Cpo-Mir-142	Cpo	NAME	Cpo-Mir-142-v4_pre	Cpo-Mir-142-P1-v4_pre
Cpo-Mir-143	Cpo	SUCCEED	Cpo-Mir-143_pre	Cpo-Mir-143_pre
Cpo-Mir-145	Cpo	SUCCEED	Cpo-Mir-145_pre	Cpo-Mir-145_pre
Cpo-Mir-378	Cpo	SUCCEED	Cpo-Mir-378_pre	Cpo-Mir-378_pre
Cpo-Mir-3613	Cpo	SUCCEED	Cpo-Mir-3613_pre	Cpo-Mir-3613_pre
Cpo-Mir-744	Cpo	SUCCEED	Cpo-Mir-744_pre	Cpo-Mir-744_pre
Cpo-Mir-324	Cpo	SUCCEED	Cpo-Mir-324_pre	Cpo-Mir-324_pre
Cpo-Mir-346	Cpo	SUCCEED	Cpo-Mir-346_pre	Cpo-Mir-346_pre
Cpo-Mir-12084	Cpo	SUCCEED	Cpo-Mir-12084_pre	Cpo-Mir-12084_pre
Cpo-Mir-12082	Cpo	SUCCEED	Cpo-Mir-12082_pre	Cpo-Mir-12082_pre
Cpo-Mir-150	Cpo	SUCCEED	Cpo-Mir-150_pre	Cpo-Mir-150_pre
Cpo-Mir-670	Cpo	SUCCEED	Cpo-Mir-670_pre	Cpo-Mir-670_pre
Cpo-Mir-338	Cpo	NAME	Cpo-Mir-338-P1_pre	Cpo-Mir-338-P2_pre
Cpo-Mir-505	Cpo	SUCCEED	Cpo-Mir-505-v1_pre	Cpo-Mir-505-v1_pre
Cpo-Mir-505	Cpo	SUCCEED	Cpo-Mir-505-v2_pre	Cpo-Mir-505-v2_pre
Cpo-Mir-504	Cpo	SUCCEED	Cpo-Mir-504-v1_pre	Cpo-Mir-504-v1_pre
Cpo-Mir-504	Cpo	SUCCEED	Cpo-Mir-504-v2_pre	Cpo-Mir-504-v2_pre
Cpo-Mir-425	Cpo	SUCCEED	Cpo-Mir-425_pre	Cpo-Mir-425_pre
Cpo-Mir-191	Cpo	SUCCEED	Cpo-Mir-191_pre	Cpo-Mir-191_pre
Cpo-Mir-486	Cpo	SUCCEED	Cpo-Mir-486_pre	Cpo-Mir-486_pre
Cpo-Mir-330	Cpo	SUCCEED	Cpo-Mir-330-v1_pre	Cpo-Mir-330-v1_pre
Cpo-Mir-330	Cpo	SUCCEED	Cpo-Mir-330-v2_pre	Cpo-Mir-330-v2_pre
Cpo-Mir-769	Cpo	SUCCEED	Cpo-Mir-769_pre	Cpo-Mir-769_pre
Cpo-Mir-506	Cpo	SUCCEED	Cpo-Mir-506-P1_pre	Cpo-Mir-506-P1_pre
Cpo-Mir-506	Cpo	SUCCEED	Cpo-Mir-506-o4_pre	Cpo-Mir-506-o4_pre
Cpo-Mir-506	Cpo	SUCCEED	Cpo-Mir-506-o6_pre	Cpo-Mir-506-o6_pre
Cpo-Mir-506	Cpo	SUCCEED	Cpo-Mir-506-o5_pre	Cpo-Mir-506-o5_pre
Cpo-Mir-506	Cpo	SUCCEED	Cpo-Mir-506-o1_pre	Cpo-Mir-506-o1_pre
Cpo-Mir-506	Cpo	SUCCEED	Cpo-Mir-506-o2_pre	Cpo-Mir-506-o2_pre
Cpo-Mir-506	Cpo	SUCCEED	Cpo-Mir-506-o3_pre	Cpo-Mir-506-o3_pre
Cpo-Mir-506	Cpo	SUCCEED	Cpo-Mir-506-P2a_pre	Cpo-Mir-506-P2a_pre
Cpo-Mir-506	Cpo	SUCCEED	Cpo-Mir-506-P2b_pre	Cpo-Mir-506-P2b_pre
Cpo-Mir-506	Cpo	SUCCEED	Cpo-Mir-506-P2c_pre	Cpo-Mir-506-P2c_pre
Cpo-Mir-506	Cpo	SUCCEED	Cpo-Mir-506-P6_pre	Cpo-Mir-506-P6_pre
Cpo-Mir-506	Cpo	NAME	Cpo-Mir-506-o7_pre	Cpo-Mir-506-o7a_pre
Cpo-Mir-506	Cpo	NEW	null	Cpo-Mir-506-o8_pre
Cpo-Mir-506	Cpo	NEW	null	Cpo-Mir-506-o7b_pre
Cpo-Mir-506	Cpo	NEW	null	Cpo-Mir-506-o7c_pre
Cpo-Mir-12075	Cpo	REMOVE	Cpo-Mir-12075_pre	null
Cpo-Mir-12077	Cpo	REMOVE	Cpo-Mir-12077_pre	null
Cpo-Mir-885	Cpo	SUCCEED	Cpo-Mir-885_pre	Cpo-Mir-885_pre
Cpo-Mir-375	Cpo	SUCCEED	Cpo-Mir-375_pre	Cpo-Mir-375_pre
Cpo-Mir-1251	Cpo	SUCCEED	Cpo-Mir-1251_pre	Cpo-Mir-1251_pre
Cpo-Mir-331	Cpo	SUCCEED	Cpo-Mir-331_pre	Cpo-Mir-331_pre
Cpo-Mir-3059	Cpo	SUCCEED	Cpo-Mir-3059_pre	Cpo-Mir-3059_pre
Cpo-Mir-615	Cpo	SUCCEED	Cpo-Mir-615_pre	Cpo-Mir-615_pre
Cpo-Mir-1343	Cpo	SUCCEED	Cpo-Mir-1343_pre	Cpo-Mir-1343_pre
Cpo-Mir-32	Cpo	SUCCEED	Cpo-Mir-32_pre	Cpo-Mir-32_pre
Cpo-Mir-320	Cpo	NEW	null	Cpo-Mir-320_pre
Cpo-Mir-1306	Cpo	NEW	null	Cpo-Mir-1306_pre

## Sheet: Ocu
miRfamily	species	update	oldID	newID
Ocu-Mir-92	Ocu	NAME	Ocu-Mir-92-P1c_pre	Ocu-Mir-92-P1d_pre
Ocu-Mir-92	Ocu	SUCCEED	Ocu-Mir-92-P2a_pre	Ocu-Mir-92-P2a_pre
Ocu-Mir-92	Ocu	SUCCEED	Ocu-Mir-92-P1a_pre	Ocu-Mir-92-P1a_pre
Ocu-Mir-92	Ocu	NAME	Ocu-Mir-92-P2c_pre	Ocu-Mir-92-P2d_pre
Ocu-Mir-92	Ocu	NAME	Ocu-Mir-92-P1b_pre	Ocu-Mir-92-P1c_pre
Ocu-Mir-92	Ocu	NAME	Ocu-Mir-92-P2b_pre	Ocu-Mir-92-P2c_pre
Ocu-Mir-9	Ocu	NAME	Ocu-Mir-9-P3_pre	Ocu-Mir-9-P3_pre
Ocu-Mir-9	Ocu	NAME	Ocu-Mir-9-P2_pre	Ocu-Mir-9-P2_pre
Ocu-Mir-9	Ocu	NAME	Ocu-Mir-9-P1_pre	Ocu-Mir-9-P1_pre
Ocu-Mir-33	Ocu	NAME	Ocu-Mir-33-P1_pre	Ocu-Mir-33-P3_pre
Ocu-Mir-33	Ocu	NAME	Ocu-Mir-33-P2_pre	Ocu-Mir-33-P1_pre
Ocu-Mir-210	Ocu	SUCCEED	Ocu-Mir-210_pre	Ocu-Mir-210_pre
Ocu-Mir-202	Ocu	SUCCEED	Ocu-Mir-202_pre	Ocu-Mir-202_pre
Ocu-Mir-132	Ocu	SUCCEED	Ocu-Mir-132-P1_pre	Ocu-Mir-132-P1_pre
Ocu-Mir-132	Ocu	SUCCEED	Ocu-Mir-132-P2_pre	Ocu-Mir-132-P2_pre
Ocu-Mir-1	Ocu	NAME	Ocu-Mir-1-P1_pre	Ocu-Mir-1-P3_pre
Ocu-Mir-1	Ocu	NAME	Ocu-Mir-1-P2_pre	Ocu-Mir-1-P1_pre
Ocu-Mir-1	Ocu	NAME	Ocu-Mir-1-P3_pre	Ocu-Mir-1-P2_pre
Ocu-Mir-483	Ocu	SUCCEED	Ocu-Mir-483_pre	Ocu-Mir-483_pre
Ocu-Mir-493	Ocu	SUCCEED	Ocu-Mir-493_pre	Ocu-Mir-493_pre
Ocu-Mir-615	Ocu	SUCCEED	Ocu-Mir-615_pre	Ocu-Mir-615_pre
Ocu-Mir-7	Ocu	NAME	Ocu-Mir-7-P2_pre	Ocu-Mir-7-P1_pre
Ocu-Mir-7	Ocu	NAME	Ocu-Mir-7-P1_pre	Ocu-Mir-7-P2_pre
Ocu-Mir-7	Ocu	NAME	Ocu-Mir-7-P3_pre	Ocu-Mir-7-P4_pre
Ocu-Mir-149	Ocu	NAME	Ocu-Mir-149_pre	Ocu-Mir-149_pre
Ocu-Mir-199	Ocu	NAME	Ocu-Mir-199-P1-v1_pre	Ocu-Mir-199-P2-v1_pre;Ocu-Mir-199-P2-v2_pre;Ocu-Mir-199-P2-v3_pre
Ocu-Mir-199	Ocu	NAME	Ocu-Mir-199-P1-v2_pre	Ocu-Mir-199-P2-v1_pre;Ocu-Mir-199-P2-v2_pre;Ocu-Mir-199-P2-v3_pre
Ocu-Mir-199	Ocu	NAME	Ocu-Mir-199-P1-v3_pre	Ocu-Mir-199-P2-v1_pre;Ocu-Mir-199-P2-v2_pre;Ocu-Mir-199-P2-v3_pre
Ocu-Mir-199	Ocu	NAME	Ocu-Mir-199-P3-v1_pre	Ocu-Mir-199-P1-v1_pre;Ocu-Mir-199-P1-v2_pre;Ocu-Mir-199-P1-v3_pre
Ocu-Mir-199	Ocu	NAME	Ocu-Mir-199-P3-v2_pre	Ocu-Mir-199-P1-v1_pre;Ocu-Mir-199-P1-v2_pre;Ocu-Mir-199-P1-v3_pre
Ocu-Mir-199	Ocu	NAME	Ocu-Mir-199-P3-v3_pre	Ocu-Mir-199-P1-v1_pre;Ocu-Mir-199-P1-v2_pre;Ocu-Mir-199-P1-v3_pre
Ocu-Mir-199	Ocu	NAME	Ocu-Mir-199-P2-v1_pre;Ocu-Mir-199-P2-v2_pre;Ocu-Mir-199-P2-v3_pre	Ocu-Mir-199-P3-v1_pre;Ocu-Mir-199-P3-v2_pre;Ocu-Mir-199-P3-v3_pre
Ocu-Mir-10	Ocu	SUCCEED	Ocu-Mir-10-P3b_pre	Ocu-Mir-10-P3b_pre
Ocu-Mir-10	Ocu	NAME	Ocu-Mir-10-P2c_pre	Ocu-Mir-10-P2c_pre
Ocu-Mir-10	Ocu	SUCCEED	Ocu-Mir-10-P3c_pre	Ocu-Mir-10-P3c_pre
Ocu-Mir-10	Ocu	SUCCEED	Ocu-Mir-10-P1b-v1_pre	Ocu-Mir-10-P1b-v1_pre
Ocu-Mir-10	Ocu	SUCCEED	Ocu-Mir-10-P1b-v2_pre	Ocu-Mir-10-P1b-v2_pre
Ocu-Mir-10	Ocu	NAME	Ocu-Mir-10-P1a-v1_pre	Ocu-Mir-10-P1c-v1_pre
Ocu-Mir-10	Ocu	NAME	Ocu-Mir-10-P1a-v2_pre	Ocu-Mir-10-P1c-v2_pre
Ocu-Mir-10	Ocu	NAME	Ocu-Mir-10-P2a_pre	Ocu-Mir-10-P2d_pre
Ocu-Mir-10	Ocu	NAME	Ocu-Mir-10-P3a_pre	Ocu-Mir-10-P3d_pre
Ocu-Mir-10	Ocu	NEW	null	Ocu-Mir-10-P2b_pre
Ocu-Mir-154	Ocu	SUCCEED	Ocu-Mir-154-P22_pre	Ocu-Mir-154-P22_pre
Ocu-Mir-154	Ocu	SUCCEED	Ocu-Mir-154-P7_pre	Ocu-Mir-154-P7_pre
Ocu-Mir-154	Ocu	SUCCEED	Ocu-Mir-154-P13_pre	Ocu-Mir-154-P13_pre
Ocu-Mir-154	Ocu	SUCCEED	Ocu-Mir-154-P2-v1_pre	Ocu-Mir-154-P2-v1_pre
Ocu-Mir-154	Ocu	SUCCEED	Ocu-Mir-154-P2-v2_pre	Ocu-Mir-154-P2-v2_pre
Ocu-Mir-154	Ocu	SUCCEED	Ocu-Mir-154-P30_pre	Ocu-Mir-154-P30_pre
Ocu-Mir-154	Ocu	SUCCEED	Ocu-Mir-154-P3a-v1_pre	Ocu-Mir-154-P3a-v1_pre
Ocu-Mir-154	Ocu	SUCCEED	Ocu-Mir-154-P3a-v2_pre	Ocu-Mir-154-P3a-v2_pre
Ocu-Mir-154	Ocu	SUCCEED	Ocu-Mir-154-P26_pre	Ocu-Mir-154-P26_pre
Ocu-Mir-154	Ocu	SUCCEED	Ocu-Mir-154-P19_pre	Ocu-Mir-154-P19_pre
Ocu-Mir-154	Ocu	SUCCEED	Ocu-Mir-154-P23_pre	Ocu-Mir-154-P23_pre
Ocu-Mir-154	Ocu	SUCCEED	Ocu-Mir-154-P9_pre	Ocu-Mir-154-P9_pre
Ocu-Mir-154	Ocu	SUCCEED	Ocu-Mir-154-P17_pre	Ocu-Mir-154-P17_pre
Ocu-Mir-154	Ocu	SUCCEED	Ocu-Mir-154-P21_pre	Ocu-Mir-154-P21_pre
Ocu-Mir-154	Ocu	SUCCEED	Ocu-Mir-154-P27_pre	Ocu-Mir-154-P27_pre
Ocu-Mir-154	Ocu	SUCCEED	Ocu-Mir-154-P24_pre	Ocu-Mir-154-P24_pre
Ocu-Mir-154	Ocu	SUCCEED	Ocu-Mir-154-P16_pre	Ocu-Mir-154-P16_pre
Ocu-Mir-154	Ocu	SUCCEED	Ocu-Mir-154-P10_pre	Ocu-Mir-154-P10_pre
Ocu-Mir-154	Ocu	SUCCEED	Ocu-Mir-154-P15_pre	Ocu-Mir-154-P15_pre
Ocu-Mir-154	Ocu	SUCCEED	Ocu-Mir-154-P1_pre	Ocu-Mir-154-P1_pre
Ocu-Mir-154	Ocu	SUCCEED	Ocu-Mir-154-P20-v2_pre	Ocu-Mir-154-P20-v2_pre
Ocu-Mir-154	Ocu	SUCCEED	Ocu-Mir-154-P20-v1_pre	Ocu-Mir-154-P20-v1_pre
Ocu-Mir-154	Ocu	SUCCEED	Ocu-Mir-154-P6_pre	Ocu-Mir-154-P6_pre
Ocu-Mir-154	Ocu	SUCCEED	Ocu-Mir-154-P36_pre	Ocu-Mir-154-P36_pre
Ocu-Mir-154	Ocu	SUCCEED	Ocu-Mir-154-P5_pre	Ocu-Mir-154-P5_pre
Ocu-Mir-154	Ocu	SUCCEED	Ocu-Mir-154-P12_pre	Ocu-Mir-154-P12_pre
Ocu-Mir-154	Ocu	SUCCEED	Ocu-Mir-154-P25_pre	Ocu-Mir-154-P25_pre
Ocu-Mir-154	Ocu	REMOVE	Ocu-Mir-154-P4_pre	null
Ocu-Mir-8	Ocu	SUCCEED	Ocu-Mir-8-P3a_pre	Ocu-Mir-8-P3a_pre
Ocu-Mir-8	Ocu	NAME	Ocu-Mir-8-P2a_pre	Ocu-Mir-8-P1a_pre
Ocu-Mir-8	Ocu	NAME	Ocu-Mir-8-P2b_pre	Ocu-Mir-8-P1b_pre
Ocu-Mir-8	Ocu	NAME	Ocu-Mir-8-P1a_pre	Ocu-Mir-8-P2a_pre
Ocu-Mir-8	Ocu	NAME	Ocu-Mir-8-P1b_pre	Ocu-Mir-8-P2b_pre
Ocu-Mir-330	Ocu	SUCCEED	Ocu-Mir-330-v1_pre	Ocu-Mir-330-v1_pre
Ocu-Mir-330	Ocu	SUCCEED	Ocu-Mir-330-v2_pre	Ocu-Mir-330-v2_pre
Ocu-Mir-339	Ocu	SUCCEED	Ocu-Mir-339_pre	Ocu-Mir-339_pre
Ocu-Mir-126	Ocu	NAME	Ocu-Mir-126-v1_pre;Ocu-Mir-126-v2_pre;Ocu-Mir-126-v3_pre	Ocu-Mir-126-P2-v1_pre;Ocu-Mir-126-P2-v2_pre;Ocu-Mir-126-P2-v3_pre
Ocu-Mir-124	Ocu	SUCCEED	Ocu-Mir-124-P3-v1_pre	Ocu-Mir-124-P3-v1_pre
Ocu-Mir-124	Ocu	SUCCEED	Ocu-Mir-124-P3-v2_pre	Ocu-Mir-124-P3-v2_pre
Ocu-Mir-124	Ocu	NAME	Ocu-Mir-124-P1-v1_pre	Ocu-Mir-124-P2-v1_pre
Ocu-Mir-124	Ocu	NAME	Ocu-Mir-124-P1-v2_pre	Ocu-Mir-124-P2-v2_pre
Ocu-Mir-124	Ocu	NAME	Ocu-Mir-124-P2-v1_pre	Ocu-Mir-124-P1-v1_pre
Ocu-Mir-124	Ocu	NAME	Ocu-Mir-124-P2-v2_pre	Ocu-Mir-124-P1-v2_pre
Ocu-Mir-32	Ocu	SUCCEED	Ocu-Mir-32_pre	Ocu-Mir-32_pre
Ocu-Mir-873	Ocu	SUCCEED	Ocu-Mir-873-v1_pre	Ocu-Mir-873-v1_pre
Ocu-Mir-873	Ocu	SUCCEED	Ocu-Mir-873-v2_pre	Ocu-Mir-873-v2_pre
Ocu-Mir-876	Ocu	SUCCEED	Ocu-Mir-876_pre	Ocu-Mir-876_pre
Ocu-Mir-872	Ocu	SUCCEED	Ocu-Mir-872_pre	Ocu-Mir-872_pre
Ocu-Mir-31	Ocu	SUCCEED	Ocu-Mir-31_pre	Ocu-Mir-31_pre
Ocu-Mir-491	Ocu	SUCCEED	Ocu-Mir-491_pre	Ocu-Mir-491_pre
Ocu-Mir-101	Ocu	NAME	Ocu-Mir-101-P2-v2_pre	Ocu-Mir-101-P2-v1_pre
Ocu-Mir-101	Ocu	NAME	Ocu-Mir-101-P1-v2_pre	Ocu-Mir-101-P1-v1_pre
Ocu-Mir-101	Ocu	NAME	Ocu-Mir-101-P2-v1_pre	Ocu-Mir-101-P2-v2_pre
Ocu-Mir-101	Ocu	NAME	Ocu-Mir-101-P1-v1_pre	Ocu-Mir-101-P1-v2_pre
Ocu-Mir-204	Ocu	NAME	Ocu-Mir-204-P1_pre	Ocu-Mir-204-P2_pre
Ocu-Mir-204	Ocu	NAME	Ocu-Mir-204-P2_pre	Ocu-Mir-204-P1_pre
Ocu-Let-7	Ocu	SUCCEED	Ocu-Let-7-P2a1_pre	Ocu-Let-7-P2a1_pre
Ocu-Let-7	Ocu	SUCCEED	Ocu-Let-7-P2b1_pre	Ocu-Let-7-P2b1_pre
Ocu-Let-7	Ocu	SUCCEED	Ocu-Let-7-P2c1_pre	Ocu-Let-7-P2c1_pre
Ocu-Let-7	Ocu	SUCCEED	Ocu-Let-7-P1c_pre	Ocu-Let-7-P1c_pre
Ocu-Let-7	Ocu	SUCCEED	Ocu-Let-7-P2c2_pre	Ocu-Let-7-P2c2_pre
Ocu-Let-7	Ocu	SUCCEED	Ocu-Let-7-P2c3_pre	Ocu-Let-7-P2c3_pre
Ocu-Let-7	Ocu	SUCCEED	Ocu-Let-7-P2a2_pre	Ocu-Let-7-P2a2_pre
Ocu-Let-7	Ocu	SUCCEED	Ocu-Let-7-P2b2_pre	Ocu-Let-7-P2b2_pre
Ocu-Let-7	Ocu	SUCCEED	Ocu-Let-7-P2b3_pre	Ocu-Let-7-P2b3_pre
Ocu-Let-7	Ocu	SUCCEED	Ocu-Let-7-P2a3_pre	Ocu-Let-7-P2a3_pre
Ocu-Let-7	Ocu	NAME	Ocu-Let-7-P1a_pre	Ocu-Let-7-P1d_pre
Ocu-Mir-23	Ocu	SUCCEED	Ocu-Mir-23-P2_pre	Ocu-Mir-23-P2_pre
Ocu-Mir-23	Ocu	NEW	null	Ocu-Mir-23-P3_pre
Ocu-Mir-27	Ocu	SUCCEED	Ocu-Mir-27-P2_pre	Ocu-Mir-27-P2_pre
Ocu-Mir-27	Ocu	NEW	null	Ocu-Mir-27-P3_pre
Ocu-Mir-24	Ocu	SUCCEED	Ocu-Mir-24-P2_pre	Ocu-Mir-24-P2_pre
Ocu-Mir-24	Ocu	NAME	Ocu-Mir-24-P1_pre	Ocu-Mir-24-P3_pre
Ocu-Mir-34	Ocu	SUCCEED	Ocu-Mir-34-P2b_pre	Ocu-Mir-34-P2b_pre
Ocu-Mir-34	Ocu	SUCCEED	Ocu-Mir-34-P2a_pre	Ocu-Mir-34-P2a_pre
Ocu-Mir-34	Ocu	NAME	Ocu-Mir-34-P3a_pre	Ocu-Mir-34-P3c_pre
Ocu-Mir-34	Ocu	SUCCEED	Ocu-Mir-34-P3b_pre	Ocu-Mir-34-P3b_pre
Ocu-Mir-34	Ocu	SUCCEED	Ocu-Mir-34-P1_pre	Ocu-Mir-34-P1_pre
Ocu-Mir-34	Ocu	NEW	null	Ocu-Mir-34-P3a_pre
Ocu-Mir-28	Ocu	SUCCEED	Ocu-Mir-28-P3_pre	Ocu-Mir-28-P3_pre
Ocu-Mir-28	Ocu	SUCCEED	Ocu-Mir-28-P1_pre	Ocu-Mir-28-P1_pre
Ocu-Mir-28	Ocu	NAME	Ocu-Mir-28-P2_pre	Ocu-Mir-28-P2_pre
Ocu-Mir-326	Ocu	SUCCEED	Ocu-Mir-326_pre	Ocu-Mir-326_pre
Ocu-Mir-139	Ocu	SUCCEED	Ocu-Mir-139_pre	Ocu-Mir-139_pre
Ocu-Mir-1343	Ocu	SUCCEED	Ocu-Mir-1343_pre	Ocu-Mir-1343_pre
Ocu-Mir-670	Ocu	SUCCEED	Ocu-Mir-670_pre	Ocu-Mir-670_pre
Ocu-Mir-129	Ocu	NAME	Ocu-Mir-129-P2_pre	Ocu-Mir-129-P1_pre
Ocu-Mir-129	Ocu	NAME	Ocu-Mir-129-P1_pre	Ocu-Mir-129-P2_pre
Ocu-Mir-130	Ocu	NAME	Ocu-Mir-130-P2a_pre	Ocu-Mir-130-P2a_pre
Ocu-Mir-130	Ocu	NAME	Ocu-Mir-130-P2b_pre	Ocu-Mir-130-P2b_pre
Ocu-Mir-130	Ocu	NAME	Ocu-Mir-130-P1a_pre	Ocu-Mir-130-P1c_pre
Ocu-Mir-130	Ocu	NAME	Ocu-Mir-130-P1b_pre	Ocu-Mir-130-P4a_pre
Ocu-Mir-148	Ocu	SUCCEED	Ocu-Mir-148-P1_pre	Ocu-Mir-148-P1_pre
Ocu-Mir-148	Ocu	NAME	Ocu-Mir-148-P3_pre	Ocu-Mir-148-P4_pre
Ocu-Mir-148	Ocu	NAME	Ocu-Mir-148-P2_pre	Ocu-Mir-148-P3_pre
Ocu-Mir-196	Ocu	NAME	Ocu-Mir-196-P3_pre	Ocu-Mir-196-P1_pre
Ocu-Mir-196	Ocu	NAME	Ocu-Mir-196-P1_pre	Ocu-Mir-196-P3_pre
Ocu-Mir-196	Ocu	NAME	Ocu-Mir-196-P2_pre	Ocu-Mir-196-P4_pre
Ocu-Mir-489	Ocu	SUCCEED	Ocu-Mir-489_pre	Ocu-Mir-489_pre
Ocu-Mir-653	Ocu	SUCCEED	Ocu-Mir-653_pre	Ocu-Mir-653_pre
Ocu-Mir-582	Ocu	SUCCEED	Ocu-Mir-582_pre	Ocu-Mir-582_pre
Ocu-Mir-219	Ocu	SUCCEED	Ocu-Mir-219-P2-as_pre	Ocu-Mir-219-P2-as_pre
Ocu-Mir-219	Ocu	SUCCEED	Ocu-Mir-219-P2_pre	Ocu-Mir-219-P2_pre
Ocu-Mir-219	Ocu	NAME	Ocu-Mir-219-P1_pre	Ocu-Mir-219-P3_pre
Ocu-Mir-133	Ocu	NAME	Ocu-Mir-133-P2-v1_pre	Ocu-Mir-133-P1-v1_pre;Ocu-Mir-133-P1-v2_pre
Ocu-Mir-133	Ocu	NAME	Ocu-Mir-133-P2-v2_pre	Ocu-Mir-133-P1-v1_pre;Ocu-Mir-133-P1-v2_pre
Ocu-Mir-133	Ocu	NAME	Ocu-Mir-133-P3-v1_pre;Ocu-Mir-133-P3-v2_pre	Ocu-Mir-133-P2-v1_pre;Ocu-Mir-133-P2-v2_pre
Ocu-Mir-30	Ocu	NAME	Ocu-Mir-30-P2a_pre	Ocu-Mir-30-P2b_pre
Ocu-Mir-30	Ocu	NAME	Ocu-Mir-30-P1a_pre	Ocu-Mir-30-P1b_pre
Ocu-Mir-30	Ocu	NAME	Ocu-Mir-30-P1b_pre	Ocu-Mir-30-P1d_pre
Ocu-Mir-30	Ocu	NAME	Ocu-Mir-30-P1c_pre	Ocu-Mir-30-P1a_pre
Ocu-Mir-30	Ocu	NAME	Ocu-Mir-30-P2b_pre	Ocu-Mir-30-P2d_pre
Ocu-Mir-30	Ocu	NAME	Ocu-Mir-30-P2c_pre	Ocu-Mir-30-P2a_pre
Ocu-Mir-488	Ocu	SUCCEED	Ocu-Mir-488_pre	Ocu-Mir-488_pre
Ocu-Mir-153	Ocu	NAME	Ocu-Mir-153-P2_pre	Ocu-Mir-153-P1_pre
Ocu-Mir-671	Ocu	SUCCEED	Ocu-Mir-671_pre	Ocu-Mir-671_pre
Ocu-Mir-214	Ocu	SUCCEED	Ocu-Mir-214-v1_pre	Ocu-Mir-214-v1_pre
Ocu-Mir-214	Ocu	SUCCEED	Ocu-Mir-214-v2_pre	Ocu-Mir-214-v2_pre
Ocu-Mir-190	Ocu	NAME	Ocu-Mir-190-P1_pre	Ocu-Mir-190-P1_pre
Ocu-Mir-190	Ocu	NAME	Ocu-Mir-190-P2_pre	Ocu-Mir-190-P3_pre
Ocu-Mir-197	Ocu	SUCCEED	Ocu-Mir-197_pre	Ocu-Mir-197_pre
Ocu-Mir-137	Ocu	SUCCEED	Ocu-Mir-137-P1-v1_pre	Ocu-Mir-137-P1-v1_pre
Ocu-Mir-137	Ocu	NAME	Ocu-Mir-137-P1-v2_pre	Ocu-Mir-137-P1-v2_pre
Ocu-Mir-760	Ocu	SUCCEED	Ocu-Mir-760_pre	Ocu-Mir-760_pre
Ocu-Mir-186	Ocu	SUCCEED	Ocu-Mir-186_pre	Ocu-Mir-186_pre
Ocu-Mir-128	Ocu	NAME	Ocu-Mir-128-P2_pre	Ocu-Mir-128-P1_pre
Ocu-Mir-128	Ocu	NAME	Ocu-Mir-128-P1_pre	Ocu-Mir-128-P2_pre
Ocu-Mir-15	Ocu	SUCCEED	Ocu-Mir-15-P1b_pre	Ocu-Mir-15-P1b_pre
Ocu-Mir-15	Ocu	SUCCEED	Ocu-Mir-15-P2b_pre	Ocu-Mir-15-P2b_pre
Ocu-Mir-15	Ocu	NAME	Ocu-Mir-15-P1c_pre	Ocu-Mir-15-P1d_pre
Ocu-Mir-15	Ocu	NAME	Ocu-Mir-15-P2c_pre	Ocu-Mir-15-P2d_pre
Ocu-Mir-15	Ocu	SUCCEED	Ocu-Mir-15-P2a_pre	Ocu-Mir-15-P2a_pre
Ocu-Mir-15	Ocu	SUCCEED	Ocu-Mir-15-P1a_pre	Ocu-Mir-15-P1a_pre
Ocu-Mir-15	Ocu	NAME	Ocu-Mir-15-P1d_pre	Ocu-Mir-15-P1c_pre
Ocu-Mir-15	Ocu	NAME	Ocu-Mir-15-P2d_pre	Ocu-Mir-15-P2c_pre
Ocu-Mir-551	Ocu	SUCCEED	Ocu-Mir-551-P2_pre	Ocu-Mir-551-P2_pre
Ocu-Mir-6529	Ocu	SUCCEED	Ocu-Mir-6529_pre	Ocu-Mir-6529_pre
Ocu-Mir-155	Ocu	SUCCEED	Ocu-Mir-155_pre	Ocu-Mir-155_pre
Ocu-Mir-12095	Ocu	SUCCEED	Ocu-Mir-12095_pre	Ocu-Mir-12095_pre
Ocu-Mir-430	Ocu	NAME	Ocu-Mir-430-P2_pre	Ocu-Mir-430-P1_pre
Ocu-Mir-430	Ocu	NAME	Ocu-Mir-430-P3_pre	Ocu-Mir-430-P2_pre
Ocu-Mir-430	Ocu	SUCCEED	Ocu-Mir-430-P4_pre	Ocu-Mir-430-P4_pre
Ocu-Mir-430	Ocu	SUCCEED	Ocu-Mir-430-P5_pre	Ocu-Mir-430-P5_pre
Ocu-Mir-430	Ocu	NAME	Ocu-Mir-430-P1_pre	Ocu-Mir-430-P3_pre
Ocu-Mir-7180	Ocu	SUCCEED	Ocu-Mir-7180_pre	Ocu-Mir-7180_pre
Ocu-Mir-350	Ocu	SUCCEED	Ocu-Mir-350_pre	Ocu-Mir-350_pre
Ocu-Mir-194	Ocu	NAME	Ocu-Mir-194-P2_pre	Ocu-Mir-194-P1_pre
Ocu-Mir-194	Ocu	NEW	null	Ocu-Mir-194-P2_pre
Ocu-Mir-192	Ocu	NAME	Ocu-Mir-192-P2_pre	Ocu-Mir-192-P1_pre
Ocu-Mir-192	Ocu	NEW	null	Ocu-Mir-192-P2_pre
Ocu-Mir-205	Ocu	NAME	Ocu-Mir-205-P1_pre	Ocu-Mir-205-P4_pre
Ocu-Mir-29	Ocu	NAME	Ocu-Mir-29-P1a_pre	Ocu-Mir-29-P2b_pre
Ocu-Mir-29	Ocu	NAME	Ocu-Mir-29-P1b_pre	Ocu-Mir-29-P1b-v1_pre;Ocu-Mir-29-P1b-v2_pre
Ocu-Mir-29	Ocu	NAME	Ocu-Mir-29-P2b_pre;Ocu-Mir-29-P2a_pre	Ocu-Mir-29-P2d_pre
Ocu-Mir-29	Ocu	NAME		Ocu-Mir-29-P1d-v1_pre;Ocu-Mir-29-P1d-v2_pre
Ocu-Mir-135	Ocu	SUCCEED	Ocu-Mir-135-P2_pre	Ocu-Mir-135-P2_pre
Ocu-Mir-135	Ocu	SUCCEED	Ocu-Mir-135-P1_pre	Ocu-Mir-135-P1_pre
Ocu-Mir-135	Ocu	NAME	Ocu-Mir-135-P3_pre	Ocu-Mir-135-P4_pre
Ocu-Mir-181	Ocu	SUCCEED	Ocu-Mir-181-P1a_pre	Ocu-Mir-181-P1a_pre
Ocu-Mir-181	Ocu	NAME	Ocu-Mir-181-P2a_pre	Ocu-Mir-181-P2a_pre
Ocu-Mir-181	Ocu	NAME	Ocu-Mir-181-P2b_pre	Ocu-Mir-181-P2b_pre
Ocu-Mir-181	Ocu	SUCCEED	Ocu-Mir-181-P1b_pre	Ocu-Mir-181-P1b_pre
Ocu-Mir-181	Ocu	SUCCEED	Ocu-Mir-181-P2c_pre	Ocu-Mir-181-P2c_pre
Ocu-Mir-181	Ocu	SUCCEED	Ocu-Mir-181-P1c_pre	Ocu-Mir-181-P1c_pre
Ocu-Mir-628	Ocu	SUCCEED	Ocu-Mir-628_pre	Ocu-Mir-628_pre
Ocu-Mir-147	Ocu	SUCCEED	Ocu-Mir-147_pre	Ocu-Mir-147_pre
Ocu-Mir-208	Ocu	NAME	Ocu-Mir-208-P1_pre	Ocu-Mir-208-P2_pre
Ocu-Mir-208	Ocu	NAME	Ocu-Mir-208-P2_pre	Ocu-Mir-208-P1_pre
Ocu-Mir-346	Ocu	SUCCEED	Ocu-Mir-346_pre	Ocu-Mir-346_pre
Ocu-Mir-1296	Ocu	SUCCEED	Ocu-Mir-1296_pre	Ocu-Mir-1296_pre
Ocu-Mir-103	Ocu	NAME	Ocu-Mir-103-P1_pre	Ocu-Mir-103-P4_pre
Ocu-Mir-103	Ocu	SUCCEED	Ocu-Mir-103-P2_pre	Ocu-Mir-103-P2_pre
Ocu-Mir-103	Ocu	NAME	Ocu-Mir-103-P3_pre	Ocu-Mir-103-P1_pre
Ocu-Mir-3085	Ocu	SUCCEED	Ocu-Mir-3085_pre	Ocu-Mir-3085_pre
Ocu-Mir-146	Ocu	NAME	Ocu-Mir-146-P1_pre	Ocu-Mir-146-P4_pre
Ocu-Mir-146	Ocu	NAME	Ocu-Mir-146-P2_pre	Ocu-Mir-146-P1_pre
Ocu-Mir-1307	Ocu	SUCCEED	Ocu-Mir-1307_pre	Ocu-Mir-1307_pre
Ocu-Mir-6715	Ocu	SUCCEED	Ocu-Mir-6715_pre	Ocu-Mir-6715_pre
Ocu-Mir-9851	Ocu	SUCCEED	Ocu-Mir-9851_pre	Ocu-Mir-9851_pre
Ocu-Mir-744	Ocu	SUCCEED	Ocu-Mir-744_pre	Ocu-Mir-744_pre
Ocu-Mir-324	Ocu	SUCCEED	Ocu-Mir-324_pre	Ocu-Mir-324_pre
Ocu-Mir-22	Ocu	NAME	Ocu-Mir-22-P1a_pre	Ocu-Mir-22-P1b_pre
Ocu-Mir-423	Ocu	SUCCEED	Ocu-Mir-423_pre	Ocu-Mir-423_pre
Ocu-Mir-144	Ocu	NAME	Ocu-Mir-144-v1_pre	Ocu-Mir-144-v1_pre
Ocu-Mir-144	Ocu	NAME	Ocu-Mir-144-v2_pre	Ocu-Mir-144-v2_pre
Ocu-Mir-451	Ocu	SUCCEED	Ocu-Mir-451_pre	Ocu-Mir-451_pre
Ocu-Mir-193	Ocu	NAME	Ocu-Mir-193-P1a_pre	Ocu-Mir-193-P1b_pre
Ocu-Mir-193	Ocu	NAME	Ocu-Mir-193-P2b_pre	Ocu-Mir-193-P2a_pre
Ocu-Mir-193	Ocu	NAME	Ocu-Mir-193-P2b_pre	Ocu-Mir-193-P2a_pre
Ocu-Mir-193	Ocu	NAME	Ocu-Mir-193-P1b_pre	Ocu-Mir-193-P1a_pre
Ocu-Mir-193	Ocu	NAME	Ocu-Mir-193-P2a_pre	Ocu-Mir-193-P2b_pre
Ocu-Mir-21	Ocu	SUCCEED	Ocu-Mir-21_pre	Ocu-Mir-21_pre
Ocu-Mir-142	Ocu	NAME	Ocu-Mir-142-v1_pre;Ocu-Mir-142-v2_pre;Ocu-Mir-142-v3_pre	Ocu-Mir-142-P1-v1_pre;Ocu-Mir-142-P1-v2_pre;Ocu-Mir-142-P1-v3_pre
Ocu-Mir-142	Ocu	NAME	Ocu-Mir-142-v4_pre	Ocu-Mir-142-P1-v4_pre
Ocu-Mir-218	Ocu	NAME	Ocu-Mir-218-P2_pre	Ocu-Mir-218-P4_pre
Ocu-Mir-218	Ocu	NAME	Ocu-Mir-218-P1_pre	Ocu-Mir-218-P2_pre
Ocu-Mir-574	Ocu	SUCCEED	Ocu-Mir-574_pre	Ocu-Mir-574_pre
Ocu-Mir-216	Ocu	NAME	Ocu-Mir-216-P1a_pre	Ocu-Mir-216-P2b_pre
Ocu-Mir-216	Ocu	NAME	Ocu-Mir-216-P1b_pre	Ocu-Mir-216-P2a_pre
Ocu-Mir-217	Ocu	SUCCEED	Ocu-Mir-217-v2_pre	Ocu-Mir-217-v2_pre
Ocu-Mir-217	Ocu	SUCCEED	Ocu-Mir-217-v1_pre	Ocu-Mir-217-v1_pre
Ocu-Mir-874	Ocu	SUCCEED	Ocu-Mir-874_pre	Ocu-Mir-874_pre
Ocu-Mir-143	Ocu	SUCCEED	Ocu-Mir-143_pre	Ocu-Mir-143_pre
Ocu-Mir-145	Ocu	SUCCEED	Ocu-Mir-145_pre	Ocu-Mir-145_pre
Ocu-Mir-378	Ocu	SUCCEED	Ocu-Mir-378_pre	Ocu-Mir-378_pre
Ocu-Mir-599	Ocu	SUCCEED	Ocu-Mir-599_pre	Ocu-Mir-599_pre
Ocu-Mir-875	Ocu	SUCCEED	Ocu-Mir-875_pre	Ocu-Mir-875_pre
Ocu-Mir-499	Ocu	SUCCEED	Ocu-Mir-499_pre	Ocu-Mir-499_pre
Ocu-Mir-3059	Ocu	SUCCEED	Ocu-Mir-3059_pre	Ocu-Mir-3059_pre
Ocu-Mir-331	Ocu	SUCCEED	Ocu-Mir-331_pre	Ocu-Mir-331_pre
Ocu-Mir-1251	Ocu	SUCCEED	Ocu-Mir-1251_pre	Ocu-Mir-1251_pre
Ocu-Mir-12094	Ocu	SUCCEED	Ocu-Mir-12094_pre	Ocu-Mir-12094_pre
Ocu-Mir-138	Ocu	SUCCEED	Ocu-Mir-138-P2_pre	Ocu-Mir-138-P2_pre
Ocu-Mir-138	Ocu	SUCCEED	Ocu-Mir-138-P1_pre	Ocu-Mir-138-P1_pre
Ocu-Mir-328	Ocu	SUCCEED	Ocu-Mir-328_pre	Ocu-Mir-328_pre
Ocu-Mir-140	Ocu	NAME	Ocu-Mir-140-v1_pre;Ocu-Mir-140-v2_pre	Ocu-Mir-140-P1-v1_pre;Ocu-Mir-140-P1-v2_pre
Ocu-Mir-490	Ocu	SUCCEED	Ocu-Mir-490_pre	Ocu-Mir-490_pre
Ocu-Mir-335	Ocu	SUCCEED	Ocu-Mir-335_pre	Ocu-Mir-335_pre
Ocu-Mir-96	Ocu	SUCCEED	Ocu-Mir-96-P3-v1_pre	Ocu-Mir-96-P3-v1_pre
Ocu-Mir-96	Ocu	SUCCEED	Ocu-Mir-96-P3-v2_pre	Ocu-Mir-96-P3-v2_pre
Ocu-Mir-96	Ocu	SUCCEED	Ocu-Mir-96-P1_pre	Ocu-Mir-96-P1_pre
Ocu-Mir-96	Ocu	SUCCEED	Ocu-Mir-96-P2_pre	Ocu-Mir-96-P2_pre
Ocu-Mir-592	Ocu	SUCCEED	Ocu-Mir-592_pre	Ocu-Mir-592_pre
Ocu-Mir-2355	Ocu	SUCCEED	Ocu-Mir-2355_pre	Ocu-Mir-2355_pre
Ocu-Mir-26	Ocu	NAME	Ocu-Mir-26-P1_pre	Ocu-Mir-26-P2_pre
Ocu-Mir-26	Ocu	NAME	Ocu-Mir-26-P2_pre	Ocu-Mir-26-P4_pre
Ocu-Mir-26	Ocu	NEW	null	Ocu-Mir-26-P1_pre
Ocu-Mir-375	Ocu	SUCCEED	Ocu-Mir-375_pre	Ocu-Mir-375_pre
Ocu-Mir-17	Ocu	SUCCEED	Ocu-Mir-17-P1a_pre	Ocu-Mir-17-P1a_pre
Ocu-Mir-17	Ocu	NAME	Ocu-Mir-17-P2a_pre	Ocu-Mir-17-P2a_pre
Ocu-Mir-17	Ocu	NAME	Ocu-Mir-17-P1c_pre	Ocu-Mir-17-P4d_pre
Ocu-Mir-17	Ocu	NAME	Ocu-Mir-17-P1b_pre	Ocu-Mir-17-P1c_pre
Ocu-Mir-17	Ocu	NAME	Ocu-Mir-17-P2b_pre	Ocu-Mir-17-P2c_pre
Ocu-Mir-17	Ocu	NAME	Ocu-Mir-17-P3a_pre	Ocu-Mir-17-P4a_pre
Ocu-Mir-17	Ocu	NAME	Ocu-Mir-17-P3b_pre	Ocu-Mir-17-P4c_pre
Ocu-Mir-17	Ocu	NAME	Ocu-Mir-17-P3c_pre	Ocu-Mir-17-P1d_pre
Ocu-Mir-19	Ocu	SUCCEED	Ocu-Mir-19-P2a_pre	Ocu-Mir-19-P2a_pre
Ocu-Mir-19	Ocu	NAME	Ocu-Mir-19-P1_pre	Ocu-Mir-19-P1a_pre
Ocu-Mir-19	Ocu	NAME	Ocu-Mir-19-P2b_pre	Ocu-Mir-19-P2c_pre
Ocu-Mir-425	Ocu	SUCCEED	Ocu-Mir-425_pre	Ocu-Mir-425_pre
Ocu-Mir-191	Ocu	SUCCEED	Ocu-Mir-191_pre	Ocu-Mir-191_pre
Ocu-Mir-187	Ocu	NAME	Ocu-Mir-187_pre	Ocu-Mir-187_pre
Ocu-Mir-122	Ocu	SUCCEED	Ocu-Mir-122_pre	Ocu-Mir-122_pre
Ocu-Mir-455	Ocu	SUCCEED	Ocu-Mir-455_pre	Ocu-Mir-455_pre
Ocu-Mir-504	Ocu	SUCCEED	Ocu-Mir-504-v1_pre	Ocu-Mir-504-v1_pre
Ocu-Mir-504	Ocu	SUCCEED	Ocu-Mir-504-v2_pre	Ocu-Mir-504-v2_pre
Ocu-Mir-505	Ocu	SUCCEED	Ocu-Mir-505-v1_pre	Ocu-Mir-505-v1_pre
Ocu-Mir-505	Ocu	SUCCEED	Ocu-Mir-505-v2_pre	Ocu-Mir-505-v2_pre
Ocu-Mir-506	Ocu	SUCCEED	Ocu-Mir-506-P6_pre	Ocu-Mir-506-P6_pre
Ocu-Mir-506	Ocu	SUCCEED	Ocu-Mir-506-P7e_pre	Ocu-Mir-506-P7e_pre
Ocu-Mir-506	Ocu	SUCCEED	Ocu-Mir-506-P1_pre	Ocu-Mir-506-P1_pre
Ocu-Mir-506	Ocu	SUCCEED	Ocu-Mir-506-P3_pre	Ocu-Mir-506-P3_pre
Ocu-Mir-506	Ocu	SUCCEED	Ocu-Mir-506-P2_pre	Ocu-Mir-506-P2_pre
Ocu-Mir-506	Ocu	SUCCEED	Ocu-Mir-506-P7d_pre	Ocu-Mir-506-P7d_pre
Ocu-Mir-506	Ocu	NAME	Ocu-Mir-506-P5_pre	Ocu-Mir-506-P5_pre
Ocu-Mir-3613	Ocu	SUCCEED	Ocu-Mir-3613_pre	Ocu-Mir-3613_pre
Ocu-Mir-486	Ocu	SUCCEED	Ocu-Mir-486_pre	Ocu-Mir-486_pre
Ocu-Mir-383	Ocu	SUCCEED	Ocu-Mir-383-v2_pre	Ocu-Mir-383-v2_pre
Ocu-Mir-383	Ocu	SUCCEED	Ocu-Mir-383-v1_pre	Ocu-Mir-383-v1_pre
Ocu-Mir-459	Ocu	SUCCEED	Ocu-Mir-459_pre	Ocu-Mir-459_pre
Ocu-Mir-340	Ocu	SUCCEED	Ocu-Mir-340_pre	Ocu-Mir-340_pre
Ocu-Mir-105	Ocu	NAME	Ocu-Mir-105-P2_pre	Ocu-Mir-105-P1_pre
Ocu-Mir-105	Ocu	NAME	Ocu-Mir-105-P1_pre	Ocu-Mir-105-P2_pre
Ocu-Novel-1	Ocu	SUCCEED	Ocu-Novel-1_pre	Ocu-Novel-1_pre
Ocu-Mir-452	Ocu	SUCCEED	Ocu-Mir-452-v1_pre	Ocu-Mir-452-v1_pre
Ocu-Mir-452	Ocu	SUCCEED	Ocu-Mir-452-v2_pre	Ocu-Mir-452-v2_pre
Ocu-Mir-224	Ocu	SUCCEED	Ocu-Mir-224_pre	Ocu-Mir-224_pre
Ocu-Mir-12093	Ocu	SUCCEED	Ocu-Mir-12093_pre	Ocu-Mir-12093_pre
Ocu-Mir-184	Ocu	SUCCEED	Ocu-Mir-184_pre	Ocu-Mir-184_pre
Ocu-Mir-672	Ocu	SUCCEED	Ocu-Mir-672_pre	Ocu-Mir-672_pre
Ocu-Mir-374	Ocu	SUCCEED	Ocu-Mir-374-P1_pre	Ocu-Mir-374-P1_pre
Ocu-Mir-374	Ocu	SUCCEED	Ocu-Mir-374-P2_pre	Ocu-Mir-374-P2_pre
Ocu-Mir-95	Ocu	SUCCEED	Ocu-Mir-95-P3-v1_pre	Ocu-Mir-95-P3-v1_pre
Ocu-Mir-95	Ocu	SUCCEED	Ocu-Mir-95-P3-v2_pre	Ocu-Mir-95-P3-v2_pre
Ocu-Mir-95	Ocu	SUCCEED	Ocu-Mir-95-P2_pre	Ocu-Mir-95-P2_pre
Ocu-Mir-95	Ocu	SUCCEED	Ocu-Mir-95-P4_pre	Ocu-Mir-95-P4_pre
Ocu-Mir-2387	Ocu	SUCCEED	Ocu-Mir-2387_pre	Ocu-Mir-2387_pre
Ocu-Mir-590	Ocu	SUCCEED	Ocu-Mir-590_pre	Ocu-Mir-590_pre
Ocu-Mir-185	Ocu	SUCCEED	Ocu-Mir-185_pre	Ocu-Mir-185_pre
Ocu-Mir-342	Ocu	SUCCEED	Ocu-Mir-342_pre	Ocu-Mir-342_pre
Ocu-Mir-1249	Ocu	SUCCEED	Ocu-Mir-1249_pre	Ocu-Mir-1249_pre
Ocu-Mir-337	Ocu	SUCCEED	Ocu-Mir-337-as_pre	Ocu-Mir-337-as_pre
Ocu-Mir-337	Ocu	SUCCEED	Ocu-Mir-337-v1_pre	Ocu-Mir-337-v1_pre
Ocu-Mir-337	Ocu	SUCCEED	Ocu-Mir-337-v2_pre	Ocu-Mir-337-v2_pre
Ocu-Mir-433	Ocu	SUCCEED	Ocu-Mir-433_pre	Ocu-Mir-433_pre
Ocu-Mir-127	Ocu	SUCCEED	Ocu-Mir-127_pre	Ocu-Mir-127_pre
Ocu-Mir-432	Ocu	SUCCEED	Ocu-Mir-432_pre	Ocu-Mir-432_pre
Ocu-Mir-136	Ocu	SUCCEED	Ocu-Mir-136-v1_pre	Ocu-Mir-136-v1_pre
Ocu-Mir-136	Ocu	SUCCEED	Ocu-Mir-136-v2_pre	Ocu-Mir-136-v2_pre
Ocu-Mir-370	Ocu	SUCCEED	Ocu-Mir-370_pre	Ocu-Mir-370_pre
Ocu-Mir-376	Ocu	SUCCEED	Ocu-Mir-376-P4_pre	Ocu-Mir-376-P4_pre
Ocu-Mir-376	Ocu	NAME	Ocu-Mir-376-P2_pre	Ocu-Mir-376-P3_pre
Ocu-Mir-376	Ocu	SUCCEED	Ocu-Mir-376-P1_pre	Ocu-Mir-376-P1_pre
Ocu-Mir-376	Ocu	NAME	Ocu-Mir-376-P3_pre	Ocu-Mir-376-P2_pre
Ocu-Mir-544	Ocu	SUCCEED	Ocu-Mir-544_pre	Ocu-Mir-544_pre
Ocu-Mir-134	Ocu	SUCCEED	Ocu-Mir-134_pre	Ocu-Mir-134_pre
Ocu-Mir-541	Ocu	SUCCEED	Ocu-Mir-541_pre	Ocu-Mir-541_pre
Ocu-Mir-150	Ocu	SUCCEED	Ocu-Mir-150_pre	Ocu-Mir-150_pre
Ocu-Mir-12090	Ocu	SUCCEED	Ocu-Mir-12090_pre	Ocu-Mir-12090_pre
Ocu-Mir-885	Ocu	SUCCEED	Ocu-Mir-885_pre	Ocu-Mir-885_pre
Ocu-Mir-1842	Ocu	SUCCEED	Ocu-Mir-1842_pre	Ocu-Mir-1842_pre
Ocu-Mir-221	Ocu	NAME	Ocu-Mir-221-P1_pre	Ocu-Mir-221-P2a_pre
Ocu-Mir-221	Ocu	NAME	Ocu-Mir-221-P2_pre	Ocu-Mir-221-P1a_pre
Ocu-Mir-188	Ocu	SUCCEED	Ocu-Mir-188-P2_pre	Ocu-Mir-188-P2_pre
Ocu-Mir-188	Ocu	SUCCEED	Ocu-Mir-188-P1_pre	Ocu-Mir-188-P1_pre
Ocu-Mir-188	Ocu	SUCCEED	Ocu-Mir-188-P3_pre	Ocu-Mir-188-P3_pre
Ocu-Mir-362	Ocu	SUCCEED	Ocu-Mir-362-P6_pre	Ocu-Mir-362-P6_pre
Ocu-Mir-362	Ocu	SUCCEED	Ocu-Mir-362-P1_pre	Ocu-Mir-362-P1_pre
Ocu-Mir-362	Ocu	SUCCEED	Ocu-Mir-362-P3_pre	Ocu-Mir-362-P3_pre
Ocu-Mir-362	Ocu	SUCCEED	Ocu-Mir-362-P4_pre	Ocu-Mir-362-P4_pre
Ocu-Mir-362	Ocu	NAME	Ocu-Mir-362-P2-v2_pre	Ocu-Mir-362-P2_pre
Ocu-Mir-12091	Ocu	SUCCEED	Ocu-Mir-12091_pre	Ocu-Mir-12091_pre
Ocu-Mir-223	Ocu	SUCCEED	Ocu-Mir-223_pre	Ocu-Mir-223_pre
Ocu-Mir-676	Ocu	SUCCEED	Ocu-Mir-676_pre	Ocu-Mir-676_pre
Ocu-Mir-652	Ocu	SUCCEED	Ocu-Mir-652_pre	Ocu-Mir-652_pre
Ocu-Mir-1912	Ocu	SUCCEED	Ocu-Mir-1912_pre	Ocu-Mir-1912_pre
Ocu-Mir-1298	Ocu	SUCCEED	Ocu-Mir-1298_pre	Ocu-Mir-1298_pre
Ocu-Mir-1911	Ocu	SUCCEED	Ocu-Mir-1911_pre	Ocu-Mir-1911_pre
Ocu-Mir-448	Ocu	SUCCEED	Ocu-Mir-448_pre	Ocu-Mir-448_pre
Ocu-Mir-1277	Ocu	SUCCEED	Ocu-Mir-1277_pre	Ocu-Mir-1277_pre
Ocu-Mir-384	Ocu	SUCCEED	Ocu-Mir-384_pre	Ocu-Mir-384_pre
Ocu-Mir-325	Ocu	SUCCEED	Ocu-Mir-325_pre	Ocu-Mir-325_pre
Ocu-Mir-361	Ocu	SUCCEED	Ocu-Mir-361-v1_pre	Ocu-Mir-361-v1_pre
Ocu-Mir-361	Ocu	SUCCEED	Ocu-Mir-361-v2_pre	Ocu-Mir-361-v2_pre
Ocu-Mir-450	Ocu	SUCCEED	Ocu-Mir-450-P3_pre	Ocu-Mir-450-P3_pre
Ocu-Mir-450	Ocu	NAME	Ocu-Mir-450-P1_pre	Ocu-Mir-450-P2_pre
Ocu-Mir-450	Ocu	NAME	Ocu-Mir-450-P2_pre	Ocu-Mir-450-P1_pre
Ocu-Mir-542	Ocu	SUCCEED	Ocu-Mir-542-v1_pre	Ocu-Mir-542-v1_pre
Ocu-Mir-542	Ocu	SUCCEED	Ocu-Mir-542-v2_pre	Ocu-Mir-542-v2_pre
Ocu-Mir-12092	Ocu	SUCCEED	Ocu-Mir-12092_pre	Ocu-Mir-12092_pre
Ocu-Mir-1306	Ocu	NEW	null	Ocu-Mir-1306_pre
Ocu-Mir-431	Ocu	NEW	null	Ocu-Mir-431_pre
Ocu-Mir-1247	Ocu	NEW	null	Ocu-Mir-1247_pre
Ocu-Mir-320	Ocu	NEW	null	Ocu-Mir-320_pre
Ocu-Mir-338	Ocu	NEW	null	Ocu-Mir-338-P2_pre
Ocu-Mir-935	Ocu	NEW	null	Ocu-Mir-935-v1_pre
Ocu-Mir-935	Ocu	NEW	null	Ocu-Mir-935-v2_pre
Ocu-Mir-203	Ocu	NEW	null	Ocu-Mir-203-v1_pre
Ocu-Mir-203	Ocu	NEW	null	Ocu-Mir-203-v2_pre

## Sheet: Cfa
miRfamily	species	update	oldID	newID
Cfa-Mir-122	Cfa	SUCCEED	Cfa-Mir-122_pre	Cfa-Mir-122_pre
Cfa-Mir-24	Cfa	SUCCEED	Cfa-Mir-24-P2_pre	Cfa-Mir-24-P2_pre
Cfa-Mir-24	Cfa	NAME	Cfa-Mir-24-P1_pre	Cfa-Mir-24-P3_pre
Cfa-Mir-27	Cfa	SUCCEED	Cfa-Mir-27-P2_pre	Cfa-Mir-27-P2_pre
Cfa-Mir-27	Cfa	NAME	Cfa-Mir-27-P1_pre	Cfa-Mir-27-P3_pre
Cfa-Mir-23	Cfa	SUCCEED	Cfa-Mir-23-P2_pre	Cfa-Mir-23-P2_pre
Cfa-Mir-23	Cfa	NAME	Cfa-Mir-23-P1_pre
Cfa-Mir-23	Cfa	NAME		Cfa-Mir-23-P3_pre
Cfa-Novel-1	Cfa	SUCCEED	Cfa-Novel-1_pre	Cfa-Novel-1_pre
Cfa-Mir-7	Cfa	NAME	Cfa-Mir-7-P1_pre	Cfa-Mir-7-P2_pre
Cfa-Mir-7	Cfa	NAME	Cfa-Mir-7-P2_pre	Cfa-Mir-7-P1_pre
Cfa-Mir-7	Cfa	NAME	Cfa-Mir-7-P3_pre	Cfa-Mir-7-P4_pre
Cfa-Mir-204	Cfa	NAME	Cfa-Mir-204-P1_pre	Cfa-Mir-204-P2_pre
Cfa-Mir-204	Cfa	NAME	Cfa-Mir-204-P2_pre	Cfa-Mir-204-P1_pre
Cfa-Mir-101	Cfa	NAME	Cfa-Mir-101-P2-v2_pre	Cfa-Mir-101-P2-v1_pre
Cfa-Mir-101	Cfa	NAME	Cfa-Mir-101-P1-v2_pre	Cfa-Mir-101-P1-v1_pre
Cfa-Mir-101	Cfa	NAME	Cfa-Mir-101-P2-v1_pre	Cfa-Mir-101-P2-v2_pre
Cfa-Mir-101	Cfa	NAME	Cfa-Mir-101-P1-v1_pre	Cfa-Mir-101-P1-v2_pre
Cfa-Let-7	Cfa	SUCCEED	Cfa-Let-7-P2c1_pre	Cfa-Let-7-P2c1_pre
Cfa-Let-7	Cfa	SUCCEED	Cfa-Let-7-P2b1_pre	Cfa-Let-7-P2b1_pre
Cfa-Let-7	Cfa	SUCCEED	Cfa-Let-7-P2a1_pre	Cfa-Let-7-P2a1_pre
Cfa-Let-7	Cfa	SUCCEED	Cfa-Let-7-P1b_pre	Cfa-Let-7-P1b_pre
Cfa-Let-7	Cfa	SUCCEED	Cfa-Let-7-P2b2_pre	Cfa-Let-7-P2b2_pre
Cfa-Let-7	Cfa	SUCCEED	Cfa-Let-7-P2a2_pre	Cfa-Let-7-P2a2_pre
Cfa-Let-7	Cfa	SUCCEED	Cfa-Let-7-P2c3_pre	Cfa-Let-7-P2c3_pre
Cfa-Let-7	Cfa	SUCCEED	Cfa-Let-7-P1c_pre	Cfa-Let-7-P1c_pre
Cfa-Let-7	Cfa	SUCCEED	Cfa-Let-7-P2b3_pre	Cfa-Let-7-P2b3_pre
Cfa-Let-7	Cfa	SUCCEED	Cfa-Let-7-P2a3_pre	Cfa-Let-7-P2a3_pre
Cfa-Let-7	Cfa	NAME	Cfa-Let-7-P1a_pre	Cfa-Let-7-P1d_pre
Cfa-Let-7	Cfa	NEW	null	Cfa-Let-7-P2c2_pre
Cfa-Mir-935	Cfa	SUCCEED	Cfa-Mir-935-v1_pre	Cfa-Mir-935-v1_pre
Cfa-Mir-935	Cfa	SUCCEED	Cfa-Mir-935-v2_pre	Cfa-Mir-935-v2_pre
Cfa-Mir-430	Cfa	SUCCEED	Cfa-Mir-430-P7d2_pre	Cfa-Mir-430-P7d2_pre
Cfa-Mir-430	Cfa	SUCCEED	Cfa-Mir-430-P5d2_pre	Cfa-Mir-430-P5d2_pre
Cfa-Mir-430	Cfa	SUCCEED	Cfa-Mir-430-P7d1_pre	Cfa-Mir-430-P7d1_pre
Cfa-Mir-430	Cfa	SUCCEED	Cfa-Mir-430-P5d1_pre	Cfa-Mir-430-P5d1_pre
Cfa-Mir-430	Cfa	SUCCEED	Cfa-Mir-430-P4_pre	Cfa-Mir-430-P4_pre
Cfa-Mir-430	Cfa	NAME	Cfa-Mir-430-P1_pre	Cfa-Mir-430-P3_pre
Cfa-Mir-430	Cfa	NAME	Cfa-Mir-430-P2_pre	Cfa-Mir-430-P1_pre
Cfa-Mir-430	Cfa	NAME	Cfa-Mir-430-P3_pre
Cfa-Mir-430	Cfa	NAME		Cfa-Mir-430-P2_pre
Cfa-Mir-10	Cfa	SUCCEED	Cfa-Mir-10-P3b_pre	Cfa-Mir-10-P3b_pre
Cfa-Mir-10	Cfa	SUCCEED	Cfa-Mir-10-P2b_pre	Cfa-Mir-10-P2b_pre
Cfa-Mir-10	Cfa	NAME	Cfa-Mir-10-P2c_pre	Cfa-Mir-10-P2c_pre
Cfa-Mir-10	Cfa	SUCCEED	Cfa-Mir-10-P3c_pre	Cfa-Mir-10-P3c_pre
Cfa-Mir-10	Cfa	SUCCEED	Cfa-Mir-10-P1b-v1_pre	Cfa-Mir-10-P1b-v1_pre
Cfa-Mir-10	Cfa	SUCCEED	Cfa-Mir-10-P1b-v2_pre	Cfa-Mir-10-P1b-v2_pre
Cfa-Mir-10	Cfa	NAME	Cfa-Mir-10-P1a-v1_pre	Cfa-Mir-10-P1c-v1_pre
Cfa-Mir-10	Cfa	NAME	Cfa-Mir-10-P1a-v2_pre	Cfa-Mir-10-P1c-v2_pre
Cfa-Mir-10	Cfa	NAME	Cfa-Mir-10-P2a_pre	Cfa-Mir-10-P2d_pre
Cfa-Mir-10	Cfa	NAME	Cfa-Mir-10-P3a_pre	Cfa-Mir-10-P3d_pre
Cfa-Mir-150	Cfa	SUCCEED	Cfa-Mir-150_pre	Cfa-Mir-150_pre
Cfa-Mir-769	Cfa	SUCCEED	Cfa-Mir-769_pre	Cfa-Mir-769_pre
Cfa-Mir-330	Cfa	SUCCEED	Cfa-Mir-330-v1_pre	Cfa-Mir-330-v1_pre
Cfa-Mir-330	Cfa	SUCCEED	Cfa-Mir-330-v2_pre	Cfa-Mir-330-v2_pre
Cfa-Mir-26	Cfa	NAME	Cfa-Mir-26-P2_pre	Cfa-Mir-26-P4_pre
Cfa-Mir-26	Cfa	NAME	Cfa-Mir-26-P1_pre	Cfa-Mir-26-P2_pre
Cfa-Mir-26	Cfa	NAME	Cfa-Mir-26-P3_pre	Cfa-Mir-26-P1_pre
Cfa-Novel-2	Cfa	SUCCEED	Cfa-Novel-2_pre	Cfa-Novel-2_pre
Cfa-Mir-1249	Cfa	SUCCEED	Cfa-Mir-1249_pre	Cfa-Mir-1249_pre
Cfa-Mir-33	Cfa	NAME	Cfa-Mir-33-P1_pre	Cfa-Mir-33-P3_pre
Cfa-Mir-33	Cfa	NAME	Cfa-Mir-33-P2_pre	Cfa-Mir-33-P1_pre
Cfa-Mir-1835	Cfa	SUCCEED	Cfa-Mir-1835_pre	Cfa-Mir-1835_pre
Cfa-Mir-217	Cfa	SUCCEED	Cfa-Mir-217-v2_pre	Cfa-Mir-217-v2_pre
Cfa-Mir-217	Cfa	SUCCEED	Cfa-Mir-217-v1_pre	Cfa-Mir-217-v1_pre
Cfa-Mir-216	Cfa	NAME	Cfa-Mir-216-P1a_pre	Cfa-Mir-216-P2b_pre
Cfa-Mir-216	Cfa	NAME	Cfa-Mir-216-P1b_pre	Cfa-Mir-216-P2a_pre
Cfa-Mir-340	Cfa	SUCCEED	Cfa-Mir-340_pre	Cfa-Mir-340_pre
Cfa-Mir-874	Cfa	SUCCEED	Cfa-Mir-874_pre	Cfa-Mir-874_pre
Cfa-Mir-491	Cfa	SUCCEED	Cfa-Mir-491_pre	Cfa-Mir-491_pre
Cfa-Mir-31	Cfa	SUCCEED	Cfa-Mir-31_pre	Cfa-Mir-31_pre
Cfa-Mir-876	Cfa	SUCCEED	Cfa-Mir-876_pre	Cfa-Mir-876_pre
Cfa-Mir-873	Cfa	SUCCEED	Cfa-Mir-873-v1_pre	Cfa-Mir-873-v1_pre
Cfa-Mir-873	Cfa	SUCCEED	Cfa-Mir-873-v2_pre	Cfa-Mir-873-v2_pre
Cfa-Novel-3	Cfa	SUCCEED	Cfa-Novel-3_pre	Cfa-Novel-3_pre
Cfa-Mir-32	Cfa	SUCCEED	Cfa-Mir-32_pre	Cfa-Mir-32_pre
Cfa-Mir-455	Cfa	SUCCEED	Cfa-Mir-455_pre	Cfa-Mir-455_pre
Cfa-Mir-219	Cfa	SUCCEED	Cfa-Mir-219-P2-as_pre	Cfa-Mir-219-P2-as_pre
Cfa-Mir-219	Cfa	SUCCEED	Cfa-Mir-219-P2_pre	Cfa-Mir-219-P2_pre
Cfa-Mir-219	Cfa	NAME	Cfa-Mir-219-P1_pre	Cfa-Mir-219-P3_pre
Cfa-Mir-1	Cfa	NAME	Cfa-Mir-1-P3_pre	Cfa-Mir-1-P2_pre
Cfa-Mir-1	Cfa	NAME	Cfa-Mir-1-P1_pre	Cfa-Mir-1-P3_pre
Cfa-Mir-1	Cfa	NAME	Cfa-Mir-1-P2_pre	Cfa-Mir-1-P1_pre
Cfa-Mir-30	Cfa	NAME	Cfa-Mir-30-P2a_pre	Cfa-Mir-30-P2b_pre
Cfa-Mir-30	Cfa	NAME	Cfa-Mir-30-P1a_pre	Cfa-Mir-30-P1b_pre
Cfa-Mir-30	Cfa	NAME	Cfa-Mir-30-P1b_pre	Cfa-Mir-30-P1d_pre
Cfa-Mir-30	Cfa	NAME	Cfa-Mir-30-P1c_pre	Cfa-Mir-30-P1a_pre
Cfa-Mir-30	Cfa	NAME	Cfa-Mir-30-P2b_pre	Cfa-Mir-30-P2d_pre
Cfa-Mir-30	Cfa	NAME	Cfa-Mir-30-P2c_pre	Cfa-Mir-30-P2a_pre
Cfa-Mir-544	Cfa	SUCCEED	Cfa-Mir-544-P2_pre	Cfa-Mir-544-P2_pre
Cfa-Mir-544	Cfa	SUCCEED	Cfa-Mir-544-P1_pre	Cfa-Mir-544-P1_pre
Cfa-Mir-599	Cfa	SUCCEED	Cfa-Mir-599_pre	Cfa-Mir-599_pre
Cfa-Mir-875	Cfa	SUCCEED	Cfa-Mir-875_pre	Cfa-Mir-875_pre
Cfa-Mir-28	Cfa	SUCCEED	Cfa-Mir-28-P2_pre	Cfa-Mir-28-P2_pre
Cfa-Mir-28	Cfa	SUCCEED	Cfa-Mir-28-P3_pre	Cfa-Mir-28-P3_pre
Cfa-Mir-28	Cfa	SUCCEED	Cfa-Mir-28-P1_pre	Cfa-Mir-28-P1_pre
Cfa-Mir-29	Cfa	NAME	Cfa-Mir-29-P2b-v1_pre;Cfa-Mir-29-P2b-v2_pre	Cfa-Mir-29-P2b_pre
Cfa-Mir-29	Cfa	NAME	Cfa-Mir-29-P1b3_pre;Cfa-Mir-29-P1b4_pre	Cfa-Mir-29-P2d7_pre;Cfa-Mir-29-P2d8_pre
Cfa-Mir-29	Cfa	NAME	Cfa-Mir-29-P2a_pre	Cfa-Mir-29-P1b-v1_pre
Cfa-Mir-29	Cfa	NAME	Cfa-Mir-29-P1a_pre	Cfa-Mir-29-P1b-v2_pre;Cfa-Mir-29-P1d-v1_pre;Cfa-Mir-29-P1d-v2_pre
Cfa-Mir-335	Cfa	SUCCEED	Cfa-Mir-335_pre	Cfa-Mir-335_pre
Cfa-Mir-96	Cfa	SUCCEED	Cfa-Mir-96-P3-v1_pre	Cfa-Mir-96-P3-v1_pre
Cfa-Mir-96	Cfa	SUCCEED	Cfa-Mir-96-P3-v2_pre	Cfa-Mir-96-P3-v2_pre
Cfa-Mir-96	Cfa	SUCCEED	Cfa-Mir-96-P1_pre	Cfa-Mir-96-P1_pre
Cfa-Mir-96	Cfa	SUCCEED	Cfa-Mir-96-P2_pre	Cfa-Mir-96-P2_pre
Cfa-Mir-129	Cfa	NAME	Cfa-Mir-129-P1_pre	Cfa-Mir-129-P2_pre
Cfa-Mir-129	Cfa	NAME	Cfa-Mir-129-P2_pre	Cfa-Mir-129-P1_pre
Cfa-Mir-592	Cfa	SUCCEED	Cfa-Mir-592_pre	Cfa-Mir-592_pre
Cfa-Mir-653	Cfa	SUCCEED	Cfa-Mir-653_pre	Cfa-Mir-653_pre
Cfa-Mir-489	Cfa	SUCCEED	Cfa-Mir-489_pre	Cfa-Mir-489_pre
Cfa-Mir-148	Cfa	SUCCEED	Cfa-Mir-148-P1_pre	Cfa-Mir-148-P1_pre
Cfa-Mir-148	Cfa	NAME	Cfa-Mir-148-P3_pre	Cfa-Mir-148-P4_pre
Cfa-Mir-148	Cfa	NAME	Cfa-Mir-148-P2_pre	Cfa-Mir-148-P3_pre
Cfa-Mir-196	Cfa	NAME	Cfa-Mir-196-P3_pre	Cfa-Mir-196-P1_pre
Cfa-Mir-196	Cfa	NAME	Cfa-Mir-196-P1_pre	Cfa-Mir-196-P3_pre
Cfa-Mir-196	Cfa	NAME	Cfa-Mir-196-P2_pre	Cfa-Mir-196-P4_pre
Cfa-Novel-4	Cfa	SUCCEED	Cfa-Novel-4_pre	Cfa-Novel-4_pre
Cfa-Mir-3059	Cfa	SUCCEED	Cfa-Mir-3059_pre	Cfa-Mir-3059_pre
Cfa-Mir-331	Cfa	SUCCEED	Cfa-Mir-331_pre	Cfa-Mir-331_pre
Cfa-Mir-1251	Cfa	SUCCEED	Cfa-Mir-1251_pre	Cfa-Mir-1251_pre
Cfa-Mir-135	Cfa	SUCCEED	Cfa-Mir-135-P2_pre	Cfa-Mir-135-P2_pre
Cfa-Mir-135	Cfa	SUCCEED	Cfa-Mir-135-P1_pre	Cfa-Mir-135-P1_pre
Cfa-Mir-135	Cfa	NAME	Cfa-Mir-135-P3_pre	Cfa-Mir-135-P4_pre
Cfa-Mir-490	Cfa	SUCCEED	Cfa-Mir-490_pre	Cfa-Mir-490_pre
Cfa-Mir-671	Cfa	SUCCEED	Cfa-Mir-671_pre	Cfa-Mir-671_pre
Cfa-Novel-5	Cfa	SUCCEED	Cfa-Novel-5_pre	Cfa-Novel-5_pre
Cfa-Mir-153	Cfa	NAME	Cfa-Mir-153-P2_pre	Cfa-Mir-153-P1_pre
Cfa-Mir-153	Cfa	NAME	Cfa-Mir-153-P1_pre	Cfa-Mir-153-P2_pre
Cfa-Novel-6	Cfa	SUCCEED	Cfa-Novel-6_pre	Cfa-Novel-6_pre
Cfa-Mir-486	Cfa	SUCCEED	Cfa-Mir-486_pre	Cfa-Mir-486_pre
Cfa-Mir-383	Cfa	SUCCEED	Cfa-Mir-383-v1_pre	Cfa-Mir-383-v1_pre
Cfa-Mir-383	Cfa	SUCCEED	Cfa-Mir-383-v2_pre	Cfa-Mir-383-v2_pre
Cfa-Mir-1301	Cfa	SUCCEED	Cfa-Mir-1301_pre	Cfa-Mir-1301_pre
Cfa-Mir-210	Cfa	SUCCEED	Cfa-Mir-210_pre	Cfa-Mir-210_pre
Cfa-Mir-1343	Cfa	SUCCEED	Cfa-Mir-1343_pre	Cfa-Mir-1343_pre
Cfa-Mir-130	Cfa	NAME	Cfa-Mir-130-P2b_pre	Cfa-Mir-130-P2b_pre
Cfa-Mir-130	Cfa	NAME	Cfa-Mir-130-P4a_pre	Cfa-Mir-130-P3b_pre
Cfa-Mir-130	Cfa	NAME	Cfa-Mir-130-P2a_pre	Cfa-Mir-130-P2a_pre
Cfa-Mir-130	Cfa	NAME	Cfa-Mir-130-P1a_pre	Cfa-Mir-130-P1c_pre
Cfa-Mir-130	Cfa	NAME	Cfa-Mir-130-P1b_pre	Cfa-Mir-130-P4a_pre
Cfa-Mir-675	Cfa	SUCCEED	Cfa-Mir-675_pre	Cfa-Mir-675_pre
Cfa-Mir-483	Cfa	SUCCEED	Cfa-Mir-483_pre	Cfa-Mir-483_pre
Cfa-Mir-8859	Cfa	NAME	Cfa-Mir-8859-P1_pre	Cfa-Mir-8859-P2_pre
Cfa-Mir-8859	Cfa	NAME	Cfa-Mir-8859-P2_pre	Cfa-Mir-8859-P1_pre
Cfa-Mir-194	Cfa	NAME	Cfa-Mir-194-P1_pre	Cfa-Mir-194-P2_pre
Cfa-Mir-194	Cfa	NAME	Cfa-Mir-194-P2_pre	Cfa-Mir-194-P1_pre
Cfa-Mir-192	Cfa	NAME	Cfa-Mir-192-P1_pre	Cfa-Mir-192-P2_pre
Cfa-Mir-192	Cfa	NAME	Cfa-Mir-192-P2_pre	Cfa-Mir-192-P1_pre
Cfa-Mir-128	Cfa	NAME	Cfa-Mir-128-P1_pre	Cfa-Mir-128-P2_pre
Cfa-Mir-128	Cfa	NAME	Cfa-Mir-128-P2_pre	Cfa-Mir-128-P1_pre
Cfa-Mir-34	Cfa	SUCCEED	Cfa-Mir-34-P3b_pre	Cfa-Mir-34-P3b_pre
Cfa-Mir-34	Cfa	SUCCEED	Cfa-Mir-34-P2b_pre	Cfa-Mir-34-P2b_pre
Cfa-Mir-34	Cfa	SUCCEED	Cfa-Mir-34-P1_pre	Cfa-Mir-34-P1_pre
Cfa-Mir-34	Cfa	NAME	Cfa-Mir-34-P2a-v1_pre;Cfa-Mir-34-P2a-v2_pre	Cfa-Mir-34-P2a_pre
Cfa-Mir-34	Cfa	NAME	Cfa-Mir-34-P3a_pre	Cfa-Mir-34-P3c_pre
Cfa-Mir-582	Cfa	NAME	Cfa-Mir-582_pre	Cfa-Mir-582-v1_pre;Cfa-Mir-582-v2_pre
Cfa-Mir-138	Cfa	NAME	Cfa-Mir-138-P2_pre	Cfa-Mir-138-P2_pre
Cfa-Mir-138	Cfa	SUCCEED	Cfa-Mir-138-P1_pre	Cfa-Mir-138-P1_pre
Cfa-Novel-7	Cfa	SUCCEED	Cfa-Novel-7_pre	Cfa-Novel-7_pre
Cfa-Mir-885	Cfa	SUCCEED	Cfa-Mir-885_pre	Cfa-Mir-885_pre
Cfa-Mir-191	Cfa	SUCCEED	Cfa-Mir-191_pre	Cfa-Mir-191_pre
Cfa-Mir-425	Cfa	SUCCEED	Cfa-Mir-425_pre	Cfa-Mir-425_pre
Cfa-Mir-181	Cfa	SUCCEED	Cfa-Mir-181-P2c_pre	Cfa-Mir-181-P2c_pre
Cfa-Mir-181	Cfa	SUCCEED	Cfa-Mir-181-P1c_pre	Cfa-Mir-181-P1c_pre
Cfa-Mir-181	Cfa	SUCCEED	Cfa-Mir-181-P1a_pre	Cfa-Mir-181-P1a_pre
Cfa-Mir-181	Cfa	NAME	Cfa-Mir-181-P2a_pre	Cfa-Mir-181-P2a_pre
Cfa-Mir-181	Cfa	SUCCEED	Cfa-Mir-181-P2b_pre	Cfa-Mir-181-P2b_pre
Cfa-Mir-181	Cfa	SUCCEED	Cfa-Mir-181-P1b_pre	Cfa-Mir-181-P1b_pre
Cfa-Novel-8	Cfa	SUCCEED	Cfa-Novel-8_pre	Cfa-Novel-8_pre
Cfa-Mir-199	Cfa	NAME	Cfa-Mir-199-P2-v1_pre	Cfa-Mir-199-P3-v1_pre;Cfa-Mir-199-P3-v2_pre;Cfa-Mir-199-P3-v3_pre
Cfa-Mir-199	Cfa	NAME	Cfa-Mir-199-P2-v2_pre	Cfa-Mir-199-P3-v1_pre;Cfa-Mir-199-P3-v2_pre;Cfa-Mir-199-P3-v3_pre
Cfa-Mir-199	Cfa	NAME	Cfa-Mir-199-P2-v3_pre	Cfa-Mir-199-P3-v1_pre;Cfa-Mir-199-P3-v2_pre;Cfa-Mir-199-P3-v3_pre
Cfa-Mir-199	Cfa	NAME	Cfa-Mir-199-P1-v1_pre	Cfa-Mir-199-P2-v1_pre;Cfa-Mir-199-P2-v2_pre;Cfa-Mir-199-P2-v3_pre
Cfa-Mir-199	Cfa	NAME	Cfa-Mir-199-P1-v2_pre	Cfa-Mir-199-P2-v1_pre;Cfa-Mir-199-P2-v2_pre;Cfa-Mir-199-P2-v3_pre
Cfa-Mir-199	Cfa	NAME	Cfa-Mir-199-P1-v3_pre	Cfa-Mir-199-P2-v1_pre;Cfa-Mir-199-P2-v2_pre;Cfa-Mir-199-P2-v3_pre
Cfa-Mir-199	Cfa	NAME	Cfa-Mir-199-P3-v1_pre;Cfa-Mir-199-P3-v2_pre;Cfa-Mir-199-P3-v3_pre	Cfa-Mir-199-P1-v1_pre;Cfa-Mir-199-P1-v2_pre;Cfa-Mir-199-P1-v3_pre
Cfa-Novel-9	Cfa	SUCCEED	Cfa-Novel-9_pre	Cfa-Novel-9_pre
Cfa-Mir-1838	Cfa	SUCCEED	Cfa-Mir-1838_pre	Cfa-Mir-1838_pre
Cfa-Mir-326	Cfa	SUCCEED	Cfa-Mir-326_pre	Cfa-Mir-326_pre
Cfa-Mir-139	Cfa	SUCCEED	Cfa-Mir-139_pre	Cfa-Mir-139_pre
Cfa-Mir-15	Cfa	SUCCEED	Cfa-Mir-15-P1a_pre	Cfa-Mir-15-P1a_pre
Cfa-Mir-15	Cfa	SUCCEED	Cfa-Mir-15-P2a_pre	Cfa-Mir-15-P2a_pre
Cfa-Mir-15	Cfa	SUCCEED	Cfa-Mir-15-P1b_pre	Cfa-Mir-15-P1b_pre
Cfa-Mir-15	Cfa	SUCCEED	Cfa-Mir-15-P2b_pre	Cfa-Mir-15-P2b_pre
Cfa-Mir-15	Cfa	NAME	Cfa-Mir-15-P2c_pre	Cfa-Mir-15-P2d_pre
Cfa-Mir-15	Cfa	NAME	Cfa-Mir-15-P1c_pre	Cfa-Mir-15-P1d_pre
Cfa-Mir-15	Cfa	NAME	Cfa-Mir-15-P1d_pre	Cfa-Mir-15-P1c_pre
Cfa-Mir-15	Cfa	NAME	Cfa-Mir-15-P2d_pre	Cfa-Mir-15-P2c_pre
Cfa-Mir-17	Cfa	SUCCEED	Cfa-Mir-17-P1a_pre	Cfa-Mir-17-P1a_pre
Cfa-Mir-17	Cfa	NAME	Cfa-Mir-17-P2a_pre	Cfa-Mir-17-P2a_pre
Cfa-Mir-17	Cfa	NAME	Cfa-Mir-17-P1c_pre	Cfa-Mir-17-P4d_pre
Cfa-Mir-17	Cfa	NAME	Cfa-Mir-17-P1b_pre	Cfa-Mir-17-P1c_pre
Cfa-Mir-17	Cfa	NAME	Cfa-Mir-17-P2b_pre	Cfa-Mir-17-P2c_pre
Cfa-Mir-17	Cfa	NAME	Cfa-Mir-17-P3a_pre	Cfa-Mir-17-P4a_pre
Cfa-Mir-17	Cfa	NAME	Cfa-Mir-17-P3b_pre	Cfa-Mir-17-P4c_pre
Cfa-Mir-17	Cfa	NAME	Cfa-Mir-17-P3c_pre	Cfa-Mir-17-P1d_pre
Cfa-Mir-19	Cfa	SUCCEED	Cfa-Mir-19-P2a_pre	Cfa-Mir-19-P2a_pre
Cfa-Mir-19	Cfa	NAME	Cfa-Mir-19-P1_pre	Cfa-Mir-19-P1a_pre
Cfa-Mir-19	Cfa	NAME	Cfa-Mir-19-P2b_pre	Cfa-Mir-19-P2c_pre
Cfa-Mir-92	Cfa	SUCCEED	Cfa-Mir-92-P1a_pre	Cfa-Mir-92-P1a_pre
Cfa-Mir-92	Cfa	SUCCEED	Cfa-Mir-92-P2a_pre	Cfa-Mir-92-P2a_pre
Cfa-Mir-92	Cfa	NAME	Cfa-Mir-92-P2c_pre	Cfa-Mir-92-P2d_pre
Cfa-Mir-92	Cfa	NAME	Cfa-Mir-92-P1c_pre	Cfa-Mir-92-P1d_pre
Cfa-Mir-92	Cfa	NAME	Cfa-Mir-92-P1b_pre	Cfa-Mir-92-P1c_pre
Cfa-Mir-92	Cfa	NAME	Cfa-Mir-92-P2b_pre	Cfa-Mir-92-P2c_pre
Cfa-Mir-103	Cfa	SUCCEED	Cfa-Mir-103-P2_pre	Cfa-Mir-103-P2_pre
Cfa-Mir-103	Cfa	NAME	Cfa-Mir-103-P1_pre	Cfa-Mir-103-P4_pre
Cfa-Mir-103	Cfa	NAME	Cfa-Mir-103-P3_pre	Cfa-Mir-103-P1_pre
Cfa-Novel-10	Cfa	SUCCEED	Cfa-Novel-10_pre	Cfa-Novel-10_pre
Cfa-Mir-499	Cfa	SUCCEED	Cfa-Mir-499_pre	Cfa-Mir-499_pre
Cfa-Mir-296	Cfa	SUCCEED	Cfa-Mir-296_pre	Cfa-Mir-296_pre
Cfa-Mir-133	Cfa	NAME	Cfa-Mir-133-P1-v1_pre	Cfa-Mir-133-P3-v1_pre;Cfa-Mir-133-P3-v2_pre
Cfa-Mir-133	Cfa	NAME	Cfa-Mir-133-P1-v2_pre	Cfa-Mir-133-P3-v1_pre;Cfa-Mir-133-P3-v2_pre
Cfa-Mir-133	Cfa	NAME	Cfa-Mir-133-P2-v1_pre	Cfa-Mir-133-P1-v1_pre;Cfa-Mir-133-P1-v2_pre
Cfa-Mir-133	Cfa	NAME	Cfa-Mir-133-P2-v2_pre	Cfa-Mir-133-P1-v1_pre;Cfa-Mir-133-P1-v2_pre
Cfa-Mir-133	Cfa	NAME	Cfa-Mir-133-P3-v1_pre;Cfa-Mir-133-P3-v2_pre	Cfa-Mir-133-P2-v1_pre;Cfa-Mir-133-P2-v2_pre
Cfa-Mir-124	Cfa	SUCCEED	Cfa-Mir-124-P3-v1_pre	Cfa-Mir-124-P3-v1_pre
Cfa-Mir-124	Cfa	SUCCEED	Cfa-Mir-124-P3-v2_pre	Cfa-Mir-124-P3-v2_pre
Cfa-Mir-124	Cfa	NAME	Cfa-Mir-124-P1-v1_pre	Cfa-Mir-124-P2-v1_pre
Cfa-Mir-124	Cfa	NAME	Cfa-Mir-124-P1-v2_pre	Cfa-Mir-124-P2-v2_pre
Cfa-Mir-124	Cfa	NAME	Cfa-Mir-124-P2-v1_pre	Cfa-Mir-124-P1-v1_pre
Cfa-Mir-124	Cfa	NAME	Cfa-Mir-124-P2-v2_pre	Cfa-Mir-124-P1-v2_pre
Cfa-Mir-1388	Cfa	SUCCEED	Cfa-Mir-1388_pre	Cfa-Mir-1388_pre
Cfa-Mir-149	Cfa	SUCCEED	Cfa-Mir-149_pre	Cfa-Mir-149_pre
Cfa-Mir-185	Cfa	SUCCEED	Cfa-Mir-185_pre	Cfa-Mir-185_pre
Cfa-Mir-615	Cfa	SUCCEED	Cfa-Mir-615_pre	Cfa-Mir-615_pre
Cfa-Mir-8	Cfa	NAME	Cfa-Mir-8-P1b_pre	Cfa-Mir-8-P2b_pre
Cfa-Mir-8	Cfa	NAME	Cfa-Mir-8-P2a_pre	Cfa-Mir-8-P1a_pre
Cfa-Mir-8	Cfa	SUCCEED	Cfa-Mir-8-P3a_pre	Cfa-Mir-8-P3a_pre
Cfa-Mir-8	Cfa	NAME	Cfa-Mir-8-P1a_pre	Cfa-Mir-8-P2a_pre
Cfa-Mir-8	Cfa	NAME	Cfa-Mir-8-P2b_pre	Cfa-Mir-8-P1b_pre
Cfa-Mir-3085	Cfa	SUCCEED	Cfa-Mir-3085_pre	Cfa-Mir-3085_pre
Cfa-Mir-146	Cfa	NAME	Cfa-Mir-146-P1_pre	Cfa-Mir-146-P4_pre
Cfa-Mir-146	Cfa	NAME	Cfa-Mir-146-P2_pre	Cfa-Mir-146-P1_pre
Cfa-Mir-1307	Cfa	SUCCEED	Cfa-Mir-1307_pre	Cfa-Mir-1307_pre
Cfa-Novel-11	Cfa	SUCCEED	Cfa-Novel-11_pre	Cfa-Novel-11_pre
Cfa-Mir-6715	Cfa	SUCCEED	Cfa-Mir-6715_pre	Cfa-Mir-6715_pre
Cfa-Mir-9851	Cfa	SUCCEED	Cfa-Mir-9851_pre	Cfa-Mir-9851_pre
Cfa-Mir-202	Cfa	SUCCEED	Cfa-Mir-202_pre	Cfa-Mir-202_pre
Cfa-Novel-12	Cfa	SUCCEED	Cfa-Novel-12_pre	Cfa-Novel-12_pre
Cfa-Mir-9	Cfa	NAME	Cfa-Mir-9-P2_pre	Cfa-Mir-9-P2_pre
Cfa-Mir-9	Cfa	NAME	Cfa-Mir-9-P3_pre	Cfa-Mir-9-P3_pre
Cfa-Mir-9	Cfa	NAME	Cfa-Mir-9-P1_pre	Cfa-Mir-9-P1_pre
Cfa-Novel-13	Cfa	SUCCEED	Cfa-Novel-13_pre	Cfa-Novel-13_pre
Cfa-Mir-184	Cfa	SUCCEED	Cfa-Mir-184_pre	Cfa-Mir-184_pre
Cfa-Mir-95	Cfa	SUCCEED	Cfa-Mir-95-P1_pre	Cfa-Mir-95-P1_pre
Cfa-Mir-95	Cfa	SUCCEED	Cfa-Mir-95-P2_pre	Cfa-Mir-95-P2_pre
Cfa-Mir-95	Cfa	SUCCEED	Cfa-Mir-95-P3-v1_pre	Cfa-Mir-95-P3-v1_pre
Cfa-Mir-95	Cfa	SUCCEED	Cfa-Mir-95-P3-v2_pre	Cfa-Mir-95-P3-v2_pre
Cfa-Mir-95	Cfa	SUCCEED	Cfa-Mir-95-P4_pre	Cfa-Mir-95-P4_pre
Cfa-Mir-574	Cfa	SUCCEED	Cfa-Mir-574_pre	Cfa-Mir-574_pre
Cfa-Mir-218	Cfa	NAME	Cfa-Mir-218-P2_pre	Cfa-Mir-218-P4_pre
Cfa-Mir-218	Cfa	NAME	Cfa-Mir-218-P1_pre	Cfa-Mir-218-P2_pre
Cfa-Novel-14	Cfa	SUCCEED	Cfa-Novel-14_pre	Cfa-Novel-14_pre
Cfa-Mir-147	Cfa	NAME	Cfa-Mir-147-v1_pre	Cfa-Mir-147-P1-v1_pre
Cfa-Mir-147	Cfa	NAME	Cfa-Mir-147-v2_pre	Cfa-Mir-147-P1-v2_pre
Cfa-Mir-147	Cfa	NEW	null	Cfa-Mir-147-P2-v1_pre
Cfa-Mir-147	Cfa	NEW	null	Cfa-Mir-147-P2-v2_pre
Cfa-Mir-628	Cfa	SUCCEED	Cfa-Mir-628_pre	Cfa-Mir-628_pre
Cfa-Novel-15	Cfa	SUCCEED	Cfa-Novel-15_pre	Cfa-Novel-15_pre
Cfa-Mir-190	Cfa	NAME	Cfa-Mir-190-P1_pre	Cfa-Mir-190-P1_pre
Cfa-Mir-190	Cfa	NAME	Cfa-Mir-190-P2_pre	Cfa-Mir-190-P3_pre
Cfa-Mir-155	Cfa	SUCCEED	Cfa-Mir-155_pre	Cfa-Mir-155_pre
Cfa-Mir-459	Cfa	SUCCEED	Cfa-Mir-459_pre	Cfa-Mir-459_pre
Cfa-Mir-6529	Cfa	SUCCEED	Cfa-Mir-6529_pre	Cfa-Mir-6529_pre
Cfa-Mir-551	Cfa	SUCCEED	Cfa-Mir-551-P2_pre	Cfa-Mir-551-P2_pre
Cfa-Mir-551	Cfa	SUCCEED	Cfa-Mir-551-P1_pre	Cfa-Mir-551-P1_pre
Cfa-Mir-2355	Cfa	SUCCEED	Cfa-Mir-2355_pre	Cfa-Mir-2355_pre
Cfa-Mir-375	Cfa	SUCCEED	Cfa-Mir-375_pre	Cfa-Mir-375_pre
Cfa-Mir-1840	Cfa	SUCCEED	Cfa-Mir-1840_pre	Cfa-Mir-1840_pre
Cfa-Mir-1296	Cfa	SUCCEED	Cfa-Mir-1296_pre	Cfa-Mir-1296_pre
Cfa-Mir-346	Cfa	SUCCEED	Cfa-Mir-346_pre	Cfa-Mir-346_pre
Cfa-Mir-1271	Cfa	SUCCEED	Cfa-Mir-1271_pre	Cfa-Mir-1271_pre
Cfa-Mir-8902	Cfa	SUCCEED	Cfa-Mir-8902_pre	Cfa-Mir-8902_pre
Cfa-Mir-378	Cfa	SUCCEED	Cfa-Mir-378_pre	Cfa-Mir-378_pre
Cfa-Mir-145	Cfa	SUCCEED	Cfa-Mir-145_pre	Cfa-Mir-145_pre
Cfa-Mir-143	Cfa	SUCCEED	Cfa-Mir-143_pre	Cfa-Mir-143_pre
Cfa-Novel-16	Cfa	SUCCEED	Cfa-Novel-16_pre	Cfa-Novel-16_pre
Cfa-Mir-324	Cfa	SUCCEED	Cfa-Mir-324_pre	Cfa-Mir-324_pre
Cfa-Mir-744	Cfa	SUCCEED	Cfa-Mir-744_pre	Cfa-Mir-744_pre
Cfa-Mir-140	Cfa	NAME	Cfa-Mir-140-v1_pre;Cfa-Mir-140-v2_pre	Cfa-Mir-140-P1-v1_pre;Cfa-Mir-140-P1-v2_pre
Cfa-Mir-328	Cfa	NAME	Cfa-Mir-328_pre	Cfa-Mir-328_pre
Cfa-Mir-2387	Cfa	NAME	Cfa-Mir-2387_pre	Cfa-Mir-2387_pre
Cfa-Mir-590	Cfa	SUCCEED	Cfa-Mir-590_pre	Cfa-Mir-590_pre
Cfa-Novel-17	Cfa	SUCCEED	Cfa-Novel-17_pre	Cfa-Novel-17_pre
Cfa-Mir-339	Cfa	SUCCEED	Cfa-Mir-339_pre	Cfa-Mir-339_pre
Cfa-Mir-193	Cfa	NAME	Cfa-Mir-193-P2b_pre	Cfa-Mir-193-P2a_pre
Cfa-Mir-193	Cfa	NAME	Cfa-Mir-193-P1b_pre	Cfa-Mir-193-P1a_pre
Cfa-Mir-193	Cfa	NAME	Cfa-Mir-193-P1a_pre	Cfa-Mir-193-P1b_pre
Cfa-Mir-193	Cfa	NAME	Cfa-Mir-193-P2a_pre	Cfa-Mir-193-P2b_pre
Cfa-Mir-1842	Cfa	SUCCEED	Cfa-Mir-1842-v1_pre	Cfa-Mir-1842-v1_pre
Cfa-Mir-1842	Cfa	SUCCEED	Cfa-Mir-1842-v2_pre	Cfa-Mir-1842-v2_pre
Cfa-Mir-197	Cfa	SUCCEED	Cfa-Mir-197_pre	Cfa-Mir-197_pre
Cfa-Mir-137	Cfa	SUCCEED	Cfa-Mir-137-P1-v1_pre	Cfa-Mir-137-P1-v1_pre
Cfa-Mir-137	Cfa	NAME	Cfa-Mir-137-P1-v2_pre	Cfa-Mir-137-P1-v2_pre
Cfa-Mir-186	Cfa	SUCCEED	Cfa-Mir-186_pre	Cfa-Mir-186_pre
Cfa-Novel-18	Cfa	SUCCEED	Cfa-Novel-18_pre	Cfa-Novel-18_pre
Cfa-Mir-205	Cfa	NAME	Cfa-Mir-205-P1_pre	Cfa-Mir-205-P4_pre
Cfa-Mir-488	Cfa	SUCCEED	Cfa-Mir-488_pre	Cfa-Mir-488_pre
Cfa-Mir-214	Cfa	SUCCEED	Cfa-Mir-214-v1_pre	Cfa-Mir-214-v1_pre
Cfa-Mir-214	Cfa	SUCCEED	Cfa-Mir-214-v2_pre	Cfa-Mir-214-v2_pre
Cfa-Mir-350	Cfa	SUCCEED	Cfa-Mir-350_pre	Cfa-Mir-350_pre
Cfa-Mir-7180	Cfa	SUCCEED	Cfa-Mir-7180_pre	Cfa-Mir-7180_pre
Cfa-Mir-187	Cfa	NAME	Cfa-Mir-187_pre	Cfa-Mir-187_pre
Cfa-Mir-208	Cfa	NAME	Cfa-Mir-208-P1_pre	Cfa-Mir-208-P2_pre
Cfa-Mir-208	Cfa	NAME	Cfa-Mir-208-P2_pre	Cfa-Mir-208-P1_pre
Cfa-Mir-342	Cfa	SUCCEED	Cfa-Mir-342_pre	Cfa-Mir-342_pre
Cfa-Mir-345	Cfa	SUCCEED	Cfa-Mir-345_pre	Cfa-Mir-345_pre
Cfa-Mir-493	Cfa	SUCCEED	Cfa-Mir-493_pre	Cfa-Mir-493_pre
Cfa-Mir-431	Cfa	NAME	Cfa-Mir-431_pre	Cfa-Mir-431_pre
Cfa-Mir-433	Cfa	SUCCEED	Cfa-Mir-433_pre	Cfa-Mir-433_pre
Cfa-Mir-127	Cfa	SUCCEED	Cfa-Mir-127_pre	Cfa-Mir-127_pre
Cfa-Mir-432	Cfa	SUCCEED	Cfa-Mir-432_pre	Cfa-Mir-432_pre
Cfa-Mir-136	Cfa	SUCCEED	Cfa-Mir-136-v1_pre	Cfa-Mir-136-v1_pre
Cfa-Mir-136	Cfa	SUCCEED	Cfa-Mir-136-v2_pre	Cfa-Mir-136-v2_pre
Cfa-Mir-370	Cfa	SUCCEED	Cfa-Mir-370_pre	Cfa-Mir-370_pre
Cfa-Mir-154	Cfa	SUCCEED	Cfa-Mir-154-P7_pre	Cfa-Mir-154-P7_pre
Cfa-Mir-154	Cfa	SUCCEED	Cfa-Mir-154-P13_pre	Cfa-Mir-154-P13_pre
Cfa-Mir-154	Cfa	SUCCEED	Cfa-Mir-154-P2-v1_pre	Cfa-Mir-154-P2-v1_pre
Cfa-Mir-154	Cfa	SUCCEED	Cfa-Mir-154-P2-v2_pre	Cfa-Mir-154-P2-v2_pre
Cfa-Mir-154	Cfa	SUCCEED	Cfa-Mir-154-P8_pre	Cfa-Mir-154-P8_pre
Cfa-Mir-154	Cfa	SUCCEED	Cfa-Mir-154-P30_pre	Cfa-Mir-154-P30_pre
Cfa-Mir-154	Cfa	SUCCEED	Cfa-Mir-154-P3a-v1_pre	Cfa-Mir-154-P3a-v1_pre
Cfa-Mir-154	Cfa	SUCCEED	Cfa-Mir-154-P3a-v2_pre	Cfa-Mir-154-P3a-v2_pre
Cfa-Mir-154	Cfa	SUCCEED	Cfa-Mir-154-P26_pre	Cfa-Mir-154-P26_pre
Cfa-Mir-154	Cfa	SUCCEED	Cfa-Mir-154-P4a_pre	Cfa-Mir-154-P4a_pre
Cfa-Mir-154	Cfa	SUCCEED	Cfa-Mir-154-P4b_pre	Cfa-Mir-154-P4b_pre
Cfa-Mir-154	Cfa	SUCCEED	Cfa-Mir-154-P18_pre	Cfa-Mir-154-P18_pre
Cfa-Mir-154	Cfa	SUCCEED	Cfa-Mir-154-P29_pre	Cfa-Mir-154-P29_pre
Cfa-Mir-154	Cfa	SUCCEED	Cfa-Mir-154-P22_pre	Cfa-Mir-154-P22_pre
Cfa-Mir-154	Cfa	SUCCEED	Cfa-Mir-154-P19_pre	Cfa-Mir-154-P19_pre
Cfa-Mir-154	Cfa	SUCCEED	Cfa-Mir-154-P35_pre	Cfa-Mir-154-P35_pre
Cfa-Mir-154	Cfa	SUCCEED	Cfa-Mir-154-P33_pre	Cfa-Mir-154-P33_pre
Cfa-Mir-154	Cfa	SUCCEED	Cfa-Mir-154-P23_pre	Cfa-Mir-154-P23_pre
Cfa-Mir-154	Cfa	SUCCEED	Cfa-Mir-154-P34_pre	Cfa-Mir-154-P34_pre
Cfa-Mir-154	Cfa	SUCCEED	Cfa-Mir-154-P28_pre	Cfa-Mir-154-P28_pre
Cfa-Mir-154	Cfa	SUCCEED	Cfa-Mir-154-P9_pre	Cfa-Mir-154-P9_pre
Cfa-Mir-154	Cfa	SUCCEED	Cfa-Mir-154-P17_pre	Cfa-Mir-154-P17_pre
Cfa-Mir-154	Cfa	SUCCEED	Cfa-Mir-154-P21_pre	Cfa-Mir-154-P21_pre
Cfa-Mir-154	Cfa	SUCCEED	Cfa-Mir-154-P27_pre	Cfa-Mir-154-P27_pre
Cfa-Mir-154	Cfa	SUCCEED	Cfa-Mir-154-P24_pre	Cfa-Mir-154-P24_pre
Cfa-Mir-154	Cfa	SUCCEED	Cfa-Mir-154-P31_pre	Cfa-Mir-154-P31_pre
Cfa-Mir-154	Cfa	SUCCEED	Cfa-Mir-154-P16_pre	Cfa-Mir-154-P16_pre
Cfa-Mir-154	Cfa	SUCCEED	Cfa-Mir-154-P10_pre	Cfa-Mir-154-P10_pre
Cfa-Mir-154	Cfa	SUCCEED	Cfa-Mir-154-P15_pre	Cfa-Mir-154-P15_pre
Cfa-Mir-154	Cfa	SUCCEED	Cfa-Mir-154-P3b_pre	Cfa-Mir-154-P3b_pre
Cfa-Mir-154	Cfa	SUCCEED	Cfa-Mir-154-P20_pre	Cfa-Mir-154-P20_pre
Cfa-Mir-154	Cfa	SUCCEED	Cfa-Mir-154-P6_pre	Cfa-Mir-154-P6_pre
Cfa-Mir-154	Cfa	SUCCEED	Cfa-Mir-154-P36_pre	Cfa-Mir-154-P36_pre
Cfa-Mir-154	Cfa	SUCCEED	Cfa-Mir-154-P5_pre	Cfa-Mir-154-P5_pre
Cfa-Mir-154	Cfa	SUCCEED	Cfa-Mir-154-P12_pre	Cfa-Mir-154-P12_pre
Cfa-Mir-154	Cfa	SUCCEED	Cfa-Mir-154-P25_pre	Cfa-Mir-154-P25_pre
Cfa-Mir-154	Cfa	NEW	null	Cfa-Mir-154-P14_pre
Cfa-Mir-376	Cfa	SUCCEED	Cfa-Mir-376-P5_pre	Cfa-Mir-376-P5_pre
Cfa-Mir-376	Cfa	SUCCEED	Cfa-Mir-376-P4_pre	Cfa-Mir-376-P4_pre
Cfa-Mir-376	Cfa	NAME	Cfa-Mir-376-P2_pre	Cfa-Mir-376-P3_pre
Cfa-Mir-376	Cfa	SUCCEED	Cfa-Mir-376-P1_pre	Cfa-Mir-376-P1_pre
Cfa-Mir-376	Cfa	NAME	Cfa-Mir-376-P3_pre	Cfa-Mir-376-P2_pre
Cfa-Mir-134	Cfa	SUCCEED	Cfa-Mir-134_pre	Cfa-Mir-134_pre
Cfa-Mir-203	Cfa	SUCCEED	Cfa-Mir-203-v1_pre	Cfa-Mir-203-v1_pre
Cfa-Mir-203	Cfa	SUCCEED	Cfa-Mir-203-v2_pre	Cfa-Mir-203-v2_pre
Cfa-Mir-338	Cfa	NAME	Cfa-Mir-338-P1_pre	Cfa-Mir-338-P2_pre
Cfa-Mir-338	Cfa	NAME	Cfa-Mir-338-P1-as_pre	Cfa-Mir-338-P2-as_pre
Cfa-Mir-1844	Cfa	SUCCEED	Cfa-Mir-1844_pre	Cfa-Mir-1844_pre
Cfa-Mir-142	Cfa	NAME	Cfa-Mir-142-v1_pre;Cfa-Mir-142-v2_pre;Cfa-Mir-142-v3_pre	Cfa-Mir-142-P1-v1_pre;Cfa-Mir-142-P1-v2_pre;Cfa-Mir-142-P1-v3_pre
Cfa-Mir-142	Cfa	NAME	Cfa-Mir-142-v4_pre	Cfa-Mir-142-P1-v4_pre
Cfa-Mir-21	Cfa	SUCCEED	Cfa-Mir-21_pre	Cfa-Mir-21_pre
Cfa-Mir-451	Cfa	SUCCEED	Cfa-Mir-451_pre	Cfa-Mir-451_pre
Cfa-Mir-144	Cfa	NAME	Cfa-Mir-144-v1_pre	Cfa-Mir-144-v1_pre
Cfa-Mir-144	Cfa	NAME	Cfa-Mir-144-v2_pre	Cfa-Mir-144-v2_pre
Cfa-Mir-423	Cfa	SUCCEED	Cfa-Mir-423_pre	Cfa-Mir-423_pre
Cfa-Mir-22	Cfa	NAME	Cfa-Mir-22-P1a_pre	Cfa-Mir-22-P1b_pre
Cfa-Mir-132	Cfa	SUCCEED	Cfa-Mir-132-P1_pre	Cfa-Mir-132-P1_pre
Cfa-Mir-132	Cfa	SUCCEED	Cfa-Mir-132-P2_pre	Cfa-Mir-132-P2_pre
Cfa-Mir-126	Cfa	NAME	Cfa-Mir-126-v1_pre;Cfa-Mir-126-v2_pre;Cfa-Mir-126-v3_pre	Cfa-Mir-126-P2-v1_pre;Cfa-Mir-126-P2-v2_pre;Cfa-Mir-126-P2-v3_pre
Cfa-Mir-8908	Cfa	SUCCEED	Cfa-Mir-8908-P7_pre	Cfa-Mir-8908-P7_pre
Cfa-Mir-8908	Cfa	SUCCEED	Cfa-Mir-8908-P8_pre	Cfa-Mir-8908-P8_pre
Cfa-Mir-8908	Cfa	SUCCEED	Cfa-Mir-8908-P1d_pre	Cfa-Mir-8908-P1d_pre
Cfa-Mir-8908	Cfa	SUCCEED	Cfa-Mir-8908-P4c_pre	Cfa-Mir-8908-P4c_pre
Cfa-Mir-8908	Cfa	SUCCEED	Cfa-Mir-8908-P5_pre	Cfa-Mir-8908-P5_pre
Cfa-Mir-8908	Cfa	SUCCEED	Cfa-Mir-8908-P4a2_pre	Cfa-Mir-8908-P4a2_pre
Cfa-Mir-8908	Cfa	SUCCEED	Cfa-Mir-8908-P1c_pre	Cfa-Mir-8908-P1c_pre
Cfa-Mir-8908	Cfa	SUCCEED	Cfa-Mir-8908-P1a2_pre	Cfa-Mir-8908-P1a2_pre
Cfa-Mir-8908	Cfa	SUCCEED	Cfa-Mir-8908-P4b_pre	Cfa-Mir-8908-P4b_pre
Cfa-Mir-8908	Cfa	SUCCEED	Cfa-Mir-8908-P1b_pre	Cfa-Mir-8908-P1b_pre
Cfa-Mir-8908	Cfa	SUCCEED	Cfa-Mir-8908-P4a1_pre	Cfa-Mir-8908-P4a1_pre
Cfa-Mir-8908	Cfa	SUCCEED	Cfa-Mir-8908-P1a1_pre	Cfa-Mir-8908-P1a1_pre
Cfa-Mir-8908	Cfa	SUCCEED	Cfa-Mir-8908-P6_pre	Cfa-Mir-8908-P6_pre
Cfa-Mir-8908	Cfa	NAME	Cfa-Mir-8908-P2a_pre;Cfa-Mir-8908-P2b_pre	Cfa-Mir-8908-P2_pre
Cfa-Mir-8908	Cfa	NAME	Cfa-Mir-8908-P3a_pre;Cfa-Mir-8908-P3b_pre	Cfa-Mir-8908-P3_pre
Cfa-Novel-21	Cfa	SUCCEED	Cfa-Novel-21_pre	Cfa-Novel-21_pre
Cfa-Novel-23	Cfa	SUCCEED	Cfa-Novel-23_pre	Cfa-Novel-23_pre
Cfa-Novel-24	Cfa	SUCCEED	Cfa-Novel-24_pre	Cfa-Novel-24_pre
Cfa-Mir-221	Cfa	NAME	Cfa-Mir-221-P1_pre	Cfa-Mir-221-P2a_pre
Cfa-Mir-221	Cfa	NAME	Cfa-Mir-221-P2_pre	Cfa-Mir-221-P1a_pre
Cfa-Mir-188	Cfa	SUCCEED	Cfa-Mir-188-P2_pre	Cfa-Mir-188-P2_pre
Cfa-Mir-188	Cfa	SUCCEED	Cfa-Mir-188-P1_pre	Cfa-Mir-188-P1_pre
Cfa-Mir-188	Cfa	SUCCEED	Cfa-Mir-188-P3_pre	Cfa-Mir-188-P3_pre
Cfa-Mir-362	Cfa	SUCCEED	Cfa-Mir-362-P2-v1_pre	Cfa-Mir-362-P2-v1_pre
Cfa-Mir-362	Cfa	SUCCEED	Cfa-Mir-362-P2-v2_pre	Cfa-Mir-362-P2-v2_pre
Cfa-Mir-362	Cfa	SUCCEED	Cfa-Mir-362-P1_pre	Cfa-Mir-362-P1_pre
Cfa-Mir-362	Cfa	SUCCEED	Cfa-Mir-362-P5_pre	Cfa-Mir-362-P5_pre
Cfa-Mir-362	Cfa	SUCCEED	Cfa-Mir-362-P4_pre	Cfa-Mir-362-P4_pre
Cfa-Mir-223	Cfa	SUCCEED	Cfa-Mir-223_pre	Cfa-Mir-223_pre
Cfa-Mir-676	Cfa	SUCCEED	Cfa-Mir-676_pre	Cfa-Mir-676_pre
Cfa-Novel-22	Cfa	SUCCEED	Cfa-Novel-22_pre	Cfa-Novel-22_pre
Cfa-Mir-374	Cfa	SUCCEED	Cfa-Mir-374-P2_pre	Cfa-Mir-374-P2_pre
Cfa-Mir-374	Cfa	SUCCEED	Cfa-Mir-374-P1_pre	Cfa-Mir-374-P1_pre
Cfa-Mir-384	Cfa	SUCCEED	Cfa-Mir-384_pre	Cfa-Mir-384_pre
Cfa-Mir-325	Cfa	SUCCEED	Cfa-Mir-325_pre	Cfa-Mir-325_pre
Cfa-Mir-361	Cfa	SUCCEED	Cfa-Mir-361-v1_pre	Cfa-Mir-361-v1_pre
Cfa-Mir-361	Cfa	SUCCEED	Cfa-Mir-361-v2_pre	Cfa-Mir-361-v2_pre
Cfa-Mir-652	Cfa	SUCCEED	Cfa-Mir-652_pre	Cfa-Mir-652_pre
Cfa-Mir-1912	Cfa	SUCCEED	Cfa-Mir-1912_pre	Cfa-Mir-1912_pre
Cfa-Mir-1298	Cfa	SUCCEED	Cfa-Mir-1298_pre	Cfa-Mir-1298_pre
Cfa-Mir-1911	Cfa	SUCCEED	Cfa-Mir-1911_pre	Cfa-Mir-1911_pre
Cfa-Mir-448	Cfa	SUCCEED	Cfa-Mir-448_pre	Cfa-Mir-448_pre
Cfa-Mir-1277	Cfa	SUCCEED	Cfa-Mir-1277_pre	Cfa-Mir-1277_pre
Cfa-Mir-2483	Cfa	SUCCEED	Cfa-Mir-2483_pre	Cfa-Mir-2483_pre
Cfa-Mir-450	Cfa	SUCCEED	Cfa-Mir-450-P3_pre	Cfa-Mir-450-P3_pre
Cfa-Mir-450	Cfa	NAME	Cfa-Mir-450-P1_pre	Cfa-Mir-450-P2_pre
Cfa-Mir-450	Cfa	NAME	Cfa-Mir-450-P2_pre	Cfa-Mir-450-P1_pre
Cfa-Mir-542	Cfa	SUCCEED	Cfa-Mir-542-v1_pre	Cfa-Mir-542-v1_pre
Cfa-Mir-542	Cfa	SUCCEED	Cfa-Mir-542-v2_pre	Cfa-Mir-542-v2_pre
Cfa-Mir-504	Cfa	SUCCEED	Cfa-Mir-504-v1_pre	Cfa-Mir-504-v1_pre
Cfa-Mir-504	Cfa	SUCCEED	Cfa-Mir-504-v2_pre	Cfa-Mir-504-v2_pre
Cfa-Mir-505	Cfa	SUCCEED	Cfa-Mir-505-v1_pre	Cfa-Mir-505-v1_pre
Cfa-Mir-505	Cfa	SUCCEED	Cfa-Mir-505-v2_pre	Cfa-Mir-505-v2_pre
Cfa-Mir-506	Cfa	SUCCEED	Cfa-Mir-506-P1_pre	Cfa-Mir-506-P1_pre
Cfa-Mir-506	Cfa	SUCCEED	Cfa-Mir-506-P2d_pre	Cfa-Mir-506-P2d_pre
Cfa-Mir-506	Cfa	SUCCEED	Cfa-Mir-506-P3a_pre	Cfa-Mir-506-P3a_pre
Cfa-Mir-506	Cfa	SUCCEED	Cfa-Mir-506-P3b_pre	Cfa-Mir-506-P3b_pre
Cfa-Mir-506	Cfa	SUCCEED	Cfa-Mir-506-P2e_pre	Cfa-Mir-506-P2e_pre
Cfa-Mir-506	Cfa	SUCCEED	Cfa-Mir-506-P7_pre	Cfa-Mir-506-P7_pre
Cfa-Mir-2114	Cfa	SUCCEED	Cfa-Mir-2114_pre	Cfa-Mir-2114_pre
Cfa-Mir-224	Cfa	SUCCEED	Cfa-Mir-224_pre	Cfa-Mir-224_pre
Cfa-Mir-452	Cfa	SUCCEED	Cfa-Mir-452-v1_pre	Cfa-Mir-452-v1_pre
Cfa-Mir-452	Cfa	SUCCEED	Cfa-Mir-452-v2_pre	Cfa-Mir-452-v2_pre
Cfa-Mir-105	Cfa	NAME	Cfa-Mir-105-P1_pre	Cfa-Mir-105-P2_pre
Cfa-Mir-105	Cfa	NAME	Cfa-Mir-105-P2_pre	Cfa-Mir-105-P1_pre
Cfa-Mir-877	Cfa	NEW	null	Cfa-Mir-877_pre
Cfa-Mir-320	Cfa	NEW	null	Cfa-Mir-320_pre
Cfa-Mir-1306	Cfa	NEW	null	Cfa-Mir-1306_pre
Cfa-Mir-3613	Cfa	NEW	null	Cfa-Mir-3613_pre
Cfa-Mir-1247	Cfa	NEW	null	Cfa-Mir-1247_pre

## Sheet: Bta
miRfamily	species	update	oldID	newID
Bta-Mir-3085	Bta	SUCCEED	Bta-Mir-3085_pre	Bta-Mir-3085_pre
Bta-Mir-155	Bta	SUCCEED	Bta-Mir-155_pre	Bta-Mir-155_pre
Bta-Mir-10	Bta	SUCCEED	Bta-Mir-10-P3c_pre	Bta-Mir-10-P3c_pre
Bta-Mir-10	Bta	NAME	Bta-Mir-10-P2c_pre	Bta-Mir-10-P2c_pre
Bta-Mir-10	Bta	SUCCEED	Bta-Mir-10-P2b_pre	Bta-Mir-10-P2b_pre
Bta-Mir-10	Bta	SUCCEED	Bta-Mir-10-P3b_pre	Bta-Mir-10-P3b_pre
Bta-Mir-10	Bta	SUCCEED	Bta-Mir-10-P1b-v1_pre	Bta-Mir-10-P1b-v1_pre
Bta-Mir-10	Bta	SUCCEED	Bta-Mir-10-P1b-v2_pre	Bta-Mir-10-P1b-v2_pre
Bta-Mir-10	Bta	NAME	Bta-Mir-10-P1a-v1_pre	Bta-Mir-10-P1c-v1_pre
Bta-Mir-10	Bta	NAME	Bta-Mir-10-P1a-v2_pre	Bta-Mir-10-P1c-v2_pre
Bta-Mir-10	Bta	NAME	Bta-Mir-10-P2a_pre	Bta-Mir-10-P2d_pre
Bta-Mir-10	Bta	NAME	Bta-Mir-10-P3a_pre	Bta-Mir-10-P3d_pre
Bta-Let-7	Bta	SUCCEED	Bta-Let-7-P1c_pre	Bta-Let-7-P1c_pre
Bta-Let-7	Bta	SUCCEED	Bta-Let-7-P1b_pre	Bta-Let-7-P1b_pre
Bta-Let-7	Bta	SUCCEED	Bta-Let-7-P2c3_pre	Bta-Let-7-P2c3_pre
Bta-Let-7	Bta	SUCCEED	Bta-Let-7-P2c2_pre	Bta-Let-7-P2c2_pre
Bta-Let-7	Bta	SUCCEED	Bta-Let-7-P2a2_pre	Bta-Let-7-P2a2_pre
Bta-Let-7	Bta	SUCCEED	Bta-Let-7-P2b2_pre	Bta-Let-7-P2b2_pre
Bta-Let-7	Bta	SUCCEED	Bta-Let-7-P2a1_pre	Bta-Let-7-P2a1_pre
Bta-Let-7	Bta	SUCCEED	Bta-Let-7-P2b1_pre	Bta-Let-7-P2b1_pre
Bta-Let-7	Bta	SUCCEED	Bta-Let-7-P2c1_pre	Bta-Let-7-P2c1_pre
Bta-Let-7	Bta	NAME	Bta-Let-7-P2b3_pre	Bta-Let-7-P2b3_pre
Bta-Let-7	Bta	SUCCEED	Bta-Let-7-P2a3_pre	Bta-Let-7-P2a3_pre
Bta-Let-7	Bta	NAME	Bta-Let-7-P1a_pre	Bta-Let-7-P1d_pre
Bta-Mir-6529	Bta	SUCCEED	Bta-Mir-6529_pre	Bta-Mir-6529_pre
Bta-Mir-10182	Bta	SUCCEED	Bta-Mir-10182_pre	Bta-Mir-10182_pre
Bta-Mir-28	Bta	SUCCEED	Bta-Mir-28-P1_pre	Bta-Mir-28-P1_pre
Bta-Mir-28	Bta	SUCCEED	Bta-Mir-28-P2_pre	Bta-Mir-28-P2_pre
Bta-Mir-28	Bta	SUCCEED	Bta-Mir-28-P3_pre	Bta-Mir-28-P3_pre
Bta-Mir-2285	Bta	SUCCEED	Bta-Mir-2285-P3_pre	Bta-Mir-2285-P3_pre
Bta-Mir-2285	Bta	SUCCEED	Bta-Mir-2285-P4_pre	Bta-Mir-2285-P4_pre
Bta-Mir-2285	Bta	SUCCEED	Bta-Mir-2285-P5_pre	Bta-Mir-2285-P5_pre
Bta-Mir-2285	Bta	SUCCEED	Bta-Mir-2285-P1_pre	Bta-Mir-2285-P1_pre
Bta-Mir-2285	Bta	SUCCEED	Bta-Mir-2285-P6_pre	Bta-Mir-2285-P6_pre
Bta-Mir-2285	Bta	SUCCEED	Bta-Mir-2285-P7_pre	Bta-Mir-2285-P7_pre
Bta-Mir-2285	Bta	SUCCEED	Bta-Mir-2285-P8_pre	Bta-Mir-2285-P8_pre
Bta-Mir-2285	Bta	SUCCEED	Bta-Mir-2285-P9_pre	Bta-Mir-2285-P9_pre
Bta-Mir-2285	Bta	NAME	Bta-Mir-2285-P10_pre	Bta-Mir-2285-P10_pre
Bta-Mir-2285	Bta	SUCCEED	Bta-Mir-2285-P2_pre	Bta-Mir-2285-P2_pre
Bta-Mir-2285	Bta	SUCCEED	Bta-Mir-2285-P11_pre	Bta-Mir-2285-P11_pre
Bta-Mir-551	Bta	SUCCEED	Bta-Mir-551-P2_pre	Bta-Mir-551-P2_pre
Bta-Mir-551	Bta	SUCCEED	Bta-Mir-551-P1_pre	Bta-Mir-551-P1_pre
Bta-Mir-15	Bta	SUCCEED	Bta-Mir-15-P2b_pre	Bta-Mir-15-P2b_pre
Bta-Mir-15	Bta	SUCCEED	Bta-Mir-15-P1b_pre	Bta-Mir-15-P1b_pre
Bta-Mir-15	Bta	SUCCEED	Bta-Mir-15-P2a_pre	Bta-Mir-15-P2a_pre
Bta-Mir-15	Bta	SUCCEED	Bta-Mir-15-P1a_pre	Bta-Mir-15-P1a_pre
Bta-Mir-15	Bta	NAME	Bta-Mir-15-P2c_pre	Bta-Mir-15-P2d_pre
Bta-Mir-15	Bta	NAME	Bta-Mir-15-P1c_pre	Bta-Mir-15-P1d_pre
Bta-Mir-15	Bta	NAME	Bta-Mir-15-P1d_pre	Bta-Mir-15-P1c_pre
Bta-Mir-15	Bta	NAME	Bta-Mir-15-P2d_pre	Bta-Mir-15-P2c_pre
Bta-Mir-459	Bta	SUCCEED	Bta-Mir-459_pre	Bta-Mir-459_pre
Bta-Mir-11989	Bta	SUCCEED	Bta-Mir-11989_pre	Bta-Mir-11989_pre
Bta-Mir-208	Bta	NAME	Bta-Mir-208-P2_pre	Bta-Mir-208-P1_pre
Bta-Mir-208	Bta	NAME	Bta-Mir-208-P1_pre	Bta-Mir-208-P2_pre
Bta-Mir-190	Bta	NAME	Bta-Mir-190-P1_pre	Bta-Mir-190-P1_pre
Bta-Mir-190	Bta	NAME	Bta-Mir-190-P2_pre	Bta-Mir-190-P3_pre
Bta-Mir-628	Bta	SUCCEED	Bta-Mir-628_pre	Bta-Mir-628_pre
Bta-Mir-147	Bta	SUCCEED	Bta-Mir-147_pre	Bta-Mir-147_pre
Bta-Mir-7859	Bta	SUCCEED	Bta-Mir-7859_pre	Bta-Mir-7859_pre
Bta-Mir-7861	Bta	NAME	Bta-Mir-7861_pre	Bta-Mir-7861-v2_pre;Bta-Mir-7861-v1_pre
Bta-Mir-217	Bta	SUCCEED	Bta-Mir-217-v2_pre	Bta-Mir-217-v2_pre
Bta-Mir-217	Bta	SUCCEED	Bta-Mir-217-v1_pre	Bta-Mir-217-v1_pre
Bta-Mir-216	Bta	NAME	Bta-Mir-216-P1a_pre	Bta-Mir-216-P2b_pre
Bta-Mir-216	Bta	NAME	Bta-Mir-216-P1b_pre	Bta-Mir-216-P2a_pre
Bta-Mir-1301	Bta	SUCCEED	Bta-Mir-1301_pre	Bta-Mir-1301_pre
Bta-Mir-1329	Bta	SUCCEED	Bta-Mir-1329_pre	Bta-Mir-1329_pre
Bta-Mir-181	Bta	SUCCEED	Bta-Mir-181-P1b_pre	Bta-Mir-181-P1b_pre
Bta-Mir-181	Bta	SUCCEED	Bta-Mir-181-P2b_pre	Bta-Mir-181-P2b_pre
Bta-Mir-181	Bta	SUCCEED	Bta-Mir-181-P2a_pre	Bta-Mir-181-P2a_pre
Bta-Mir-181	Bta	SUCCEED	Bta-Mir-181-P1a_pre	Bta-Mir-181-P1a_pre
Bta-Mir-181	Bta	SUCCEED	Bta-Mir-181-P1c_pre	Bta-Mir-181-P1c_pre
Bta-Mir-181	Bta	SUCCEED	Bta-Mir-181-P2c_pre	Bta-Mir-181-P2c_pre
Bta-Mir-199	Bta	NAME	Bta-Mir-199-P1-v1_pre	Bta-Mir-199-P2-v1_pre;Bta-Mir-199-P2-v2_pre;Bta-Mir-199-P2-v3_pre
Bta-Mir-199	Bta	NAME	Bta-Mir-199-P1-v2_pre	Bta-Mir-199-P2-v1_pre;Bta-Mir-199-P2-v2_pre;Bta-Mir-199-P2-v3_pre
Bta-Mir-199	Bta	NAME	Bta-Mir-199-P1-v3_pre	Bta-Mir-199-P2-v1_pre;Bta-Mir-199-P2-v2_pre;Bta-Mir-199-P2-v3_pre
Bta-Mir-199	Bta	NAME	Bta-Mir-199-P3-v1_pre	Bta-Mir-199-P1-v1_pre;Bta-Mir-199-P1-v2_pre;Bta-Mir-199-P1-v3_pre
Bta-Mir-199	Bta	NAME	Bta-Mir-199-P3-v2_pre	Bta-Mir-199-P1-v1_pre;Bta-Mir-199-P1-v2_pre;Bta-Mir-199-P1-v3_pre
Bta-Mir-199	Bta	NAME	Bta-Mir-199-P3-v3_pre	Bta-Mir-199-P1-v1_pre;Bta-Mir-199-P1-v2_pre;Bta-Mir-199-P1-v3_pre
Bta-Mir-199	Bta	NAME	Bta-Mir-199-P2-v1_pre;Bta-Mir-199-P2-v2_pre;Bta-Mir-199-P2-v3_pre	Bta-Mir-199-P3-v1_pre;Bta-Mir-199-P3-v2_pre;Bta-Mir-199-P3-v3_pre
Bta-Mir-219	Bta	SUCCEED	Bta-Mir-219-P2_pre	Bta-Mir-219-P2_pre
Bta-Mir-219	Bta	SUCCEED	Bta-Mir-219-P2-as_pre	Bta-Mir-219-P2-as_pre
Bta-Mir-219	Bta	NAME	Bta-Mir-219-P1_pre
Bta-Mir-219	Bta	NAME		Bta-Mir-219-P3_pre
Bta-Mir-126	Bta	NAME	Bta-Mir-126-v1_pre;Bta-Mir-126-v2_pre;Bta-Mir-126-v3_pre	Bta-Mir-126-P2-v1_pre;Bta-Mir-126-P2-v2_pre;Bta-Mir-126-P2-v3_pre
Bta-Mir-3613	Bta	SUCCEED	Bta-Mir-3613_pre	Bta-Mir-3613_pre
Bta-Mir-2299	Bta	SUCCEED	Bta-Mir-2299_pre	Bta-Mir-2299_pre
Bta-Mir-17	Bta	SUCCEED	Bta-Mir-17-P1a_pre	Bta-Mir-17-P1a_pre
Bta-Mir-17	Bta	NAME	Bta-Mir-17-P2a_pre	Bta-Mir-17-P2a_pre
Bta-Mir-17	Bta	NAME	Bta-Mir-17-P1c_pre	Bta-Mir-17-P4d_pre
Bta-Mir-17	Bta	NAME	Bta-Mir-17-P1b_pre	Bta-Mir-17-P1c_pre
Bta-Mir-17	Bta	NAME	Bta-Mir-17-P2b_pre	Bta-Mir-17-P2c_pre
Bta-Mir-17	Bta	NAME	Bta-Mir-17-P3a_pre	Bta-Mir-17-P4a_pre
Bta-Mir-17	Bta	NAME	Bta-Mir-17-P3b_pre	Bta-Mir-17-P4c_pre
Bta-Mir-17	Bta	NAME	Bta-Mir-17-P3c_pre	Bta-Mir-17-P1d_pre
Bta-Mir-19	Bta	SUCCEED	Bta-Mir-19-P2a_pre	Bta-Mir-19-P2a_pre
Bta-Mir-19	Bta	NAME	Bta-Mir-19-P1_pre	Bta-Mir-19-P1a_pre
Bta-Mir-19	Bta	NAME	Bta-Mir-19-P2b_pre	Bta-Mir-19-P2c_pre
Bta-Mir-92	Bta	SUCCEED	Bta-Mir-92-P1a_pre	Bta-Mir-92-P1a_pre
Bta-Mir-92	Bta	NAME	Bta-Mir-92-P2c_pre	Bta-Mir-92-P2d_pre
Bta-Mir-92	Bta	NAME	Bta-Mir-92-P1c_pre	Bta-Mir-92-P1d_pre
Bta-Mir-92	Bta	SUCCEED	Bta-Mir-92-P2a_pre	Bta-Mir-92-P2a_pre
Bta-Mir-92	Bta	NAME	Bta-Mir-92-P1b_pre	Bta-Mir-92-P1c_pre
Bta-Mir-92	Bta	NAME	Bta-Mir-92-P2b_pre	Bta-Mir-92-P2c_pre
Bta-Mir-103	Bta	SUCCEED	Bta-Mir-103-P2_pre	Bta-Mir-103-P2_pre
Bta-Mir-103	Bta	NAME	Bta-Mir-103-P1_pre	Bta-Mir-103-P4_pre
Bta-Mir-103	Bta	NAME	Bta-Mir-103-P3_pre	Bta-Mir-103-P1_pre
Bta-Mir-1388	Bta	NAME	Bta-Mir-1388_pre	Bta-Mir-1388_pre
Bta-Mir-124	Bta	SUCCEED	Bta-Mir-124-P3-v1_pre	Bta-Mir-124-P3-v1_pre
Bta-Mir-124	Bta	SUCCEED	Bta-Mir-124-P3-v2_pre	Bta-Mir-124-P3-v2_pre
Bta-Mir-124	Bta	NAME	Bta-Mir-124-P2-v1_pre	Bta-Mir-124-P1-v1_pre
Bta-Mir-124	Bta	NAME	Bta-Mir-124-P2-v2_pre	Bta-Mir-124-P1-v2_pre
Bta-Mir-124	Bta	NAME	Bta-Mir-124-P1-v1_pre	Bta-Mir-124-P2-v1_pre
Bta-Mir-124	Bta	NAME	Bta-Mir-124-P1-v2_pre	Bta-Mir-124-P2-v2_pre
Bta-Mir-133	Bta	NAME	Bta-Mir-133-P1-v1_pre	Bta-Mir-133-P3-v1_pre;Bta-Mir-133-P3-v2_pre
Bta-Mir-133	Bta	NAME	Bta-Mir-133-P1-v2_pre	Bta-Mir-133-P3-v1_pre;Bta-Mir-133-P3-v2_pre
Bta-Mir-133	Bta	NAME	Bta-Mir-133-P2-v1_pre	Bta-Mir-133-P1-v1_pre;Bta-Mir-133-P1-v2_pre
Bta-Mir-133	Bta	NAME	Bta-Mir-133-P2-v2_pre	Bta-Mir-133-P1-v1_pre;Bta-Mir-133-P1-v2_pre
Bta-Mir-133	Bta	NAME	Bta-Mir-133-P3-v1_pre;Bta-Mir-133-P3-v2_pre	Bta-Mir-133-P2-v1_pre;Bta-Mir-133-P2-v2_pre
Bta-Mir-1	Bta	NAME	Bta-Mir-1-P1_pre	Bta-Mir-1-P3_pre
Bta-Mir-1	Bta	NAME	Bta-Mir-1-P2_pre	Bta-Mir-1-P1_pre
Bta-Mir-1	Bta	NAME	Bta-Mir-1-P3_pre	Bta-Mir-1-P2_pre
Bta-Mir-296	Bta	SUCCEED	Bta-Mir-296_pre	Bta-Mir-296_pre
Bta-Mir-499	Bta	SUCCEED	Bta-Mir-499_pre	Bta-Mir-499_pre
Bta-Mir-30	Bta	NAME	Bta-Mir-30-P2b_pre	Bta-Mir-30-P2d_pre
Bta-Mir-30	Bta	NAME	Bta-Mir-30-P1b_pre	Bta-Mir-30-P1d_pre
Bta-Mir-30	Bta	NAME	Bta-Mir-30-P2a_pre	Bta-Mir-30-P2b_pre
Bta-Mir-30	Bta	NAME	Bta-Mir-30-P1a_pre	Bta-Mir-30-P1b_pre
Bta-Mir-30	Bta	NAME	Bta-Mir-30-P1c_pre	Bta-Mir-30-P1a_pre
Bta-Mir-30	Bta	NAME	Bta-Mir-30-P2c_pre	Bta-Mir-30-P2a_pre
Bta-Mir-875	Bta	SUCCEED	Bta-Mir-875_pre	Bta-Mir-875_pre
Bta-Mir-599	Bta	NAME	Bta-Mir-599_pre	Bta-Mir-599_pre
Bta-Mir-34	Bta	SUCCEED	Bta-Mir-34-P2a_pre	Bta-Mir-34-P2a_pre
Bta-Mir-34	Bta	SUCCEED	Bta-Mir-34-P2b_pre	Bta-Mir-34-P2b_pre
Bta-Mir-34	Bta	SUCCEED	Bta-Mir-34-P1_pre	Bta-Mir-34-P1_pre
Bta-Mir-34	Bta	NAME	Bta-Mir-34-P3c_pre	Bta-Mir-34-P3a_pre
Bta-Mir-34	Bta	SUCCEED	Bta-Mir-34-P3b_pre	Bta-Mir-34-P3b_pre
Bta-Mir-34	Bta	NAME	Bta-Mir-34-P3a_pre	Bta-Mir-34-P3c_pre
Bta-Mir-2313	Bta	NAME	Bta-Mir-2313_pre	Bta-Mir-2313_pre
Bta-Mir-139	Bta	SUCCEED	Bta-Mir-139_pre	Bta-Mir-139_pre
Bta-Mir-326	Bta	SUCCEED	Bta-Mir-326_pre	Bta-Mir-326_pre
Bta-Mir-1343	Bta	NAME	Bta-Mir-1343_pre	Bta-Mir-1343_pre
Bta-Mir-670	Bta	SUCCEED	Bta-Mir-670_pre	Bta-Mir-670_pre
Bta-Mir-129	Bta	NAME	Bta-Mir-129-P2_pre	Bta-Mir-129-P1_pre
Bta-Mir-129	Bta	NAME	Bta-Mir-129-P1_pre	Bta-Mir-129-P2_pre
Bta-Mir-130	Bta	NAME	Bta-Mir-130-P2b_pre	Bta-Mir-130-P2b_pre
Bta-Mir-130	Bta	NAME	Bta-Mir-130-P4a_pre	Bta-Mir-130-P3b_pre
Bta-Mir-130	Bta	NAME	Bta-Mir-130-P2a_pre	Bta-Mir-130-P2a_pre
Bta-Mir-130	Bta	NAME	Bta-Mir-130-P1a_pre	Bta-Mir-130-P1c_pre
Bta-Mir-130	Bta	NAME	Bta-Mir-130-P1b_pre	Bta-Mir-130-P4a_pre
Bta-Mir-135	Bta	SUCCEED	Bta-Mir-135-P1_pre	Bta-Mir-135-P1_pre
Bta-Mir-135	Bta	SUCCEED	Bta-Mir-135-P2_pre	Bta-Mir-135-P2_pre
Bta-Mir-135	Bta	NAME	Bta-Mir-135-P3_pre	Bta-Mir-135-P4_pre
Bta-Mir-192	Bta	NAME	Bta-Mir-192-P2_pre	Bta-Mir-192-P1_pre
Bta-Mir-192	Bta	NAME	Bta-Mir-192-P1_pre	Bta-Mir-192-P2_pre
Bta-Mir-194	Bta	NAME	Bta-Mir-194-P2_pre	Bta-Mir-194-P1_pre
Bta-Mir-194	Bta	NAME	Bta-Mir-194-P1_pre	Bta-Mir-194-P2_pre
Bta-Mir-7180	Bta	SUCCEED	Bta-Mir-7180_pre	Bta-Mir-7180_pre
Bta-Mir-214	Bta	SUCCEED	Bta-Mir-214-v1_pre	Bta-Mir-214-v1_pre
Bta-Mir-214	Bta	SUCCEED	Bta-Mir-214-v2_pre	Bta-Mir-214-v2_pre
Bta-Mir-2320	Bta	SUCCEED	Bta-Mir-2320_pre	Bta-Mir-2320_pre
Bta-Mir-8	Bta	SUCCEED	Bta-Mir-8-P3a_pre	Bta-Mir-8-P3a_pre
Bta-Mir-8	Bta	NAME	Bta-Mir-8-P1a_pre	Bta-Mir-8-P2a_pre
Bta-Mir-8	Bta	NAME	Bta-Mir-8-P1b_pre	Bta-Mir-8-P2b_pre
Bta-Mir-8	Bta	NAME	Bta-Mir-8-P2a_pre	Bta-Mir-8-P1a_pre
Bta-Mir-8	Bta	NAME	Bta-Mir-8-P2b_pre	Bta-Mir-8-P1b_pre
Bta-Mir-488	Bta	SUCCEED	Bta-Mir-488_pre	Bta-Mir-488_pre
Bta-Mir-205	Bta	NAME	Bta-Mir-205-P1_pre	Bta-Mir-205-P4_pre
Bta-Mir-29	Bta	NAME	Bta-Mir-29-P1b_pre	Bta-Mir-29-P1b-v1_pre;Bta-Mir-29-P1b-v2_pre
Bta-Mir-29	Bta	NAME	Bta-Mir-29-P1a_pre	Bta-Mir-29-P2b_pre
Bta-Mir-29	Bta	NAME	Bta-Mir-29-P2b5_pre
Bta-Mir-29	Bta	NAME	Bta-Mir-29-P2b6_pre
Bta-Mir-29	Bta	NAME	Bta-Mir-29-P2a_pre	Bta-Mir-29-P2d2_pre;Bta-Mir-29-P2d1_pre
Bta-Mir-29	Bta	NAME
Bta-Mir-29	Bta	NAME
Bta-Mir-185	Bta	SUCCEED	Bta-Mir-185_pre	Bta-Mir-185_pre
Bta-Mir-138	Bta	NAME	Bta-Mir-138-P2_pre	Bta-Mir-138-P2_pre
Bta-Mir-138	Bta	SUCCEED	Bta-Mir-138-P1_pre	Bta-Mir-138-P1_pre
Bta-Mir-328	Bta	NAME	Bta-Mir-328_pre	Bta-Mir-328_pre
Bta-Mir-140	Bta	NAME	Bta-Mir-140-v1_pre;Bta-Mir-140-v2_pre	Bta-Mir-140-P1-v1_pre;Bta-Mir-140-P1-v2_pre
Bta-Mir-2328	Bta	SUCCEED	Bta-Mir-2328_pre	Bta-Mir-2328_pre
Bta-Mir-330	Bta	SUCCEED	Bta-Mir-330-v1_pre	Bta-Mir-330-v1_pre
Bta-Mir-330	Bta	SUCCEED	Bta-Mir-330-v2_pre	Bta-Mir-330-v2_pre
Bta-Mir-769	Bta	NAME	Bta-Mir-769_pre	Bta-Mir-769_pre
Bta-Mir-2330	Bta	SUCCEED	Bta-Mir-2330_pre	Bta-Mir-2330_pre
Bta-Mir-150	Bta	SUCCEED	Bta-Mir-150_pre	Bta-Mir-150_pre
Bta-Mir-430	Bta	SUCCEED	Bta-Mir-430-P7_pre	Bta-Mir-430-P7_pre
Bta-Mir-430	Bta	SUCCEED	Bta-Mir-430-P5_pre	Bta-Mir-430-P5_pre
Bta-Mir-430	Bta	NAME	Bta-Mir-430-P2_pre	Bta-Mir-430-P1_pre
Bta-Mir-430	Bta	NAME	Bta-Mir-430-P1_pre	Bta-Mir-430-P3_pre
Bta-Mir-430	Bta	SUCCEED	Bta-Mir-430-P4_pre	Bta-Mir-430-P4_pre
Bta-Mir-430	Bta	NAME	Bta-Mir-430-P3_pre
Bta-Mir-430	Bta	NAME		Bta-Mir-430-P2_pre
Bta-Mir-935	Bta	SUCCEED	Bta-Mir-935-v1_pre	Bta-Mir-935-v1_pre
Bta-Mir-935	Bta	SUCCEED	Bta-Mir-935-v2_pre	Bta-Mir-935-v2_pre
Bta-Mir-142	Bta	NAME	Bta-Mir-142-v1_pre;Bta-Mir-142-v2_pre;Bta-Mir-142-v3_pre	Bta-Mir-142-P1-v1_pre;Bta-Mir-142-P1-v2_pre;Bta-Mir-142-P1-v3_pre
Bta-Mir-142	Bta	NAME	Bta-Mir-142-v4_pre	Bta-Mir-142-P1-v4_pre
Bta-Mir-21	Bta	SUCCEED	Bta-Mir-21_pre	Bta-Mir-21_pre
Bta-Mir-2331	Bta	SUCCEED	Bta-Mir-2331_pre	Bta-Mir-2331_pre
Bta-Mir-193	Bta	NAME	Bta-Mir-193-P2a_pre	Bta-Mir-193-P2b_pre
Bta-Mir-193	Bta	NAME	Bta-Mir-193-P1a_pre	Bta-Mir-193-P1b_pre
Bta-Mir-193	Bta	NAME	Bta-Mir-193-P1b_pre	Bta-Mir-193-P1a_pre
Bta-Mir-193	Bta	NAME	Bta-Mir-193-P2b_pre	Bta-Mir-193-P2a_pre
Bta-Mir-451	Bta	SUCCEED	Bta-Mir-451_pre	Bta-Mir-451_pre
Bta-Mir-144	Bta	NAME	Bta-Mir-144-v1_pre	Bta-Mir-144-v1_pre
Bta-Mir-144	Bta	NAME	Bta-Mir-144-v2_pre	Bta-Mir-144-v2_pre
Bta-Mir-423	Bta	SUCCEED	Bta-Mir-423_pre	Bta-Mir-423_pre
Bta-Mir-2336	Bta	SUCCEED	Bta-Mir-2336_pre	Bta-Mir-2336_pre
Bta-Mir-22	Bta	NAME	Bta-Mir-22-P1a_pre	Bta-Mir-22-P1b_pre
Bta-Mir-132	Bta	SUCCEED	Bta-Mir-132-P1_pre	Bta-Mir-132-P1_pre
Bta-Mir-132	Bta	SUCCEED	Bta-Mir-132-P2_pre	Bta-Mir-132-P2_pre
Bta-Mir-324	Bta	SUCCEED	Bta-Mir-324_pre	Bta-Mir-324_pre
Bta-Mir-744	Bta	SUCCEED	Bta-Mir-744_pre	Bta-Mir-744_pre
Bta-Mir-33	Bta	NAME	Bta-Mir-33-P1_pre	Bta-Mir-33-P3_pre
Bta-Mir-33	Bta	NAME	Bta-Mir-33-P2_pre	Bta-Mir-33-P1_pre
Bta-Mir-196	Bta	NAME	Bta-Mir-196-P1_pre	Bta-Mir-196-P3_pre
Bta-Mir-196	Bta	NAME	Bta-Mir-196-P2_pre	Bta-Mir-196-P4_pre
Bta-Mir-196	Bta	NAME	Bta-Mir-196-P3_pre	Bta-Mir-196-P1_pre
Bta-Mir-148	Bta	SUCCEED	Bta-Mir-148-P1_pre	Bta-Mir-148-P1_pre
Bta-Mir-148	Bta	NAME	Bta-Mir-148-P3_pre	Bta-Mir-148-P4_pre
Bta-Mir-148	Bta	NAME	Bta-Mir-148-P2_pre	Bta-Mir-148-P3_pre
Bta-Mir-338	Bta	NAME	Bta-Mir-338-P1_pre	Bta-Mir-338-P2_pre
Bta-Mir-338	Bta	NAME	Bta-Mir-338-P1-as_pre	Bta-Mir-338-P2-as_pre
Bta-Novel-1	Bta	SUCCEED	Bta-Novel-1_pre	Bta-Novel-1_pre
Bta-Mir-128	Bta	NAME	Bta-Mir-128-P1_pre	Bta-Mir-128-P2_pre
Bta-Mir-128	Bta	NAME	Bta-Mir-128-P2_pre	Bta-Mir-128-P1_pre
Bta-Mir-2355	Bta	NAME	Bta-Mir-2355_pre	Bta-Mir-2355_pre
Bta-Mir-26	Bta	NAME	Bta-Mir-26-P1_pre	Bta-Mir-26-P2_pre
Bta-Mir-26	Bta	NAME	Bta-Mir-26-P2_pre	Bta-Mir-26-P4_pre
Bta-Mir-26	Bta	NAME	Bta-Mir-26-P3_pre	Bta-Mir-26-P1_pre
Bta-Mir-375	Bta	SUCCEED	Bta-Mir-375_pre	Bta-Mir-375_pre
Bta-Mir-153	Bta	NAME	Bta-Mir-153-P1_pre	Bta-Mir-153-P2_pre
Bta-Mir-153	Bta	NAME	Bta-Mir-153-P2_pre	Bta-Mir-153-P1_pre
Bta-Mir-218	Bta	NAME	Bta-Mir-218-P2_pre	Bta-Mir-218-P4_pre
Bta-Mir-218	Bta	NAME	Bta-Mir-218-P1_pre	Bta-Mir-218-P2_pre
Bta-Mir-7858	Bta	SUCCEED	Bta-Mir-7858_pre	Bta-Mir-7858_pre
Bta-Mir-11968	Bta	SUCCEED	Bta-Mir-11968-P1_pre	Bta-Mir-11968-P1_pre
Bta-Mir-11968	Bta	SUCCEED	Bta-Mir-11968-P2_pre	Bta-Mir-11968-P2_pre
Bta-Mir-582	Bta	NAME	Bta-Mir-582_pre	Bta-Mir-582-v1_pre;Bta-Mir-582-v2_pre
Bta-Mir-11995	Bta	SUCCEED	Bta-Mir-11995_pre	Bta-Mir-11995_pre
Bta-Mir-7	Bta	NAME	Bta-Mir-7-P2_pre	Bta-Mir-7-P1_pre
Bta-Mir-7	Bta	NAME	Bta-Mir-7-P1_pre	Bta-Mir-7-P2_pre
Bta-Mir-7	Bta	NAME	Bta-Mir-7-P3_pre	Bta-Mir-7-P4_pre
Bta-Mir-9	Bta	NAME	Bta-Mir-9-P3_pre	Bta-Mir-9-P1_pre
Bta-Mir-9	Bta	SUCCEED	Bta-Mir-9-P2_pre	Bta-Mir-9-P2_pre
Bta-Mir-9	Bta	NAME	Bta-Mir-9-P1_pre	Bta-Mir-9-P3_pre
Bta-Mir-184	Bta	SUCCEED	Bta-Mir-184_pre	Bta-Mir-184_pre
Bta-Mir-204	Bta	NAME	Bta-Mir-204-P2_pre	Bta-Mir-204-P1_pre
Bta-Mir-204	Bta	NAME	Bta-Mir-204-P1_pre	Bta-Mir-204-P2_pre
Bta-Mir-342	Bta	SUCCEED	Bta-Mir-342_pre	Bta-Mir-342_pre
Bta-Mir-345	Bta	SUCCEED	Bta-Mir-345_pre	Bta-Mir-345_pre
Bta-Mir-493	Bta	SUCCEED	Bta-Mir-493_pre	Bta-Mir-493_pre
Bta-Mir-431	Bta	NAME	Bta-Mir-431_pre	Bta-Mir-431_pre
Bta-Mir-433	Bta	SUCCEED	Bta-Mir-433_pre	Bta-Mir-433_pre
Bta-Mir-127	Bta	SUCCEED	Bta-Mir-127_pre	Bta-Mir-127_pre
Bta-Mir-432	Bta	SUCCEED	Bta-Mir-432_pre	Bta-Mir-432_pre
Bta-Mir-136	Bta	SUCCEED	Bta-Mir-136-v1_pre	Bta-Mir-136-v1_pre
Bta-Mir-136	Bta	NAME	Bta-Mir-136-v2_pre	Bta-Mir-136-v1_pre
Bta-Mir-136	Bta	NEW	null	Bta-Mir-136-v2_pre
Bta-Mir-370	Bta	SUCCEED	Bta-Mir-370_pre	Bta-Mir-370_pre
Bta-Mir-154	Bta	SUCCEED	Bta-Mir-154-P7_pre	Bta-Mir-154-P7_pre
Bta-Mir-154	Bta	SUCCEED	Bta-Mir-154-P13_pre	Bta-Mir-154-P13_pre
Bta-Mir-154	Bta	SUCCEED	Bta-Mir-154-P2-v1_pre	Bta-Mir-154-P2-v1_pre
Bta-Mir-154	Bta	SUCCEED	Bta-Mir-154-P2-v2_pre	Bta-Mir-154-P2-v2_pre
Bta-Mir-154	Bta	SUCCEED	Bta-Mir-154-P8_pre	Bta-Mir-154-P8_pre
Bta-Mir-154	Bta	SUCCEED	Bta-Mir-154-P37_pre	Bta-Mir-154-P37_pre
Bta-Mir-154	Bta	SUCCEED	Bta-Mir-154-P30_pre	Bta-Mir-154-P30_pre
Bta-Mir-154	Bta	SUCCEED	Bta-Mir-154-P3a-v1_pre	Bta-Mir-154-P3a-v1_pre
Bta-Mir-154	Bta	SUCCEED	Bta-Mir-154-P3a-v2_pre	Bta-Mir-154-P3a-v2_pre
Bta-Mir-154	Bta	SUCCEED	Bta-Mir-154-P26_pre	Bta-Mir-154-P26_pre
Bta-Mir-154	Bta	SUCCEED	Bta-Mir-154-P4a_pre	Bta-Mir-154-P4a_pre
Bta-Mir-154	Bta	SUCCEED	Bta-Mir-154-P4b_pre	Bta-Mir-154-P4b_pre
Bta-Mir-154	Bta	SUCCEED	Bta-Mir-154-P18_pre	Bta-Mir-154-P18_pre
Bta-Mir-154	Bta	SUCCEED	Bta-Mir-154-P29_pre	Bta-Mir-154-P29_pre
Bta-Mir-154	Bta	SUCCEED	Bta-Mir-154-P22_pre	Bta-Mir-154-P22_pre
Bta-Mir-154	Bta	SUCCEED	Bta-Mir-154-P19_pre	Bta-Mir-154-P19_pre
Bta-Mir-154	Bta	SUCCEED	Bta-Mir-154-P33_pre	Bta-Mir-154-P33_pre
Bta-Mir-154	Bta	SUCCEED	Bta-Mir-154-P23_pre	Bta-Mir-154-P23_pre
Bta-Mir-154	Bta	SUCCEED	Bta-Mir-154-P28_pre	Bta-Mir-154-P28_pre
Bta-Mir-154	Bta	SUCCEED	Bta-Mir-154-P9_pre	Bta-Mir-154-P9_pre
Bta-Mir-154	Bta	SUCCEED	Bta-Mir-154-P17_pre	Bta-Mir-154-P17_pre
Bta-Mir-154	Bta	SUCCEED	Bta-Mir-154-P21_pre	Bta-Mir-154-P21_pre
Bta-Mir-154	Bta	SUCCEED	Bta-Mir-154-P24_pre	Bta-Mir-154-P24_pre
Bta-Mir-154	Bta	SUCCEED	Bta-Mir-154-P31_pre	Bta-Mir-154-P31_pre
Bta-Mir-154	Bta	SUCCEED	Bta-Mir-154-P16_pre	Bta-Mir-154-P16_pre
Bta-Mir-154	Bta	SUCCEED	Bta-Mir-154-P10_pre	Bta-Mir-154-P10_pre
Bta-Mir-154	Bta	SUCCEED	Bta-Mir-154-P15_pre	Bta-Mir-154-P15_pre
Bta-Mir-154	Bta	SUCCEED	Bta-Mir-154-P3b_pre	Bta-Mir-154-P3b_pre
Bta-Mir-154	Bta	SUCCEED	Bta-Mir-154-P1_pre	Bta-Mir-154-P1_pre
Bta-Mir-154	Bta	SUCCEED	Bta-Mir-154-P32_pre	Bta-Mir-154-P32_pre
Bta-Mir-154	Bta	SUCCEED	Bta-Mir-154-P20_pre	Bta-Mir-154-P20_pre
Bta-Mir-154	Bta	SUCCEED	Bta-Mir-154-P6_pre	Bta-Mir-154-P6_pre
Bta-Mir-154	Bta	SUCCEED	Bta-Mir-154-P36_pre	Bta-Mir-154-P36_pre
Bta-Mir-154	Bta	SUCCEED	Bta-Mir-154-P14_pre	Bta-Mir-154-P14_pre
Bta-Mir-154	Bta	SUCCEED	Bta-Mir-154-P5_pre	Bta-Mir-154-P5_pre
Bta-Mir-154	Bta	SUCCEED	Bta-Mir-154-P12_pre	Bta-Mir-154-P12_pre
Bta-Mir-154	Bta	SUCCEED	Bta-Mir-154-P25_pre	Bta-Mir-154-P25_pre
Bta-Mir-154	Bta	NEW	null	Bta-Mir-154-P3c_pre
Bta-Mir-376	Bta	SUCCEED	Bta-Mir-376-P5_pre	Bta-Mir-376-P5_pre
Bta-Mir-376	Bta	SUCCEED	Bta-Mir-376-P4_pre	Bta-Mir-376-P4_pre
Bta-Mir-376	Bta	NAME	Bta-Mir-376-P2_pre	Bta-Mir-376-P3_pre
Bta-Mir-376	Bta	SUCCEED	Bta-Mir-376-P1_pre	Bta-Mir-376-P1_pre
Bta-Mir-376	Bta	NAME	Bta-Mir-376-P3_pre
Bta-Mir-376	Bta	NAME		Bta-Mir-376-P2_pre
Bta-Mir-3956	Bta	SUCCEED	Bta-Mir-3956-v1_pre	Bta-Mir-3956-v1_pre
Bta-Mir-3956	Bta	SUCCEED	Bta-Mir-3956-v2_pre	Bta-Mir-3956-v2_pre
Bta-Mir-544	Bta	SUCCEED	Bta-Mir-544_pre	Bta-Mir-544_pre
Bta-Mir-134	Bta	SUCCEED	Bta-Mir-134_pre	Bta-Mir-134_pre
Bta-Mir-541	Bta	SUCCEED	Bta-Mir-541_pre	Bta-Mir-541_pre
Bta-Mir-3957	Bta	SUCCEED	Bta-Mir-3957_pre	Bta-Mir-3957_pre
Bta-Mir-1247	Bta	SUCCEED	Bta-Mir-1247_pre	Bta-Mir-1247_pre
Bta-Mir-2367	Bta	SUCCEED	Bta-Mir-2367_pre	Bta-Mir-2367_pre
Bta-Mir-191	Bta	SUCCEED	Bta-Mir-191_pre	Bta-Mir-191_pre
Bta-Mir-425	Bta	SUCCEED	Bta-Mir-425_pre	Bta-Mir-425_pre
Bta-Mir-885	Bta	SUCCEED	Bta-Mir-885_pre	Bta-Mir-885_pre
Bta-Mir-2373	Bta	SUCCEED	Bta-Mir-2373_pre	Bta-Mir-2373_pre
Bta-Mir-187	Bta	NAME	Bta-Mir-187_pre	Bta-Mir-187_pre
Bta-Mir-122	Bta	SUCCEED	Bta-Mir-122_pre	Bta-Mir-122_pre
Bta-Mir-1842	Bta	SUCCEED	Bta-Mir-1842-v1_pre	Bta-Mir-1842-v1_pre
Bta-Mir-1842	Bta	SUCCEED	Bta-Mir-1842-v2_pre	Bta-Mir-1842-v2_pre
Bta-Mir-2382	Bta	SUCCEED	Bta-Mir-2382_pre	Bta-Mir-2382_pre
Bta-Mir-2387	Bta	SUCCEED	Bta-Mir-2387_pre	Bta-Mir-2387_pre
Bta-Mir-590	Bta	SUCCEED	Bta-Mir-590_pre	Bta-Mir-590_pre
Bta-Mir-3432	Bta	SUCCEED	Bta-Mir-3432_pre	Bta-Mir-3432_pre
Bta-Mir-2388	Bta	SUCCEED	Bta-Mir-2388_pre	Bta-Mir-2388_pre
Bta-Mir-339	Bta	SUCCEED	Bta-Mir-339_pre	Bta-Mir-339_pre
Bta-Mir-146	Bta	NAME	Bta-Mir-146-P1-v2_pre;Bta-Mir-146-P1-v1_pre	Bta-Mir-146-P1_pre
Bta-Mir-146	Bta	NAME	Bta-Mir-146-P2_pre
Bta-Mir-146	Bta	NAME		Bta-Mir-146-P4-v2_pre;Bta-Mir-146-P4-v1_pre
Bta-Mir-1307	Bta	SUCCEED	Bta-Mir-1307_pre	Bta-Mir-1307_pre
Bta-Mir-202	Bta	SUCCEED	Bta-Mir-202_pre	Bta-Mir-202_pre
Bta-Mir-6715	Bta	SUCCEED	Bta-Mir-6715_pre	Bta-Mir-6715_pre
Bta-Mir-9851	Bta	SUCCEED	Bta-Mir-9851_pre	Bta-Mir-9851_pre
Bta-Mir-383	Bta	SUCCEED	Bta-Mir-383-v2_pre	Bta-Mir-383-v2_pre
Bta-Mir-383	Bta	SUCCEED	Bta-Mir-383-v1_pre	Bta-Mir-383-v1_pre
Bta-Mir-486	Bta	SUCCEED	Bta-Mir-486_pre	Bta-Mir-486_pre
Bta-Mir-1296	Bta	SUCCEED	Bta-Mir-1296_pre	Bta-Mir-1296_pre
Bta-Novel-2	Bta	SUCCEED	Bta-Novel-2_pre	Bta-Novel-2_pre
Bta-Mir-346	Bta	SUCCEED	Bta-Mir-346_pre	Bta-Mir-346_pre
Bta-Mir-2408	Bta	SUCCEED	Bta-Mir-2408_pre	Bta-Mir-2408_pre
Bta-Mir-483	Bta	NAME	Bta-Mir-483_pre	Bta-Mir-483-v1_pre;Bta-Mir-483-v2_pre
Bta-Mir-210	Bta	SUCCEED	Bta-Mir-210_pre	Bta-Mir-210_pre
Bta-Mir-197	Bta	SUCCEED	Bta-Mir-197_pre	Bta-Mir-197_pre
Bta-Mir-137	Bta	SUCCEED	Bta-Mir-137-P1-v1_pre	Bta-Mir-137-P1-v1_pre
Bta-Mir-137	Bta	SUCCEED	Bta-Mir-137-P1-v2_pre	Bta-Mir-137-P1-v2_pre
Bta-Mir-760	Bta	SUCCEED	Bta-Mir-760_pre	Bta-Mir-760_pre
Bta-Mir-186	Bta	SUCCEED	Bta-Mir-186_pre	Bta-Mir-186_pre
Bta-Mir-101	Bta	NAME	Bta-Mir-101-P1-v2_pre	Bta-Mir-101-P1-v1_pre
Bta-Mir-101	Bta	NAME	Bta-Mir-101-P2-v2_pre	Bta-Mir-101-P2-v1_pre
Bta-Mir-101	Bta	NAME	Bta-Mir-101-P1-v1_pre	Bta-Mir-101-P1-v2_pre
Bta-Mir-101	Bta	NAME	Bta-Mir-101-P2-v1_pre	Bta-Mir-101-P2-v2_pre
Bta-Mir-149	Bta	SUCCEED	Bta-Mir-149_pre	Bta-Mir-149_pre
Bta-Mir-653	Bta	SUCCEED	Bta-Mir-653_pre	Bta-Mir-653_pre
Bta-Mir-489	Bta	SUCCEED	Bta-Mir-489-v2_pre	Bta-Mir-489-v2_pre
Bta-Mir-489	Bta	SUCCEED	Bta-Mir-489-v1_pre	Bta-Mir-489-v1_pre
Bta-Mir-489	Bta	SUCCEED	Bta-Mir-489-v3_pre	Bta-Mir-489-v3_pre
Bta-Mir-592	Bta	SUCCEED	Bta-Mir-592_pre	Bta-Mir-592_pre
Bta-Mir-96	Bta	SUCCEED	Bta-Mir-96-P2_pre	Bta-Mir-96-P2_pre
Bta-Mir-96	Bta	SUCCEED	Bta-Mir-96-P1_pre	Bta-Mir-96-P1_pre
Bta-Mir-96	Bta	SUCCEED	Bta-Mir-96-P3-v1_pre	Bta-Mir-96-P3-v1_pre
Bta-Mir-96	Bta	SUCCEED	Bta-Mir-96-P3-v2_pre	Bta-Mir-96-P3-v2_pre
Bta-Mir-335	Bta	SUCCEED	Bta-Mir-335_pre	Bta-Mir-335_pre
Bta-Mir-490	Bta	SUCCEED	Bta-Mir-490_pre	Bta-Mir-490_pre
Bta-Mir-6525	Bta	SUCCEED	Bta-Mir-6525_pre	Bta-Mir-6525_pre
Bta-Mir-671	Bta	SUCCEED	Bta-Mir-671_pre	Bta-Mir-671_pre
Bta-Mir-3059	Bta	SUCCEED	Bta-Mir-3059_pre	Bta-Mir-3059_pre
Bta-Mir-331	Bta	SUCCEED	Bta-Mir-331_pre	Bta-Mir-331_pre
Bta-Mir-615	Bta	NAME	Bta-Mir-615_pre	Bta-Mir-615_pre
Bta-Mir-1251	Bta	SUCCEED	Bta-Mir-1251_pre	Bta-Mir-1251_pre
Bta-Mir-1249	Bta	SUCCEED	Bta-Mir-1249_pre	Bta-Mir-1249_pre
Bta-Mir-95	Bta	SUCCEED	Bta-Mir-95-P1_pre	Bta-Mir-95-P1_pre
Bta-Mir-95	Bta	SUCCEED	Bta-Mir-95-P4_pre	Bta-Mir-95-P4_pre
Bta-Mir-95	Bta	SUCCEED	Bta-Mir-95-P3-v1_pre	Bta-Mir-95-P3-v1_pre
Bta-Mir-95	Bta	SUCCEED	Bta-Mir-95-P3-v2_pre	Bta-Mir-95-P3-v2_pre
Bta-Mir-95	Bta	SUCCEED	Bta-Mir-95-P2_pre	Bta-Mir-95-P2_pre
Bta-Mir-340	Bta	SUCCEED	Bta-Mir-340_pre	Bta-Mir-340_pre
Bta-Mir-24	Bta	SUCCEED	Bta-Mir-24-P2_pre	Bta-Mir-24-P2_pre
Bta-Mir-24	Bta	NAME	Bta-Mir-24-P1_pre	Bta-Mir-24-P3_pre
Bta-Mir-27	Bta	SUCCEED	Bta-Mir-27-P2_pre	Bta-Mir-27-P2_pre
Bta-Mir-27	Bta	NAME	Bta-Mir-27-P1_pre	Bta-Mir-27-P3_pre
Bta-Mir-23	Bta	SUCCEED	Bta-Mir-23-P2_pre	Bta-Mir-23-P2_pre
Bta-Mir-23	Bta	NAME	Bta-Mir-23-P1_pre
Bta-Mir-23	Bta	NAME		Bta-Mir-23-P3_pre
Bta-Mir-1271	Bta	SUCCEED	Bta-Mir-1271_pre	Bta-Mir-1271_pre
Bta-Mir-874	Bta	SUCCEED	Bta-Mir-874_pre	Bta-Mir-874_pre
Bta-Mir-143	Bta	SUCCEED	Bta-Mir-143_pre	Bta-Mir-143_pre
Bta-Mir-145	Bta	SUCCEED	Bta-Mir-145_pre	Bta-Mir-145_pre
Bta-Mir-378	Bta	SUCCEED	Bta-Mir-378_pre	Bta-Mir-378_pre
Bta-Mir-2461	Bta	SUCCEED	Bta-Mir-2461_pre	Bta-Mir-2461_pre
Bta-Mir-3660	Bta	SUCCEED	Bta-Mir-3660_pre	Bta-Mir-3660_pre
Bta-Mir-2468	Bta	SUCCEED	Bta-Mir-2468_pre	Bta-Mir-2468_pre
Bta-Mir-873	Bta	SUCCEED	Bta-Mir-873-v1_pre	Bta-Mir-873-v1_pre
Bta-Mir-873	Bta	SUCCEED	Bta-Mir-873-v2_pre	Bta-Mir-873-v2_pre
Bta-Mir-876	Bta	SUCCEED	Bta-Mir-876_pre	Bta-Mir-876_pre
Bta-Mir-31	Bta	SUCCEED	Bta-Mir-31_pre	Bta-Mir-31_pre
Bta-Mir-491	Bta	SUCCEED	Bta-Mir-491_pre	Bta-Mir-491_pre
Bta-Mir-2471	Bta	SUCCEED	Bta-Mir-2471_pre	Bta-Mir-2471_pre
Bta-Mir-2475	Bta	SUCCEED	Bta-Mir-2475_pre	Bta-Mir-2475_pre
Bta-Mir-32	Bta	SUCCEED	Bta-Mir-32_pre	Bta-Mir-32_pre
Bta-Mir-455	Bta	SUCCEED	Bta-Mir-455_pre	Bta-Mir-455_pre
Bta-Mir-7862	Bta	SUCCEED	Bta-Mir-7862_pre	Bta-Mir-7862_pre
Bta-Mir-203	Bta	SUCCEED	Bta-Mir-203-v1_pre	Bta-Mir-203-v1_pre
Bta-Mir-203	Bta	SUCCEED	Bta-Mir-203-v2_pre	Bta-Mir-203-v2_pre
Bta-Mir-1277	Bta	SUCCEED	Bta-Mir-1277_pre	Bta-Mir-1277_pre
Bta-Mir-6119	Bta	SUCCEED	Bta-Mir-6119_pre	Bta-Mir-6119_pre
Bta-Mir-2483	Bta	SUCCEED	Bta-Mir-2483_pre	Bta-Mir-2483_pre
Bta-Mir-450	Bta	SUCCEED	Bta-Mir-450-P3_pre	Bta-Mir-450-P3_pre
Bta-Mir-450	Bta	NAME	Bta-Mir-450-P1_pre	Bta-Mir-450-P2_pre
Bta-Mir-450	Bta	NAME	Bta-Mir-450-P2_pre	Bta-Mir-450-P1_pre
Bta-Mir-542	Bta	SUCCEED	Bta-Mir-542_pre	Bta-Mir-542_pre
Bta-Mir-504	Bta	SUCCEED	Bta-Mir-504_pre	Bta-Mir-504_pre
Bta-Mir-505	Bta	SUCCEED	Bta-Mir-505-v1_pre	Bta-Mir-505-v1_pre
Bta-Mir-505	Bta	SUCCEED	Bta-Mir-505-v2_pre	Bta-Mir-505-v2_pre
Bta-Mir-3431	Bta	SUCCEED	Bta-Mir-3431_pre	Bta-Mir-3431_pre
Bta-Mir-224	Bta	SUCCEED	Bta-Mir-224_pre	Bta-Mir-224_pre
Bta-Mir-452	Bta	SUCCEED	Bta-Mir-452-v1_pre	Bta-Mir-452-v1_pre
Bta-Mir-452	Bta	SUCCEED	Bta-Mir-452-v2_pre	Bta-Mir-452-v2_pre
Bta-Mir-105	Bta	NAME	Bta-Mir-105-P1_pre	Bta-Mir-105-P2_pre
Bta-Mir-105	Bta	NAME	Bta-Mir-105-P2_pre	Bta-Mir-105-P1_pre
Bta-Mir-652	Bta	SUCCEED	Bta-Mir-652_pre	Bta-Mir-652_pre
Bta-Mir-1298	Bta	SUCCEED	Bta-Mir-1298_pre	Bta-Mir-1298_pre
Bta-Mir-1911	Bta	SUCCEED	Bta-Mir-1911_pre	Bta-Mir-1911_pre
Bta-Mir-448	Bta	SUCCEED	Bta-Mir-448_pre	Bta-Mir-448_pre
Bta-Mir-361	Bta	SUCCEED	Bta-Mir-361-v1_pre	Bta-Mir-361-v1_pre
Bta-Mir-361	Bta	SUCCEED	Bta-Mir-361-v2_pre	Bta-Mir-361-v2_pre
Bta-Mir-374	Bta	SUCCEED	Bta-Mir-374-P1_pre	Bta-Mir-374-P1_pre
Bta-Mir-374	Bta	SUCCEED	Bta-Mir-374-P2_pre	Bta-Mir-374-P2_pre
Bta-Mir-188	Bta	SUCCEED	Bta-Mir-188-P2_pre	Bta-Mir-188-P2_pre
Bta-Mir-188	Bta	SUCCEED	Bta-Mir-188-P1_pre	Bta-Mir-188-P1_pre
Bta-Mir-188	Bta	SUCCEED	Bta-Mir-188-P3_pre	Bta-Mir-188-P3_pre
Bta-Mir-362	Bta	SUCCEED	Bta-Mir-362-P6_pre	Bta-Mir-362-P6_pre
Bta-Mir-362	Bta	SUCCEED	Bta-Mir-362-P2-v2_pre	Bta-Mir-362-P2-v2_pre
Bta-Mir-362	Bta	SUCCEED	Bta-Mir-362-P2-v3_pre	Bta-Mir-362-P2-v3_pre
Bta-Mir-362	Bta	SUCCEED	Bta-Mir-362-P1_pre	Bta-Mir-362-P1_pre
Bta-Mir-362	Bta	SUCCEED	Bta-Mir-362-P5_pre	Bta-Mir-362-P5_pre
Bta-Mir-362	Bta	SUCCEED	Bta-Mir-362-P4_pre	Bta-Mir-362-P4_pre
Bta-Mir-362	Bta	NEW	null	Bta-Mir-362-P2-v1_pre
Bta-Mir-223	Bta	SUCCEED	Bta-Mir-223_pre	Bta-Mir-223_pre
Bta-Mir-221	Bta	NAME	Bta-Mir-221-P1_pre	Bta-Mir-221-P2a_pre
Bta-Mir-221	Bta	NAME	Bta-Mir-221-P2_pre	Bta-Mir-221-P1a_pre
Bta-Mir-574	Bta	NEW	null	Bta-Mir-574_pre
Bta-Mir-320	Bta	NEW	null	Bta-Mir-320-P1b_pre
Bta-Mir-320	Bta	NEW	null	Bta-Mir-320-P1a_pre
Bta-Mir-1306	Bta	NEW	null	Bta-Mir-1306_pre
Bta-Mir-877	Bta	NEW	null	Bta-Mir-877_pre
Bta-Mir-506	Bta	NEW	null	Bta-Mir-506-P6_pre
Bta-Mir-506	Bta	NEW	null	Bta-Mir-506-P1_pre
Bta-Mir-506	Bta	NEW	null	Bta-Mir-506-P2f_pre
Bta-Mir-506	Bta	NEW	null	Bta-Mir-506-P2g_pre
Bta-Mir-506	Bta	NEW	null	Bta-Mir-506-P3_pre
Bta-Mir-506	Bta	NEW	null	Bta-Mir-506-P2h_pre
Bta-Mir-1912	Bta	NEW	null	Bta-Mir-1912_pre

## Sheet: Dno
miRfamily	species	update	oldID	newID
Dno-Mir-8	Dno	NAME	Dno-Mir-8-P1a_pre	Dno-Mir-8-P2a_pre
Dno-Mir-8	Dno	SUCCEED	Dno-Mir-8-P3a_pre	Dno-Mir-8-P3a_pre
Dno-Mir-8	Dno	NAME	Dno-Mir-8-P1b_pre	Dno-Mir-8-P2b_pre
Dno-Mir-8	Dno	NAME	Dno-Mir-8-P2a_pre	Dno-Mir-8-P1a_pre
Dno-Mir-124	Dno	NAME	Dno-Mir-124-P1-v1_pre	Dno-Mir-124-P2-v1_pre
Dno-Mir-124	Dno	NAME	Dno-Mir-124-P1-v2_pre	Dno-Mir-124-P2-v2_pre
Dno-Mir-124	Dno	SUCCEED	Dno-Mir-124-P3-v1_pre	Dno-Mir-124-P3-v1_pre
Dno-Mir-124	Dno	SUCCEED	Dno-Mir-124-P3-v2_pre	Dno-Mir-124-P3-v2_pre
Dno-Mir-124	Dno	NAME	Dno-Mir-124-P2-v1_pre	Dno-Mir-124-P1-v1_pre
Dno-Mir-124	Dno	NAME	Dno-Mir-124-P2-v2_pre	Dno-Mir-124-P1-v2_pre
Dno-Mir-1247	Dno	SUCCEED	Dno-Mir-1247_pre	Dno-Mir-1247_pre
Dno-Mir-148	Dno	SUCCEED	Dno-Mir-148-P1_pre	Dno-Mir-148-P1_pre
Dno-Mir-148	Dno	NAME	Dno-Mir-148-P3_pre	Dno-Mir-148-P4_pre
Dno-Mir-148	Dno	NAME	Dno-Mir-148-P2_pre
Dno-Mir-148	Dno	NAME		Dno-Mir-148-P3_pre
Dno-Mir-203	Dno	SUCCEED	Dno-Mir-203-v1_pre	Dno-Mir-203-v1_pre
Dno-Mir-203	Dno	SUCCEED	Dno-Mir-203-v2_pre	Dno-Mir-203-v2_pre
Dno-Mir-376	Dno	SUCCEED	Dno-Mir-376-P4_pre	Dno-Mir-376-P4_pre
Dno-Mir-376	Dno	NAME	Dno-Mir-376-P2_pre	Dno-Mir-376-P3_pre
Dno-Mir-376	Dno	SUCCEED	Dno-Mir-376-P1_pre	Dno-Mir-376-P1_pre
Dno-Mir-376	Dno	NAME	Dno-Mir-376-P3_pre	Dno-Mir-376-P2_pre
Dno-Let-7	Dno	SUCCEED	Dno-Let-7-P2a2_pre	Dno-Let-7-P2a2_pre
Dno-Let-7	Dno	SUCCEED	Dno-Let-7-P2c1_pre	Dno-Let-7-P2c1_pre
Dno-Let-7	Dno	SUCCEED	Dno-Let-7-P2b1_pre	Dno-Let-7-P2b1_pre
Dno-Let-7	Dno	SUCCEED	Dno-Let-7-P2a1_pre	Dno-Let-7-P2a1_pre
Dno-Let-7	Dno	SUCCEED	Dno-Let-7-P2b2_pre	Dno-Let-7-P2b2_pre
Dno-Let-7	Dno	SUCCEED	Dno-Let-7-P2c3_pre	Dno-Let-7-P2c3_pre
Dno-Let-7	Dno	SUCCEED	Dno-Let-7-P1c_pre	Dno-Let-7-P1c_pre
Dno-Let-7	Dno	SUCCEED	Dno-Let-7-P2c2_pre	Dno-Let-7-P2c2_pre
Dno-Let-7	Dno	SUCCEED	Dno-Let-7-P2a3_pre	Dno-Let-7-P2a3_pre
Dno-Let-7	Dno	SUCCEED	Dno-Let-7-P2b3_pre	Dno-Let-7-P2b3_pre
Dno-Let-7	Dno	NAME	Dno-Let-7-P1a_pre	Dno-Let-7-P1d_pre
Dno-Mir-145	Dno	SUCCEED	Dno-Mir-145_pre	Dno-Mir-145_pre
Dno-Mir-23	Dno	SUCCEED	Dno-Mir-23-P2_pre	Dno-Mir-23-P2_pre
Dno-Mir-23	Dno	NAME	Dno-Mir-23-P1_pre
Dno-Mir-23	Dno	NAME		Dno-Mir-23-P3_pre
Dno-Mir-27	Dno	SUCCEED	Dno-Mir-27-P2_pre	Dno-Mir-27-P2_pre
Dno-Mir-27	Dno	NAME	Dno-Mir-27-P1_pre	Dno-Mir-27-P3_pre
Dno-Mir-24	Dno	SUCCEED	Dno-Mir-24-P2_pre	Dno-Mir-24-P2_pre
Dno-Mir-24	Dno	NAME	Dno-Mir-24-P1_pre	Dno-Mir-24-P3_pre
Dno-Mir-210	Dno	SUCCEED	Dno-Mir-210_pre	Dno-Mir-210_pre
Dno-Mir-132	Dno	SUCCEED	Dno-Mir-132-P2_pre	Dno-Mir-132-P2_pre
Dno-Mir-132	Dno	SUCCEED	Dno-Mir-132-P1_pre	Dno-Mir-132-P1_pre
Dno-Mir-491	Dno	SUCCEED	Dno-Mir-491_pre	Dno-Mir-491_pre
Dno-Mir-342	Dno	SUCCEED	Dno-Mir-342_pre	Dno-Mir-342_pre
Dno-Mir-122	Dno	SUCCEED	Dno-Mir-122_pre	Dno-Mir-122_pre
Dno-Mir-218	Dno	NAME	Dno-Mir-218-P2_pre	Dno-Mir-218-P4_pre
Dno-Mir-218	Dno	NAME	Dno-Mir-218-P1_pre	Dno-Mir-218-P2_pre
Dno-Mir-103	Dno	NAME	Dno-Mir-103-P1_pre	Dno-Mir-103-P4_pre
Dno-Mir-103	Dno	SUCCEED	Dno-Mir-103-P2_pre	Dno-Mir-103-P2_pre
Dno-Mir-103	Dno	NAME	Dno-Mir-103-P3_pre	Dno-Mir-103-P1_pre
Dno-Mir-2483	Dno	SUCCEED	Dno-Mir-2483_pre	Dno-Mir-2483_pre
Dno-Mir-345	Dno	SUCCEED	Dno-Mir-345_pre	Dno-Mir-345_pre
Dno-Mir-196	Dno	NAME	Dno-Mir-196-P3_pre	Dno-Mir-196-P1_pre
Dno-Mir-196	Dno	NAME	Dno-Mir-196-P1_pre	Dno-Mir-196-P3_pre
Dno-Mir-196	Dno	NAME	Dno-Mir-196-P2_pre	Dno-Mir-196-P4_pre
Dno-Mir-551	Dno	SUCCEED	Dno-Mir-551-P2_pre	Dno-Mir-551-P2_pre
Dno-Mir-12086	Dno	SUCCEED	Dno-Mir-12086_pre	Dno-Mir-12086_pre
Dno-Mir-2114	Dno	SUCCEED	Dno-Mir-2114_pre	Dno-Mir-2114_pre
Dno-Mir-10	Dno	SUCCEED	Dno-Mir-10-P3c_pre	Dno-Mir-10-P3c_pre
Dno-Mir-10	Dno	SUCCEED	Dno-Mir-10-P2c_pre	Dno-Mir-10-P2c_pre
Dno-Mir-10	Dno	SUCCEED	Dno-Mir-10-P1b-v1_pre	Dno-Mir-10-P1b-v1_pre
Dno-Mir-10	Dno	SUCCEED	Dno-Mir-10-P1b-v2_pre	Dno-Mir-10-P1b-v2_pre
Dno-Mir-10	Dno	NAME	Dno-Mir-10-P1a-v1_pre	Dno-Mir-10-P1c-v1_pre
Dno-Mir-10	Dno	NAME	Dno-Mir-10-P1a-v2_pre	Dno-Mir-10-P1c-v2_pre
Dno-Mir-10	Dno	NAME	Dno-Mir-10-P2a_pre	Dno-Mir-10-P2d_pre
Dno-Mir-10	Dno	NAME	Dno-Mir-10-P3a_pre	Dno-Mir-10-P3d_pre
Dno-Mir-197	Dno	SUCCEED	Dno-Mir-197_pre	Dno-Mir-197_pre
Dno-Mir-1271	Dno	SUCCEED	Dno-Mir-1271_pre	Dno-Mir-1271_pre
Dno-Mir-7	Dno	NAME	Dno-Mir-7-P1_pre	Dno-Mir-7-P2_pre
Dno-Mir-7	Dno	NAME	Dno-Mir-7-P2_pre	Dno-Mir-7-P1_pre
Dno-Mir-7	Dno	NAME	Dno-Mir-7-P3_pre	Dno-Mir-7-P4_pre
Dno-Mir-144	Dno	SUCCEED	Dno-Mir-144_pre	Dno-Mir-144_pre
Dno-Mir-451	Dno	SUCCEED	Dno-Mir-451_pre	Dno-Mir-451_pre
Dno-Mir-202	Dno	SUCCEED	Dno-Mir-202_pre	Dno-Mir-202_pre
Dno-Mir-135	Dno	SUCCEED	Dno-Mir-135-P1_pre	Dno-Mir-135-P1_pre
Dno-Mir-135	Dno	SUCCEED	Dno-Mir-135-P2_pre	Dno-Mir-135-P2_pre
Dno-Mir-135	Dno	NAME	Dno-Mir-135-P3_pre	Dno-Mir-135-P4_pre
Dno-Mir-874	Dno	SUCCEED	Dno-Mir-874_pre	Dno-Mir-874_pre
Dno-Mir-30	Dno	NAME	Dno-Mir-30-P1b_pre	Dno-Mir-30-P1d_pre
Dno-Mir-30	Dno	NAME	Dno-Mir-30-P2b_pre	Dno-Mir-30-P2d_pre
Dno-Mir-30	Dno	NAME	Dno-Mir-30-P2a_pre	Dno-Mir-30-P2b_pre
Dno-Mir-30	Dno	NAME	Dno-Mir-30-P1a_pre	Dno-Mir-30-P1b_pre
Dno-Mir-30	Dno	NAME	Dno-Mir-30-P1c_pre	Dno-Mir-30-P1a_pre
Dno-Mir-30	Dno	NAME	Dno-Mir-30-P2c_pre	Dno-Mir-30-P2a_pre
Dno-Mir-143	Dno	SUCCEED	Dno-Mir-143_pre	Dno-Mir-143_pre
Dno-Mir-760	Dno	SUCCEED	Dno-Mir-760_pre	Dno-Mir-760_pre
Dno-Mir-191	Dno	SUCCEED	Dno-Mir-191_pre	Dno-Mir-191_pre
Dno-Mir-425	Dno	SUCCEED	Dno-Mir-425_pre	Dno-Mir-425_pre
Dno-Mir-506	Dno	SUCCEED	Dno-Mir-506-P2_pre	Dno-Mir-506-P2_pre
Dno-Mir-506	Dno	SUCCEED	Dno-Mir-506-P7g_pre	Dno-Mir-506-P7g_pre
Dno-Mir-506	Dno	SUCCEED	Dno-Mir-506-P7h_pre	Dno-Mir-506-P7h_pre
Dno-Mir-506	Dno	SUCCEED	Dno-Mir-506-P3_pre	Dno-Mir-506-P3_pre
Dno-Mir-506	Dno	SUCCEED	Dno-Mir-506-P7f_pre	Dno-Mir-506-P7f_pre
Dno-Mir-506	Dno	SUCCEED	Dno-Mir-506-P1_pre	Dno-Mir-506-P1_pre
Dno-Mir-506	Dno	NEW	null	Dno-Mir-506-P7i_pre
Dno-Mir-1301	Dno	SUCCEED	Dno-Mir-1301_pre	Dno-Mir-1301_pre
Dno-Mir-383	Dno	SUCCEED	Dno-Mir-383-v1_pre	Dno-Mir-383-v1_pre
Dno-Mir-383	Dno	SUCCEED	Dno-Mir-383-v2_pre	Dno-Mir-383-v2_pre
Dno-Mir-219	Dno	SUCCEED	Dno-Mir-219-P2-as_pre	Dno-Mir-219-P2-as_pre
Dno-Mir-219	Dno	SUCCEED	Dno-Mir-219-P2_pre	Dno-Mir-219-P2_pre
Dno-Mir-219	Dno	NAME	Dno-Mir-219-P1_pre	Dno-Mir-219-P3_pre
Dno-Mir-199	Dno	NAME	Dno-Mir-199-P1-v1_pre	Dno-Mir-199-P2-v1_pre;Dno-Mir-199-P2-v2_pre;Dno-Mir-199-P2-v3_pre
Dno-Mir-199	Dno	NAME	Dno-Mir-199-P1-v2_pre	Dno-Mir-199-P2-v1_pre;Dno-Mir-199-P2-v2_pre;Dno-Mir-199-P2-v3_pre
Dno-Mir-199	Dno	NAME	Dno-Mir-199-P1-v3_pre	Dno-Mir-199-P2-v1_pre;Dno-Mir-199-P2-v2_pre;Dno-Mir-199-P2-v3_pre
Dno-Mir-199	Dno	NAME	Dno-Mir-199-P3-v1_pre;Dno-Mir-199-P3-v2_pre;Dno-Mir-199-P3-v3_pre	Dno-Mir-199-P1-v1_pre;Dno-Mir-199-P1-v2_pre;Dno-Mir-199-P1-v3_pre
Dno-Mir-33	Dno	NAME	Dno-Mir-33-P1_pre	Dno-Mir-33-P3_pre
Dno-Mir-33	Dno	NAME	Dno-Mir-33-P2_pre	Dno-Mir-33-P1_pre
Dno-Mir-1249	Dno	SUCCEED	Dno-Mir-1249_pre	Dno-Mir-1249_pre
Dno-Mir-28	Dno	SUCCEED	Dno-Mir-28-P2_pre	Dno-Mir-28-P2_pre
Dno-Mir-28	Dno	SUCCEED	Dno-Mir-28-P3_pre	Dno-Mir-28-P3_pre
Dno-Mir-28	Dno	SUCCEED	Dno-Mir-28-P1_pre	Dno-Mir-28-P1_pre
Dno-Mir-378	Dno	SUCCEED	Dno-Mir-378_pre	Dno-Mir-378_pre
Dno-Mir-326	Dno	SUCCEED	Dno-Mir-326_pre	Dno-Mir-326_pre
Dno-Mir-338	Dno	NAME	Dno-Mir-338-P1_pre	Dno-Mir-338-P2_pre
Dno-Mir-214	Dno	SUCCEED	Dno-Mir-214-v1_pre	Dno-Mir-214-v1_pre
Dno-Mir-214	Dno	SUCCEED	Dno-Mir-214-v2_pre	Dno-Mir-214-v2_pre
Dno-Mir-204	Dno	NAME	Dno-Mir-204-P1_pre	Dno-Mir-204-P2_pre
Dno-Mir-204	Dno	NAME	Dno-Mir-204-P2_pre	Dno-Mir-204-P1_pre
Dno-Mir-499	Dno	SUCCEED	Dno-Mir-499_pre	Dno-Mir-499_pre
Dno-Mir-9	Dno	NAME	Dno-Mir-9-P3_pre	Dno-Mir-9-P3_pre
Dno-Mir-9	Dno	NAME	Dno-Mir-9-P2_pre	Dno-Mir-9-P2_pre
Dno-Mir-9	Dno	NAME	Dno-Mir-9-P1_pre	Dno-Mir-9-P1_pre
Dno-Mir-31	Dno	SUCCEED	Dno-Mir-31_pre	Dno-Mir-31_pre
Dno-Mir-138	Dno	NAME	Dno-Mir-138-P2_pre	Dno-Mir-138-P2_pre
Dno-Mir-138	Dno	SUCCEED	Dno-Mir-138-P1_pre	Dno-Mir-138-P1_pre
Dno-Mir-1	Dno	NAME	Dno-Mir-1-P1_pre	Dno-Mir-1-P3_pre
Dno-Mir-1	Dno	NAME	Dno-Mir-1-P2_pre	Dno-Mir-1-P1_pre
Dno-Mir-1	Dno	NAME	Dno-Mir-1-P3_pre	Dno-Mir-1-P2_pre
Dno-Mir-133	Dno	NAME	Dno-Mir-133-P1-v1_pre	Dno-Mir-133-P3-v1_pre;Dno-Mir-133-P3-v2_pre
Dno-Mir-133	Dno	NAME	Dno-Mir-133-P1-v2_pre	Dno-Mir-133-P3-v1_pre;Dno-Mir-133-P3-v2_pre
Dno-Mir-133	Dno	NAME	Dno-Mir-133-P2-v1_pre	Dno-Mir-133-P1-v1_pre;Dno-Mir-133-P1-v2_pre
Dno-Mir-133	Dno	NAME	Dno-Mir-133-P2-v2_pre	Dno-Mir-133-P1-v1_pre;Dno-Mir-133-P1-v2_pre
Dno-Mir-133	Dno	NAME	Dno-Mir-133-P3-v1_pre;Dno-Mir-133-P3-v2_pre	Dno-Mir-133-P2-v1_pre;Dno-Mir-133-P2-v2_pre
Dno-Mir-3085	Dno	SUCCEED	Dno-Mir-3085_pre	Dno-Mir-3085_pre
Dno-Mir-101	Dno	NAME	Dno-Mir-101-P2-v2_pre	Dno-Mir-101-P2-v1_pre
Dno-Mir-101	Dno	NAME	Dno-Mir-101-P1-v2_pre	Dno-Mir-101-P1-v1_pre
Dno-Mir-101	Dno	NAME	Dno-Mir-101-P2-v1_pre	Dno-Mir-101-P2-v2_pre
Dno-Mir-101	Dno	NAME	Dno-Mir-101-P1-v1_pre	Dno-Mir-101-P1-v2_pre
Dno-Mir-21	Dno	SUCCEED	Dno-Mir-21_pre	Dno-Mir-21_pre
Dno-Mir-335	Dno	SUCCEED	Dno-Mir-335_pre	Dno-Mir-335_pre
Dno-Mir-675	Dno	SUCCEED	Dno-Mir-675_pre	Dno-Mir-675_pre
Dno-Mir-181	Dno	SUCCEED	Dno-Mir-181-P1a_pre	Dno-Mir-181-P1a_pre
Dno-Mir-181	Dno	SUCCEED	Dno-Mir-181-P2a_pre	Dno-Mir-181-P2a_pre
Dno-Mir-181	Dno	NAME	Dno-Mir-181-P2b_pre	Dno-Mir-181-P2b_pre
Dno-Mir-181	Dno	SUCCEED	Dno-Mir-181-P1b_pre	Dno-Mir-181-P1b_pre
Dno-Mir-181	Dno	SUCCEED	Dno-Mir-181-P1c_pre	Dno-Mir-181-P1c_pre
Dno-Mir-181	Dno	SUCCEED	Dno-Mir-181-P2c_pre	Dno-Mir-181-P2c_pre
Dno-Mir-2355	Dno	SUCCEED	Dno-Mir-2355_pre	Dno-Mir-2355_pre
Dno-Mir-217	Dno	SUCCEED	Dno-Mir-217-v2_pre	Dno-Mir-217-v2_pre
Dno-Mir-217	Dno	SUCCEED	Dno-Mir-217-v1_pre	Dno-Mir-217-v1_pre
Dno-Mir-216	Dno	NAME	Dno-Mir-216-P1a_pre	Dno-Mir-216-P2b_pre
Dno-Mir-216	Dno	NAME	Dno-Mir-216-P1b_pre	Dno-Mir-216-P2a_pre
Dno-Mir-671	Dno	SUCCEED	Dno-Mir-671_pre	Dno-Mir-671_pre
Dno-Mir-17	Dno	NAME	Dno-Mir-17-P1c_pre	Dno-Mir-17-P4d_pre
Dno-Mir-17	Dno	SUCCEED	Dno-Mir-17-P1a_pre	Dno-Mir-17-P1a_pre
Dno-Mir-17	Dno	NAME	Dno-Mir-17-P2a_pre	Dno-Mir-17-P2a_pre
Dno-Mir-17	Dno	NAME	Dno-Mir-17-P1b_pre	Dno-Mir-17-P1c_pre
Dno-Mir-17	Dno	NAME	Dno-Mir-17-P2b_pre	Dno-Mir-17-P2c_pre
Dno-Mir-17	Dno	NAME	Dno-Mir-17-P3a_pre	Dno-Mir-17-P4a_pre
Dno-Mir-17	Dno	NAME	Dno-Mir-17-P3b_pre	Dno-Mir-17-P4c_pre
Dno-Mir-17	Dno	NAME	Dno-Mir-17-P3c_pre	Dno-Mir-17-P1d_pre
Dno-Mir-92	Dno	NAME	Dno-Mir-92-P2c_pre	Dno-Mir-92-P2d_pre
Dno-Mir-92	Dno	SUCCEED	Dno-Mir-92-P1a_pre	Dno-Mir-92-P1a_pre
Dno-Mir-92	Dno	SUCCEED	Dno-Mir-92-P2a_pre	Dno-Mir-92-P2a_pre
Dno-Mir-92	Dno	NAME	Dno-Mir-92-P1c_pre	Dno-Mir-92-P1d_pre
Dno-Mir-92	Dno	NAME	Dno-Mir-92-P1b_pre	Dno-Mir-92-P1c_pre
Dno-Mir-92	Dno	NAME	Dno-Mir-92-P2b_pre	Dno-Mir-92-P2c_pre
Dno-Mir-153	Dno	NAME	Dno-Mir-153-P2_pre	Dno-Mir-153-P1_pre
Dno-Mir-153	Dno	NAME	Dno-Mir-153-P1_pre	Dno-Mir-153-P2_pre
Dno-Mir-582	Dno	NAME	Dno-Mir-582_pre	Dno-Mir-582-v1_pre;Dno-Mir-582-v2_pre
Dno-Mir-221	Dno	NAME	Dno-Mir-221-P1_pre	Dno-Mir-221-P2a_pre
Dno-Mir-221	Dno	NAME	Dno-Mir-221-P2_pre	Dno-Mir-221-P1a_pre
Dno-Mir-224	Dno	REMOVE	Dno-Mir-224_pre	null
Dno-Mir-574	Dno	SUCCEED	Dno-Mir-574_pre	Dno-Mir-574_pre
Dno-Mir-337	Dno	SUCCEED	Dno-Mir-337-v1_pre	Dno-Mir-337-v1_pre
Dno-Mir-337	Dno	SUCCEED	Dno-Mir-337-v2_pre	Dno-Mir-337-v2_pre
Dno-Mir-493	Dno	SUCCEED	Dno-Mir-493_pre	Dno-Mir-493_pre
Dno-Mir-1277	Dno	SUCCEED	Dno-Mir-1277_pre	Dno-Mir-1277_pre
Dno-Mir-296	Dno	NAME	Dno-Mir-296_pre	Dno-Mir-296_pre
Dno-Mir-328	Dno	NAME	Dno-Mir-328_pre	Dno-Mir-328_pre
Dno-Mir-147	Dno	SUCCEED	Dno-Mir-147-v1_pre	Dno-Mir-147-v1_pre
Dno-Mir-147	Dno	SUCCEED	Dno-Mir-147-v2_pre	Dno-Mir-147-v2_pre
Dno-Mir-590	Dno	SUCCEED	Dno-Mir-590_pre	Dno-Mir-590_pre
Dno-Mir-142	Dno	NAME	Dno-Mir-142-v1_pre;Dno-Mir-142-v2_pre;Dno-Mir-142-v3_pre	Dno-Mir-142-P1-v1_pre;Dno-Mir-142-P1-v2_pre;Dno-Mir-142-P1-v3_pre
Dno-Mir-142	Dno	NAME	Dno-Mir-142-v4_pre	Dno-Mir-142-P1-v4_pre
Dno-Mir-490	Dno	SUCCEED	Dno-Mir-490_pre	Dno-Mir-490_pre
Dno-Mir-15	Dno	SUCCEED	Dno-Mir-15-P1b_pre	Dno-Mir-15-P1b_pre
Dno-Mir-15	Dno	SUCCEED	Dno-Mir-15-P2b_pre	Dno-Mir-15-P2b_pre
Dno-Mir-15	Dno	SUCCEED	Dno-Mir-15-P2a_pre	Dno-Mir-15-P2a_pre
Dno-Mir-15	Dno	SUCCEED	Dno-Mir-15-P1a_pre	Dno-Mir-15-P1a_pre
Dno-Mir-15	Dno	NAME	Dno-Mir-15-P1d_pre	Dno-Mir-15-P1c_pre
Dno-Mir-15	Dno	NAME	Dno-Mir-15-P2d_pre	Dno-Mir-15-P2c_pre
Dno-Mir-15	Dno	NAME	Dno-Mir-15-P1c_pre	Dno-Mir-15-P1d_pre
Dno-Mir-15	Dno	NAME	Dno-Mir-15-P2c_pre	Dno-Mir-15-P2d_pre
Dno-Mir-96	Dno	SUCCEED	Dno-Mir-96-P2_pre	Dno-Mir-96-P2_pre
Dno-Mir-96	Dno	SUCCEED	Dno-Mir-96-P1_pre	Dno-Mir-96-P1_pre
Dno-Mir-96	Dno	SUCCEED	Dno-Mir-96-P3-v1_pre	Dno-Mir-96-P3-v1_pre
Dno-Mir-96	Dno	SUCCEED	Dno-Mir-96-P3-v2_pre	Dno-Mir-96-P3-v2_pre
Dno-Mir-95	Dno	SUCCEED	Dno-Mir-95-P3-v1_pre	Dno-Mir-95-P3-v1_pre
Dno-Mir-95	Dno	SUCCEED	Dno-Mir-95-P3-v2_pre	Dno-Mir-95-P3-v2_pre
Dno-Mir-95	Dno	SUCCEED	Dno-Mir-95-P2_pre	Dno-Mir-95-P2_pre
Dno-Mir-95	Dno	SUCCEED	Dno-Mir-95-P1_pre	Dno-Mir-95-P1_pre
Dno-Mir-374	Dno	SUCCEED	Dno-Mir-374-P1_pre	Dno-Mir-374-P1_pre
Dno-Mir-1251	Dno	SUCCEED	Dno-Mir-1251_pre	Dno-Mir-1251_pre
Dno-Mir-187	Dno	NAME	Dno-Mir-187_pre	Dno-Mir-187_pre
Dno-Mir-1388	Dno	SUCCEED	Dno-Mir-1388_pre	Dno-Mir-1388_pre
Dno-Mir-188	Dno	SUCCEED	Dno-Mir-188-P2_pre	Dno-Mir-188-P2_pre
Dno-Mir-188	Dno	SUCCEED	Dno-Mir-188-P1_pre	Dno-Mir-188-P1_pre
Dno-Mir-188	Dno	SUCCEED	Dno-Mir-188-P3_pre	Dno-Mir-188-P3_pre
Dno-Mir-362	Dno	NAME	Dno-Mir-362-P2-v1_pre	Dno-Mir-362-P2-v1_pre
Dno-Mir-362	Dno	NAME	Dno-Mir-362-P2-v2_pre	Dno-Mir-362-P2-v2_pre
Dno-Mir-362	Dno	SUCCEED	Dno-Mir-362-P1_pre	Dno-Mir-362-P1_pre
Dno-Mir-362	Dno	SUCCEED	Dno-Mir-362-P5_pre	Dno-Mir-362-P5_pre
Dno-Mir-362	Dno	SUCCEED	Dno-Mir-362-P4_pre	Dno-Mir-362-P4_pre
Dno-Mir-12087	Dno	SUCCEED	Dno-Mir-12087_pre	Dno-Mir-12087_pre
Dno-Mir-331	Dno	SUCCEED	Dno-Mir-331_pre	Dno-Mir-331_pre
Dno-Mir-130	Dno	NAME	Dno-Mir-130-P2b_pre	Dno-Mir-130-P2b_pre
Dno-Mir-130	Dno	NAME	Dno-Mir-130-P4a_pre	Dno-Mir-130-P3b_pre
Dno-Mir-130	Dno	NAME	Dno-Mir-130-P2a_pre	Dno-Mir-130-P2a_pre
Dno-Mir-130	Dno	NAME	Dno-Mir-130-P1a_pre	Dno-Mir-130-P1c_pre
Dno-Mir-130	Dno	NAME	Dno-Mir-130-P1b_pre	Dno-Mir-130-P4a_pre
Dno-Mir-129	Dno	NAME	Dno-Mir-129-P1_pre	Dno-Mir-129-P2_pre
Dno-Mir-129	Dno	NAME	Dno-Mir-129-P2_pre	Dno-Mir-129-P1_pre
Dno-Mir-193	Dno	NAME	Dno-Mir-193-P1b_pre	Dno-Mir-193-P1a_pre
Dno-Mir-193	Dno	NAME	Dno-Mir-193-P2b_pre	Dno-Mir-193-P2a_pre
Dno-Mir-193	Dno	NAME	Dno-Mir-193-P1a_pre	Dno-Mir-193-P1b_pre
Dno-Mir-193	Dno	NAME	Dno-Mir-193-P2a_pre	Dno-Mir-193-P2b_pre
Dno-Mir-146	Dno	NAME	Dno-Mir-146-P2_pre	Dno-Mir-146-P1_pre
Dno-Mir-146	Dno	NAME	Dno-Mir-146-P1_pre
Dno-Mir-146	Dno	NAME		Dno-Mir-146-P4_pre
Dno-Mir-670	Dno	SUCCEED	Dno-Mir-670_pre	Dno-Mir-670_pre
Dno-Mir-375	Dno	SUCCEED	Dno-Mir-375_pre	Dno-Mir-375_pre
Dno-Mir-29	Dno	NAME	Dno-Mir-29-P1b_pre	Dno-Mir-29-P1b-v1_pre;Dno-Mir-29-P1b-v2_pre
Dno-Mir-29	Dno	NAME	Dno-Mir-29-P2b-v1_pre;Dno-Mir-29-P2b-v2_pre	Dno-Mir-29-P2b_pre
Dno-Mir-29	Dno	NAME	Dno-Mir-29-P1a_pre	Dno-Mir-29-P1d-v1_pre;Dno-Mir-29-P1d-v2_pre
Dno-Mir-29	Dno	NAME	Dno-Mir-29-P2a_pre	Dno-Mir-29-P2d_pre
Dno-Mir-140	Dno	NAME	Dno-Mir-140-v1_pre;Dno-Mir-140-v2_pre	Dno-Mir-140-P1-v1_pre;Dno-Mir-140-P1-v2_pre
Dno-Mir-628	Dno	SUCCEED	Dno-Mir-628_pre	Dno-Mir-628_pre
Dno-Mir-155	Dno	SUCCEED	Dno-Mir-155_pre	Dno-Mir-155_pre
Dno-Mir-486	Dno	SUCCEED	Dno-Mir-486_pre	Dno-Mir-486_pre
Dno-Mir-885	Dno	SUCCEED	Dno-Mir-885_pre	Dno-Mir-885_pre
Dno-Mir-26	Dno	NAME	Dno-Mir-26-P1_pre	Dno-Mir-26-P2_pre
Dno-Mir-26	Dno	NAME	Dno-Mir-26-P2_pre	Dno-Mir-26-P4_pre
Dno-Mir-26	Dno	NAME	Dno-Mir-26-P3_pre	Dno-Mir-26-P1_pre
Dno-Mir-190	Dno	SUCCEED	Dno-Mir-190-P1_pre	Dno-Mir-190-P1_pre
Dno-Mir-190	Dno	NAME	Dno-Mir-190-P2_pre	Dno-Mir-190-P3_pre
Dno-Mir-205	Dno	NAME	Dno-Mir-205-P1_pre	Dno-Mir-205-P4_pre
Dno-Mir-455	Dno	SUCCEED	Dno-Mir-455_pre	Dno-Mir-455_pre
Dno-Mir-19	Dno	SUCCEED	Dno-Mir-19-P2a_pre	Dno-Mir-19-P2a_pre
Dno-Mir-19	Dno	NAME	Dno-Mir-19-P1_pre	Dno-Mir-19-P1a_pre
Dno-Mir-19	Dno	NAME	Dno-Mir-19-P2b_pre	Dno-Mir-19-P2c_pre
Dno-Mir-430	Dno	SUCCEED	Dno-Mir-430-P8_pre	Dno-Mir-430-P8_pre
Dno-Mir-430	Dno	SUCCEED	Dno-Mir-430-P5_pre	Dno-Mir-430-P5_pre
Dno-Mir-430	Dno	SUCCEED	Dno-Mir-430-P6_pre	Dno-Mir-430-P6_pre
Dno-Mir-430	Dno	SUCCEED	Dno-Mir-430-P4_pre	Dno-Mir-430-P4_pre
Dno-Mir-430	Dno	NAME	Dno-Mir-430-P1_pre	Dno-Mir-430-P3_pre
Dno-Mir-430	Dno	NAME	Dno-Mir-430-P2_pre	Dno-Mir-430-P1_pre
Dno-Mir-430	Dno	NAME	Dno-Mir-430-P3_pre	Dno-Mir-430-P2_pre
Dno-Mir-935	Dno	SUCCEED	Dno-Mir-935-v1_pre	Dno-Mir-935-v1_pre
Dno-Mir-935	Dno	SUCCEED	Dno-Mir-935-v2_pre	Dno-Mir-935-v2_pre
Dno-Mir-223	Dno	SUCCEED	Dno-Mir-223_pre	Dno-Mir-223_pre
Dno-Mir-1296	Dno	SUCCEED	Dno-Mir-1296_pre	Dno-Mir-1296_pre
Dno-Mir-34	Dno	SUCCEED	Dno-Mir-34-P1_pre	Dno-Mir-34-P1_pre
Dno-Mir-34	Dno	SUCCEED	Dno-Mir-34-P2a_pre	Dno-Mir-34-P2a_pre
Dno-Mir-34	Dno	SUCCEED	Dno-Mir-34-P2b_pre	Dno-Mir-34-P2b_pre
Dno-Mir-34	Dno	NAME	Dno-Mir-34-P3a_pre	Dno-Mir-34-P3c_pre
Dno-Mir-34	Dno	NAME	Dno-Mir-34-P3c_pre	Dno-Mir-34-P3a_pre
Dno-Mir-128	Dno	NAME	Dno-Mir-128-P2_pre	Dno-Mir-128-P1_pre
Dno-Mir-128	Dno	NAME	Dno-Mir-128-P1_pre	Dno-Mir-128-P2_pre
Dno-Mir-592	Dno	SUCCEED	Dno-Mir-592_pre	Dno-Mir-592_pre
Dno-Mir-137	Dno	SUCCEED	Dno-Mir-137-P1-v1_pre	Dno-Mir-137-P1-v1_pre
Dno-Mir-137	Dno	NAME	Dno-Mir-137-P1-v2_pre	Dno-Mir-137-P1-v2_pre
Dno-Mir-12085	Dno	SUCCEED	Dno-Mir-12085_pre	Dno-Mir-12085_pre
Dno-Mir-652	Dno	SUCCEED	Dno-Mir-652_pre	Dno-Mir-652_pre
Dno-Mir-3613	Dno	SUCCEED	Dno-Mir-3613_pre	Dno-Mir-3613_pre
Dno-Mir-150	Dno	SUCCEED	Dno-Mir-150_pre	Dno-Mir-150_pre
Dno-Mir-149	Dno	NAME	Dno-Mir-149_pre	Dno-Mir-149_pre
Dno-Mir-1307	Dno	SUCCEED	Dno-Mir-1307_pre	Dno-Mir-1307_pre
Dno-Mir-676	Dno	SUCCEED	Dno-Mir-676_pre	Dno-Mir-676_pre
Dno-Mir-542	Dno	SUCCEED	Dno-Mir-542-v1_pre	Dno-Mir-542-v1_pre
Dno-Mir-542	Dno	SUCCEED	Dno-Mir-542-v2_pre	Dno-Mir-542-v2_pre
Dno-Mir-450	Dno	NAME	Dno-Mir-450-P2_pre	Dno-Mir-450-P1_pre
Dno-Mir-450	Dno	SUCCEED	Dno-Mir-450-P3_pre	Dno-Mir-450-P3_pre
Dno-Mir-450	Dno	NAME	Dno-Mir-450-P1_pre	Dno-Mir-450-P2_pre
Dno-Mir-459	Dno	SUCCEED	Dno-Mir-459_pre	Dno-Mir-459_pre
Dno-Mir-208	Dno	NAME	Dno-Mir-208-P2_pre	Dno-Mir-208-P1_pre
Dno-Mir-208	Dno	NAME	Dno-Mir-208-P1_pre	Dno-Mir-208-P2_pre
Dno-Mir-185	Dno	SUCCEED	Dno-Mir-185_pre	Dno-Mir-185_pre
Dno-Mir-505	Dno	SUCCEED	Dno-Mir-505-v1_pre	Dno-Mir-505-v1_pre
Dno-Mir-505	Dno	SUCCEED	Dno-Mir-505-v2_pre	Dno-Mir-505-v2_pre
Dno-Mir-324	Dno	SUCCEED	Dno-Mir-324_pre	Dno-Mir-324_pre
Dno-Mir-489	Dno	SUCCEED	Dno-Mir-489_pre	Dno-Mir-489_pre
Dno-Mir-653	Dno	SUCCEED	Dno-Mir-653_pre	Dno-Mir-653_pre
Dno-Mir-3059	Dno	SUCCEED	Dno-Mir-3059_pre	Dno-Mir-3059_pre
Dno-Mir-361	Dno	SUCCEED	Dno-Mir-361-v1_pre	Dno-Mir-361-v1_pre
Dno-Mir-361	Dno	SUCCEED	Dno-Mir-361-v2_pre	Dno-Mir-361-v2_pre
Dno-Mir-32	Dno	SUCCEED	Dno-Mir-32_pre	Dno-Mir-32_pre
Dno-Mir-340	Dno	SUCCEED	Dno-Mir-340_pre	Dno-Mir-340_pre
Dno-Mir-488	Dno	SUCCEED	Dno-Mir-488_pre	Dno-Mir-488_pre
Dno-Mir-192	Dno	NAME	Dno-Mir-192-P1_pre	Dno-Mir-192-P2_pre
Dno-Mir-192	Dno	NAME	Dno-Mir-192-P2_pre	Dno-Mir-192-P1_pre
Dno-Mir-194	Dno	NAME	Dno-Mir-194-P1_pre	Dno-Mir-194-P2_pre
Dno-Mir-433	Dno	SUCCEED	Dno-Mir-433_pre	Dno-Mir-433_pre
Dno-Mir-127	Dno	SUCCEED	Dno-Mir-127_pre	Dno-Mir-127_pre
Dno-Mir-432	Dno	SUCCEED	Dno-Mir-432_pre	Dno-Mir-432_pre
Dno-Mir-136	Dno	SUCCEED	Dno-Mir-136-v1_pre	Dno-Mir-136-v1_pre
Dno-Mir-136	Dno	SUCCEED	Dno-Mir-136-v2_pre	Dno-Mir-136-v2_pre
Dno-Mir-154	Dno	SUCCEED	Dno-Mir-154-P7_pre	Dno-Mir-154-P7_pre
Dno-Mir-154	Dno	SUCCEED	Dno-Mir-154-P13_pre	Dno-Mir-154-P13_pre
Dno-Mir-154	Dno	SUCCEED	Dno-Mir-154-P2-v1_pre	Dno-Mir-154-P2-v1_pre
Dno-Mir-154	Dno	SUCCEED	Dno-Mir-154-P2-v2_pre	Dno-Mir-154-P2-v2_pre
Dno-Mir-154	Dno	SUCCEED	Dno-Mir-154-P8_pre	Dno-Mir-154-P8_pre
Dno-Mir-154	Dno	SUCCEED	Dno-Mir-154-P30_pre	Dno-Mir-154-P30_pre
Dno-Mir-154	Dno	SUCCEED	Dno-Mir-154-P3a-v1_pre	Dno-Mir-154-P3a-v1_pre
Dno-Mir-154	Dno	SUCCEED	Dno-Mir-154-P3a-v2_pre	Dno-Mir-154-P3a-v2_pre
Dno-Mir-154	Dno	SUCCEED	Dno-Mir-154-P26_pre	Dno-Mir-154-P26_pre
Dno-Mir-154	Dno	SUCCEED	Dno-Mir-154-P4b_pre	Dno-Mir-154-P4b_pre
Dno-Mir-154	Dno	SUCCEED	Dno-Mir-154-P4a_pre	Dno-Mir-154-P4a_pre
Dno-Mir-154	Dno	SUCCEED	Dno-Mir-154-P18_pre	Dno-Mir-154-P18_pre
Dno-Mir-154	Dno	SUCCEED	Dno-Mir-154-P29_pre	Dno-Mir-154-P29_pre
Dno-Mir-154	Dno	SUCCEED	Dno-Mir-154-P22_pre	Dno-Mir-154-P22_pre
Dno-Mir-154	Dno	SUCCEED	Dno-Mir-154-P19_pre	Dno-Mir-154-P19_pre
Dno-Mir-154	Dno	SUCCEED	Dno-Mir-154-P35_pre	Dno-Mir-154-P35_pre
Dno-Mir-154	Dno	SUCCEED	Dno-Mir-154-P23_pre	Dno-Mir-154-P23_pre
Dno-Mir-154	Dno	SUCCEED	Dno-Mir-154-P28c_pre	Dno-Mir-154-P28c_pre
Dno-Mir-154	Dno	SUCCEED	Dno-Mir-154-P28d_pre	Dno-Mir-154-P28d_pre
Dno-Mir-154	Dno	SUCCEED	Dno-Mir-154-P9_pre	Dno-Mir-154-P9_pre
Dno-Mir-154	Dno	SUCCEED	Dno-Mir-154-P17_pre	Dno-Mir-154-P17_pre
Dno-Mir-154	Dno	SUCCEED	Dno-Mir-154-P21_pre	Dno-Mir-154-P21_pre
Dno-Mir-154	Dno	SUCCEED	Dno-Mir-154-P27_pre	Dno-Mir-154-P27_pre
Dno-Mir-154	Dno	SUCCEED	Dno-Mir-154-P31_pre	Dno-Mir-154-P31_pre
Dno-Mir-154	Dno	SUCCEED	Dno-Mir-154-P16_pre	Dno-Mir-154-P16_pre
Dno-Mir-154	Dno	SUCCEED	Dno-Mir-154-P10_pre	Dno-Mir-154-P10_pre
Dno-Mir-154	Dno	SUCCEED	Dno-Mir-154-P15_pre	Dno-Mir-154-P15_pre
Dno-Mir-154	Dno	SUCCEED	Dno-Mir-154-P3b_pre	Dno-Mir-154-P3b_pre
Dno-Mir-154	Dno	SUCCEED	Dno-Mir-154-P1_pre	Dno-Mir-154-P1_pre
Dno-Mir-154	Dno	SUCCEED	Dno-Mir-154-P32_pre	Dno-Mir-154-P32_pre
Dno-Mir-154	Dno	SUCCEED	Dno-Mir-154-P20-v2_pre	Dno-Mir-154-P20-v2_pre
Dno-Mir-154	Dno	SUCCEED	Dno-Mir-154-P20-v1_pre	Dno-Mir-154-P20-v1_pre
Dno-Mir-154	Dno	SUCCEED	Dno-Mir-154-P6_pre	Dno-Mir-154-P6_pre
Dno-Mir-154	Dno	SUCCEED	Dno-Mir-154-P36_pre	Dno-Mir-154-P36_pre
Dno-Mir-154	Dno	SUCCEED	Dno-Mir-154-P14_pre	Dno-Mir-154-P14_pre
Dno-Mir-154	Dno	SUCCEED	Dno-Mir-154-P5_pre	Dno-Mir-154-P5_pre
Dno-Mir-154	Dno	SUCCEED	Dno-Mir-154-P12_pre	Dno-Mir-154-P12_pre
Dno-Mir-154	Dno	SUCCEED	Dno-Mir-154-P25_pre	Dno-Mir-154-P25_pre
Dno-Mir-134	Dno	SUCCEED	Dno-Mir-134_pre	Dno-Mir-134_pre
Dno-Mir-541	Dno	SUCCEED	Dno-Mir-541_pre	Dno-Mir-541_pre
Dno-Mir-1343	Dno	SUCCEED	Dno-Mir-1343_pre	Dno-Mir-1343_pre
Dno-Mir-139	Dno	SUCCEED	Dno-Mir-139_pre	Dno-Mir-139_pre
Dno-Mir-184	Dno	SUCCEED	Dno-Mir-184_pre	Dno-Mir-184_pre
Dno-Mir-6529	Dno	SUCCEED	Dno-Mir-6529_pre	Dno-Mir-6529_pre
Dno-Mir-330	Dno	SUCCEED	Dno-Mir-330-v1_pre	Dno-Mir-330-v1_pre
Dno-Mir-330	Dno	SUCCEED	Dno-Mir-330-v2_pre	Dno-Mir-330-v2_pre
Dno-Mir-672	Dno	SUCCEED	Dno-Mir-672_pre	Dno-Mir-672_pre
Dno-Mir-873	Dno	SUCCEED	Dno-Mir-873-v1_pre	Dno-Mir-873-v1_pre
Dno-Mir-873	Dno	SUCCEED	Dno-Mir-873-v2_pre	Dno-Mir-873-v2_pre
Dno-Mir-876	Dno	SUCCEED	Dno-Mir-876_pre	Dno-Mir-876_pre
Dno-Mir-483	Dno	SUCCEED	Dno-Mir-483_pre	Dno-Mir-483_pre
Dno-Mir-126	Dno	NAME	Dno-Mir-126-v1_pre;Dno-Mir-126-v2_pre;Dno-Mir-126-v3_pre	Dno-Mir-126-P2-v1_pre;Dno-Mir-126-P2-v2_pre;Dno-Mir-126-P2-v3_pre
Dno-Mir-1842	Dno	SUCCEED	Dno-Mir-1842-v1_pre	Dno-Mir-1842-v1_pre
Dno-Mir-1842	Dno	SUCCEED	Dno-Mir-1842-v2_pre	Dno-Mir-1842-v2_pre
Dno-Mir-504	Dno	SUCCEED	Dno-Mir-504-v1_pre	Dno-Mir-504-v1_pre
Dno-Mir-504	Dno	SUCCEED	Dno-Mir-504-v2_pre	Dno-Mir-504-v2_pre
Dno-Mir-744	Dno	SUCCEED	Dno-Mir-744_pre	Dno-Mir-744_pre
Dno-Mir-186	Dno	SUCCEED	Dno-Mir-186_pre	Dno-Mir-186_pre
Dno-Mir-22	Dno	NAME	Dno-Mir-22-P1a_pre	Dno-Mir-22-P1b_pre
Dno-Mir-423	Dno	SUCCEED	Dno-Mir-423_pre	Dno-Mir-423_pre
Dno-Mir-339	Dno	SUCCEED	Dno-Mir-339_pre	Dno-Mir-339_pre
Dno-Mir-7180	Dno	NEW	null	Dno-Mir-7180_pre
Dno-Mir-320	Dno	NEW	null	Dno-Mir-320_pre
Dno-Mir-1306	Dno	NEW	null	Dno-Mir-1306_pre
Dno-Mir-769	Dno	NEW	null	Dno-Mir-769_pre

[truncated: 66 more sheets: Ete, Sha, Mdo, Oan, Gga, Cli, Tgu, Ami, Cpi, Aca, Pbv, Gja, Spt, Xla, Xtr, Mun, Lch, Tni, Gmo, Mal …]
